# Supplementary material for: Oncogene Concatenated Enriched Amplicon Nanopore Sequencing for rapid, accurate, and affordable somatic mutation detection
Source: Genome Biol. 2021 Sep 6;22:227. doi: 10.1186/s13059-021-02449-1 (PMC8419911; doi:10.1186/s13059-021-02449-1)
Supplement: Supplementary file 2 — Additional file 2 Mutation summary - Summary of Nanopore and NGS mutation calls in clinical samples [file 13059_2021_2449_MOESM2_ESM.xlsx]

## Sheet: Melanoma
	Sample	DNA extracted (ng)	DNA amount used for OCEANS (ng)	Chr	GRCh38 Position	Mutation	%VRF OCEANS	%Calculated VAF OCEANS	%VAF NGS
1	FFPE21	300	50	chr15	66436825	MAP2K1(c.371C>T;p.P124L)	48.21	0.415832	0.35
				chr19	4110579	MAP2K2(c.380C>T;p.S127L)	67.2	1.04563	0.16
				chr3	179234302	PIK3CA(c.3146G>T;p.G1049V)	42.15	0.0110124	0.05
2	FFPE3	240	50	chr15	66435124	MAP2K1(c.178G>T;p.V60F)	23.8	0.0558802	0
				chr15	66436825	MAP2K1(c.371C>T;p.P124L)	44.15	0.0138997	1.54
				chr19	4110579	MAP2K2(c.380C>T;p.S127L)	77.47	1.71255	0.54
				chr1	243695716	AKT3(c.47G>C;p.E17D)	42.64	0.151378	0
				chr12	25245347	KRAS(c.38G>A;p.G13D)	47.36	0.14	1.03
				chr7	140753336	BRAF(c.1799T>A;p.V600E)	89.3	9.38828	14.12
3	FFPE25	360	50	chr15	66436825	MAP2K1(c.371C>T;p.P124L)	69.71	1	0.17
				chr19	4110579	MAP2K2(c.380C>T;p.S127L)	66.57	1	0.28
				chr14	104776712	AKT1(c.234G>T)	44.6	0.01	0.04
				chr12	25227340	KRAS(c.184G>A;p.E62K)	23.36	0.01	0.16
				chr3	179234302	PIK3CA(c.3145G>T;p.G1049C)	67.84	0.03	0.11
4	FFPE14	220	50	chr15	66436825	MAP2K1(c.371C>T;p.P124L)	51.24	0.468623	0
				chr19	4110579	MAP2K2(c.380C>T;p.S127L)	78.1	1.81181	0.22
				chr19	4101097	MAP2K2(c.627G>T;p.K209N)	50.24	0.0387795	0.05
				chr14	104776712	AKT1(c.234G>T;p.L78L)	49.57	0.0169962	0
				chr14	104776710	AKT1(c.236A>G;p.Q79R)	30.61	0.00758213	0.07
				chr1	114716130	NRAS(c.31G>A;p.A11T)	33.57	0.343154	0.1
				chr12	25245352	rs397517039	35.29	0.0860302	0
				chr3	179234305	PIK3CA(c.3148G>A;p.G1050S)	77.49	0.0508922	0.29
				chr7	140753336-37	BRAF(c.1798_1799delinsAA;p.V600K)	93.11	14.54	7.9
5	FFPE20	360	50	chr15	66436825	MAP2K1(c.371C>T;p.P124L)	51.47	0.468623	0.17
				chr19	4110579	MAP2K2(c.380C>T;p.S127L)	64.7	0.916769	0.13
				chr3	179234293	PIK3CA(c.3136G>T;p.A1046S)	54.34	0.0178512	0.01
6	FFPE19	300	50	chr15	66436825	MAP2K1(c.371C>T;p.P124L)	66.21	0.87	1.1
				chr19	4110579	MAP2K2(c.380C>T;p.S127L)	86.37	3.09803	0.44
				chr14	104776704	AKT1(c.242C>T;p.T81I)	79.67	0.066515	0
				chr12	25227340	KRAS(c.184G>A;p.E62K)	51.24	0.02	0.65
7	FFPE4	240	50	chr15	66436825	MAP2K1(c.371C>T;p.P124L)	77.43	1.49185	0.67
				chr19	4110579	MAP2K2(c.380C>T;p.S127L)	80.17	2.03936	0.52
				chr14	104776707	AKT1(c.239C>T)	27.5	0.00654355	0
				chr1	114716129	NRAS(c.32G>T;p.A11E)	50.17	0.694252	0.05
				chr12	25227343	KRAS(c.181G>A;p.Q61Stop)	60.34	0.0355539	0
8	FFPE15	200	50	chr15	66436825	MAP2K1(c.371C>T;p.P124L)	70.67	1.0445	0.32
				chr19	4110579	MAP2K2(c.380C>T;p.S127L)	80.34	2.03936	0.24
				chr14	104776712	AKT1(c.234G>T)	44.27	0.0138997	0
				chr14	104776714	AKT1(c.232C>A)	24.67	0.00558694	0.09
				chr12	25245345	KRAS(c.40G>A;p.V14I)	24.6	0.0504717	0.1
				chr12	25227335	KRAS(c.189G>T;p.E63D)	26.31	0.0083302	0
				chr12	25227338	KRAS(c.186G>A;p.E62E)	31.16	0.0106516	0
				chr3	179234293	PIK3CA(c.3136G>T;p.A1046S)	48.28	0.0140374	0
				chr7	140753336	BRAF(c.1799T>A;p.V600E)	90.05	10.3341	27.5
9	FFPE8	360	50	chr15	66436825	MAP2K1(c.371C>T;p.P124L)	64.23	0.79779	0.52
				chr19	4110579	MAP2K2(c.380C>T;p.S127L)	75.36	1.53736	0.17
				chr14	104776714	AKT1(c.232C>T)	43.57	0.0133456	0.03
				chr1	114713908	NRAS(c.182A>G;p.Q61R)	92.35	10.39	8.9
10	FFPE5	90	32	chr15	66436825	MAP2K1(c.371C>T;p.P124L)	61.64	0.702576	0.36
				chr19	4110579	MAP2K2(c.380C>T;p.S127L)	76.35	1.62138	0.42
				chr14	104776716	AKT1(c.230G>T;p.C77F)	66.16	0.0343334	0.05
				chr1	114716129	NRAS(c.32G>T;p.A11E)	60.39	1.03778	0.04
				chr12	25227335	KRAS(c.189G>T;p.E63D)	29.43	0.00968384	0.03
				chr3	179234293	PIK3CA(c.3136G>T;p.A1046S)	61.57	0.0237833	0.03
				chr7	140753336	BRAF(c.1799T>A;p.V600E)	95.16	19.57	28.12
11	FFPE7	85	30	chr15	66436825	MAP2K1(c.371C>T;p.P124L)	66.37	0.870478	0.36
				chr19	4110579	MAP2K2(c.380C>T;p.S127L)	50.21	0.517759	0.32
				chr14	104776716	AKT1(c.230G>T;p.C77F)	58.61	0.0244272	0.18
				chr1	243695714	AKT3(c.49G>A;p.E17K)	95.05	3.83	18.1
				chr12	25227343	KRAS(c.181G>A;p.Q61Stop)	77.54	0.0793174	0.12
				chr7	140753336	BRAF(c.1799T>A;p.V600E)	96.1	23.51	35.02
12	FFPE10	340	50	chr15	66436825	MAP2K1(c.371C>T;p.P124L)	47.67	0.399552	0.17
				chr19	4110579	MAP2K2(c.380C>T;p.S127L)	58.63	0.713593	0.18
				chr12	25227345	KRAS(c.179C>A;p.G60V)	27.34	0.00876906	0.05
				chr3	179234293	PIK3CA(c.3136G>T;p.A1046S)	59.72	0.0218818	0.03
13	FFPE12	340	50	chr15	66436825	MAP2K1(c.371C>T;p.P124L)	59.37	0.646755	0.27
				chr19	4110579	MAP2K2(c.380C>T;p.S127L)	59.65	0.743378	0.09
				chr12	25245345	KRAS(c.40G>A;p.V14I)	26.32	0.0561523	0.09
				chr3	179234293	PIK3CA(c.3136G>T;p.A1046S)	34.74	0.00783449	0.03
				chr7	140753336-37	BRAF(c.1798_1799delinsAA;p.V600K)	98.17	38.56	71.1
14	FFPE13	30	10	chr15	66436825	MAP2K1(c.371C>T;p.P124L)	71.5	1.1	0.47
				chr19	4110579	MAP2K2(c.380C>T;p.S127L)	71.43	1.25818	0.37
				chr14	104776711	AKT1(c.235C>T;p.Q79Stop)	80.04	0.0707219	0.03
				chr12	25227338	KRAS(c.186G>T;p.E62D)	50.42	0.0237054	0.13
				chr3	179234294	PIK3CA(c.3137C>A;p.A1046E)	44.87	0.0119487	0.1
				chr7	140753336	BRAF(c.1798_1799delinsAA;p.V600K)	87.16	7.89	0.8
15	FFPE17	30	10	chr15	66481802	MAP2K1(c.616C>T;p.L206I)	24.17	0.156226	0.04
				chr19	4110579	MAP2K2(c.380C>T;p.S127L)	84.36	2.65971	0.22
				chr1	114713908	NRAS(c.182A>G;p.Q61R)	92.4	10.39	82.69
				chr12	25245347	KRAS(c.38G>A;p.G13D)	87.64	1.05882	2.23
				chr3	179234302	PIK3CA(c.3145G>T;p.G1049C)	33.16	0.00749059	0.1
				chr3	179234305	PIK3CA(c.3148G>T;p.G1050C)	49.82	0.0146107	0
16	FFPE18	30	10	chr15	66435123	MAP2K1(c.177G>T;p.K59N)	54.41	0.219253	0
				chr19	4110579	MAP2K2(c.380C>T;p.S127L)	90.16	4.4745	0.34
				chr1	114716129	NRAS(c.32G>A;p.A11V)	69.3	1.53223	0.02
				chr12	25245347	KRAS(c.38G>A;p.G13D)	70.68	0.37	0.84
				chr12	25227330	KRAS(c.194G>T;p.S65I)	35.27	0.0127658	0
17	FFPE23	220	50	chr15	66436825	MAP2K1(c.371C>T;p.P124L)	61.24	0.702576	0.19
				chr19	4110579	MAP2K2(c.380C>T;p.S127L)	68.84	1.09387	0.2
				chr12	25245347	KRAS(c.38G>A;p.G13D)	40.74	0.106492	0.09
				chr12	25227338	KRAS(c.186G>A;p.E62E)	29.61	0.00968384	0
				chr3	179234302	PIK3CA(c.3145G>T;p.G1049C)	62.48	0.024809	0.02
				chr7	140753340	BRAF(c.1794_1795insGTT;p.A598_T599insV)	81.25	5.17668	48.07
18	FFPE24	135	45	chr15	66436825	MAP2K1(c.371C>T;p.P124L)	58.34	0.620818	0.23
				chr19	4110579	MAP2K2(c.380C>T;p.S127L)	63.41	0.878394	0.26
				chr14	104776716	AKT1(c.230G>T;p.C77F)	50.74	0.0176898	0.08
				chr12	25245346	rs397517040G>A	29.02	0.0652719	0.21
				chr3	179234302	PIK3CA(c.3145G>T;p.G1049C)	46.52	0.0201942	0.11
19	FF172	380	30	chr12	25245347	KRAS(c.38G>A;p.G13D)	57.64	0.211523	0.08
				chr1	114713908	NRAS(c.182A>T;p.Q61L)	91.2	9.57	27.2
20	FF52	150	30	chr12	25245347-48	KRAS(c.37_38GG>CC;p.G13P	95.47	3.01	63.2
				chr3	179234294	PIK3CA(c.3137C>A;p.A1046E)	53.41	0.0271636	0.14
				chr7	140753336	BRAF(c.1799T>A;p.V600E)	16.85	0.26	0.28
21	FF20	350	30	chr7	140753336	BRAF(c.1799T>A;p.V600E)	97.12	26.68	55.8
22	FF3	25	7	chr12	25245347	KRAS(c.38G>A;p.G13D)	28.14	0.06	0.03
				chr7	140753336	BRAF(c.1799T>A;p.V600E)	41.05	0.87	0.67
23	FF2	25	7	chr14	104776707	AKT1(c.239G>T)	29.37	0.0074029	0.06
				chr12	25245350	KRAS(c.35G>A;p.G12D)	47.25	0.139407	0.27
				chr7	140753341	BRAF(c.1794T>C;p.A598A)	33.26	0.625932	0.42
				chr7	140753353	BRAF(c.1782T>C;p.D594D)	25.24	0.43549	0.41
24	FF61	450	50	chr		None
25	FF26	300	50	chr		None

## Sheet: NSCLC
	Sample	DNA extracted (ng)	DNA amount used for OCEANS (ng)	Chr	GRCh38 Position	Mutation	%VRF OCEANS	%Calculated VAF OCEANS	%VAF NGS
1	FFPE1	37.5	12.5	chr7	55181313	EGFR(c.2304C>T;p.S768)	25.66	0.868645	0.0721559
				chr7	55181378	EGFR(c.2369C>T;p.T790M)	33.33	0.322891	0.0700367
				chr17	7675089	TP53(c.523C>T;p.R175C)	36.19	0.682103	0.172104
				chr17	7674221	TP53(c.742C>T;p.R248W)	57.36	0.985427	0.116733
				chr17	7673802	TP53(c.818G>A;p.R273H)	33.03	0.0839175	0.150352
2	FFPE2	139.2	32.48	chr7	55181313	EGFR(c.2304C>T;p.S768)	30.89	1.12195	0.12849
				chr7	55181378	EGFR(c.2369C>T;p.T790M)	28.26	0.254601	0.203732
				chr7	55181379	EGFR(c.2370G>A;pT790)	22.22	0.184769	0.183337
				chr12	25245351	KRAS(c.34C>T;p.G12C)	79.25	4.4677	3.44966
				chr17	7675089	TP53(c.523C>T;p.R175C)	45.95	1.01898	0.172388
				chr17	7674221	TP53(c.742C>T;p.R248W)	55.56	0.91648	0.132661
				chr17	7673802	TP53(c.818G>A;p.R273H)	38.46	0.106311	0.200387
				chr17	7673803	TP53(c.817C>T;p.R273C)	29.32	0.070591	0.200373
3	FFPE3	35.4	11.8	chr7	55181378	EGFR(c.2369C>T;p.T790M)	38.46	0.403323	0.0954654
				chr12	25245345	KRAS(c.40C>T;p.V14I)	32.38	0.582929	0.188111
				chr12	25245346	KRAS(c.41G>A;p.G13)	24.3	0.391525	0.138396
				chr17	7675089	TP53(c.523C>T;p.R175C)	58	1.64474	0.146316
				chr17	7674893	TP53(c.638G>A;p.R213Q)	25.86	1.97674	0.0503488
				chr17	7674221	TP53(c.742C>T;p.R248W)	45.3	0.608964	0.0621543
				chr17	7673802	TP53(c.818G>A;p.R273H)	27.69	0.0651674	0.163132
				chr17	7673803	TP53(c.817C>T;p.R273C)	27.46	0.0644216	0.238872
4	FFPE4	28.5	9.5	chr7	55181313	EGFR(c.2304C>T;p.S768)	27.2	0.939583	0.184802
				chr7	55191824	EGFR(c.2575G>T;p.A859S)	22.94	0.638861	0.0945805
				chr12	25245345	KRAS(c.40C>T;p.V14I)	30.43	0.532737	0.121294
				chr12	25245346	KRAS(c.41G>A;p.G13)	30.43	0.532737	0.0592367
				chr17	7675089	TP53(c.523C>T;p.R175C)	52.17	1.3036	0.0642519
				chr17	7674894	TP53(c.637C>T;p.R213*)	23.48	1.74313	0.0848656
				chr17	7674221	TP53(c.742C>T;p.R248W)	54.84	0.890415	0.107057
				chr17	7673802	TP53(c.818G>A;p.R273H)	26.6	0.0616746	0.111436
5	FFPE5	60	20	chr7	55181313	EGFR(c.2304C>T;p.S768)	32	1.18054	0.244602
				chr7	55181378	EGFR(c.2369C>T;p.T790M)	32.2	0.306795	0.153182
				chr12	25245345	KRAS(c.40C>T;p.V14I)	29.36	0.506353	0.204345
				chr12	25245346	KRAS(c.41G>A;p.G13)	29.36	0.506353	0.10755
				chr17	7675089	TP53(c.523C>T;p.R175C)	53.77	1.38888	0.139321
				chr17	7674221	TP53(c.742C>T;p.R248W)	58	1.01134	0.148692
				chr17	7673802	TP53(c.818G>A;p.R273H)	28.57	0.0680648	0.100709
6	FFPE6	108	36	chr7	55181313	EGFR(c.2304C>T;p.S768)	36.75	1.45357	0.171596
				chr7	55181378	EGFR(c.2369C>T;p.T790M)	33.78	0.329453	0.276066
				chr17	7675089	TP53(c.523C>T;p.R175C)	37.65	0.725917	0.0617938
				chr17	7674892	TP53(c.639A>G;p.R213)	95.73	56.4493	50.5255
				chr17	7674221	TP53(c.742C>T;p.R248W)	57	0.971184	0.133127
				chr17	7673802	TP53(c.818G>A;p.R273H)	33.03	0.0839175	0.157411
				chr17	7673803	TP53(c.817C>T;p.R273C)	26.19	0.0603874	0.135543
7	FFPE7	18	6	chr7	55181313	EGFR(c.2304C>T;p.S768)	30	1.07627	0.0925559
				chr7	55181378	EGFR(c.2369C>T;p.T790M)	30.58	0.284624	0.226696
				chr7	55191824	EGFR(c.2575G>T;p.A859S)	30.28	0.929327	0.0884173
				chr12	25227341	KRAS(c.183A>T;p.Q61H)	85.05	5.20974	15.6026
				chr17	7675089	TP53(c.523C>T;p.R175C)	67.62	2.46646	0.0919963
				chr17	7674221	TP53(c.742C>T;p.R248W)	58.2	1.0196	0.0978091
				chr17	7673802	TP53(c.818G>A;p.R273H)	27.97	0.0660816	0.171684
8	FFPE8	102	34	chr7	140781610	BRAF(c.1398T>A;p.G466)	13.93	1.02884	0.311244
				chr7	55181313	EGFR(c.2304C>T;p.S768)	45.63	2.08609	0.228301
				chr7	55181378	EGFR(c.2369C>T;p.T790M)	26.04	0.22762	0.108089
				chr12	25245346	KRAS(c.41G>A;p.G13)	24.51	0.395989	0.135704
				chr17	7675089	TP53(c.523C>T;p.R175C)	47.71	1.0928	0.0757518
				chr17	7674221	TP53(c.742C>T;p.R248W)	53.98	0.860334	0.0975428
				chr17	7673802	TP53(c.818G>A;p.R273H)	32.11	0.0804773	0.212028
				chr17	7673803	TP53(c.817C>T;p.R273C)	29.17	0.0700815	0.0975971
9	FFPE9	175.5	35.1	chr7	55181313	EGFR(c.2304C>T;p.S768)	43.52	1.91857	0.253784
				chr7	55181378	EGFR(c.2369C>T;p.T790M)	34.02	0.332989	0.243739
				chr12	25245350	KRAS(c.35G>T;p.G12V)	73.68	3.3142	6.87448
				chr17	7675089	TP53(c.523C>T;p.R175C)	62.39	1.96923	0.273336
				chr17	7674221	TP53(c.742C>T;p.R248W)	52.76	0.81951	0.14207
				chr17	7673802	TP53(c.818G>A;p.R273H)	49.56	0.167039	0.270202
				chr17	7673803	TP53(c.817C>T;p.R273C)	26.98	0.0628804	0.327833
10	FFPE10	116.1	38.7	chr7	55181313	EGFR(c.2304C>T;p.S768)	46.61	2.16819	0.158745
				chr7	55181378	EGFR(c.2369C>T;p.T790M)	21.84	0.180733	0.270532
				chr7	55191824	EGFR(c.2575G>A;p.A859T)	20.34	0.548463	0.126868
				chr12	25245346	KRAS(c.41G>A;p.G13)	34.62	0.644211	0.107246
				chr3	179218294	PIK3CA(c.1624G>A;p.E542K)	83.49	25.4579	8.35041
				chr17	7675089	TP53(c.523C>T;p.R175C)	52.59	1.32544	0.248703
				chr17	7674221	TP53(c.742C>T;p.R248W)	62.12	1.19872	0.154295
				chr17	7673802	TP53(c.818G>A;p.R273H)	29.46	0.0710685	0.18871
				chr17	7673803	TP53(c.817C>T;p.R273C)	23.77	0.0530715	0.13905
11	FFPE11	114.9	38.3	chr7	55181313	EGFR(c.2304C>T;p.S768)	28.57	1.00517	0.0889601
				chr7	55181379	EGFR(c.2369C>T;p.T790M)	25.96	0.226678	0.165732
				chr17	7675085	TP53(c.527G>A;p.C176Y)	90.43	10.2677	55.2844
				chr17	7674221	TP53(c.742C>T;p.R248W)	46.34	0.634852	0.202536
				chr17	7673802	TP53(c.818G>A;p.R273H)	42.86	0.127569	0.123194
12	FFPE12	78.3	26.1	chr7	55181313	EGFR(c.2304C>T;p.S768)	38.1	1.5385	0.126301
				chr7	55181378	EGFR(c.2369C>T;p.T790M)	31.17	0.292579	0.155521
				chr7	55181379	EGFR(c.2370G>A;pT790)	18.81	0.149896	0.216377
				chr12	25245346	KRAS(c.41G>A;p.G13)	34.75	0.647894	0.146212
				chr17	7674221	TP53(c.742C>T;p.R248W)	63.37	1.26374	0.11026
				chr17	7673802	TP53(c.818G>A;p.R273H)	26.74	0.0621174	0.170301
				chr17	7673803	TP53(c.817C>T;p.R273C)	20.2	0.0430874	0.0614948
13	FFPE13	62.7	20.9	chr7	55181378	EGFR(c.2369C>T;p.T790M)	26.44	0.232362	0.192537
				chr12	25245350	KRAS(c.35G>A;p.G12D)	89.08	9.0816	7.91322
				chr17	7675089	TP53(c.523C>T;p.R175C)	42.11	0.873163	0.218529
				chr17	7674221	TP53(c.742C>T;p.R248W)	52.1	0.798279	0.148542
				chr17	7673802	TP53(c.818G>A;p.R273H)	28.03	0.0662784	0.121761
				chr17	7673803	TP53(c.817C>T;p.R273C)	26.67	0.0618958	0.118926
14	FFPE14	128.1	29.89	chr7	55181313	EGFR(c.2304C>T;p.S768)	40	1.66425	0.128715
				chr7	55181378	EGFR(c.2369C>T;p.T790M)	28.24	0.25435	0.196657
				chr7	55181379	EGFR(c.2370G>A;pT790)	27.88	0.249866	0.27361
				chr17	7675089	TP53(c.523C>T;p.R175C)	54.55	1.43257	0.243902
				chr17	7674892	TP53(c.639A>G;p.R213)	96.43	60.9629	37.2448
				chr17	7674221	TP53(c.742C>T;p.R248W)	55.37	0.909521	0.119927
				chr17	7673802	TP53(c.818G>A;p.R273H)	36.08	0.0960287	0.183411
				chr17	7673803	TP53(c.817C>T;p.R273C)	29.09	0.0698106	0.220076
15	FFPE15	236.1	39.35	chr7	55181313	EGFR(c.2304C>T;p.S768)	38.6	1.57087	0.0762708
				chr7	55181378	EGFR(c.2369C>T;p.T790M)	27.78	0.248628	0.134875
				chr17	7675089	TP53(c.523C>T;p.R175C)	38.28	0.74545	0.109326
				chr17	7674894	TP53(c.637C>T;p.R213*)	18.09	1.26077	0.189929
				chr17	7674221	TP53(c.742C>T;p.R248W)	58.93	1.05041	0.117543
				chr17	7673802	TP53(c.818G>A;p.R273H)	42.57	0.126068	0.183963
				chr17	7673803	TP53(c.817C>T;p.R273C)	23.21	0.0514441	0.137065
16	FFPE16	102	34	chr7	55181313	EGFR(c.2304C>T;p.S768)	39.17	1.60839	0.293247
				chr7	55181378	EGFR(c.2369C>T;p.T790M)	36.63	0.373152	0.221335
				chr7	55181379	EGFR(c.2370G>A;pT790)	21.93	0.181686	0.218924
				chr7	55191822	EGFR(c.2573T>G;p.L858R)	70.87	5.02235	24.8765
				chr12	25245346	KRAS(c.41G>A;p.G13)	28.72	0.490944	0.177123
				chr17	7675089	TP53(c.523C>T;p.R175C)	63.16	2.03386	0.512018
				chr17	7674894	TP53(c.637C>T;p.R213*)	27.19	2.11341	0.838765
				chr17	7674221	TP53(c.742C>T;p.R248W)	49.58	0.722252	0.148908
				chr17	7673802	TP53(c.818G>A;p.R273H)	50	0.17	0.384932
				chr17	7673803	TP53(c.817C>T;p.R273C)	27.93	0.0659506	0.329012
17	FFPE17	114	38	chr7	55181313	EGFR(c.2304C>T;p.S768)	28.97	1.02478	0.0902833
				chr7	55181378	EGFR(c.2369C>T;p.T790M)	28.24	0.25435	0.1007
				chr12	25245345	KRAS(c.40C>T;p.V14I)	30.61	0.537254	0.170614
				chr12	25245346	KRAS(c.41G>A;p.G13)	33.33	0.608425	0.161636
				chr17	7675089	TP53(c.523C>T;p.R175C)	49.19	1.15875	0.063762
				chr17	7674221	TP53(c.742C>T;p.R248W)	47.76	0.671842	0.17451
				chr17	7673802	TP53(c.818G>A;p.R273H)	41.09	0.118637	0.194805
				chr17	7673803	TP53(c.817C>T;p.R273C)	22.46	0.0493013	0.159832
18	FFPE18	102	34	chr7	55181313	EGFR(c.2304C>T;p.S768)	30.77	1.11573	0.176471
				chr7	55181378	EGFR(c.2369C>T;p.T790M)	34.04	0.333285	0.15851
				chr7	55181379	EGFR(c.2370G>A;pT790)	19.44	0.156118	0.158523
				chr7	55191822	EGFR(c.2573T>C;p.L858P)	20.56	0.555889	0.0204597
				chr17	7675089	TP53(c.523C>T;p.R175C)	50	1.19645	0.193288
				chr17	7674894	TP53(c.637C>T;p.R213*)	23.08	1.70518	0.243999
				chr17	7674221	TP53(c.742C>T;p.R248W)	52.94	0.825403	0.146078
				chr17	7673802	TP53(c.818G>A;p.R273H)	43.88	0.132972	0.238534
19	FF19	297	49.5	chr7	55191831	EGFR(c.2582T>A;p.L861Q)	97.06	41.6245	49.311
20	FF20	267	44.5	chr17	7674220	TP53(c.743G>A;p.R248Q)	23.08	0.221497	0.142764
				chr7	55181319	EGFR(c.2310 delinsCGGGTT;p.Asn771insGlyPhe)	32.77	1.22228	27.6458
21	FF21	201	33.5			None
22	FF22	387	64.5			None
23	FF23	276	46			None

## Sheet: HCC
Sample	DNA extracted (ng)	DNA amount used for OCEANS (ng)	Chr	GRCh38 Position	Mutation	%VRF OCEANS	%Calculated VAF OCEANS	%VAF NGS
FFPE1	91.64	31.6	chr16	346763	AXIN1(c.263C>A;p.S88*)	89.17	1.0567	0.0503561
			chr10	87933148	PTEN(c.389G>A;p.R130Q)	23.49	0.0358673	0.843882
			chr17	7675089	TP53(c.523C>T;p.R175C)	61.9	0.895534	0.15119
			chr17	7674893	TP53(c.638G>A;p.R213Q)	26.56	0.0883002	0.206658
			chr17	7674894	TP53(c.637C>T;p.R213*)	42.72	0.181923	0.353867
			chr17	7673802	TP53(c.818G>A;p.R273H)	63.83	0.254003	0.124672
			chr17	7673803	TP53(c.817C>T;p.R273C)	22.43	0.0417082	0.203412
FFPE2	151.38	52.2	chr10	87933148	PTEN(c.389G>A;p.R130Q)	70.69	0.281067	0.287563
			chr17	7675089	TP53(c.523C>T;p.R175C)	53.45	0.63458	0.0684252
			chr17	7674894	TP53(c.637C>T;p.R213*)	53	0.27481	0.268325
			chr17	7673802	TP53(c.818G>A;p.R273H)	48.57	0.13609	0.207986
			chr17	7673803	TP53(c.817C>T;p.R273C)	31.9	0.0675487	0.216223
FFPE3	38.86	13.4	chr16	346771	AXIN1(c.255C>A;p.W85C)	37.86	0.0789663	0.0548864
			chr16	346772	AXIN1(c.254C>A;p.W85L)	29.2	0.0534678	0.0579357
			chr10	87933148	PTEN(c.389G>A;p.R130Q)	72.26	0.303502	0.124456
			chr17	7675089	TP53(c.523C>T;p.R175C)	51.69	0.591583	0.0591562
			chr17	7674894	TP53(c.637C>T;p.R213*)	58.54	0.343857	0.254131
			chr17	7673802	TP53(c.818G>A;p.R273H)	25	0.0480769	0.301969
			chr17	7673803	TP53(c.817C>T;p.R273C)	61.39	0.228912	0.315773
FFPE4	316.1	54.5	chr17	7674221	TP53(c.742C>T;p.R248W)	67.12	3.83	0.18018
			chr10	87933148	PTEN(c.389G>A;p.R130Q)	31.79	0.0544372	0.265516
			chr17	7675088	TP53(c.524C>T;p.R175H)	24.14	0.176677	0.182554
			chr17	7675089	TP53(c.523C>T;p.R175C)	57.41	0.744148	0.0436543
			chr17	7674893	TP53(c.638G>A;p.R213Q)	30.53	0.107279	0.297994
			chr17	7674894	TP53(c.637C>T;p.R213*)	35.92	0.136795	0.139918
			chr17	7673802	TP53(c.818G>A;p.R273H)	49.52	0.141356	0.228814
			chr17	7673803	TP53(c.817C>T;p.R273C)	26.72	0.0525883	0.18907
FFPE5	141.52	48.8	chr16	346763	AXIN1(c.263C>A;p.S88*)	43.75	0.100784	0.198832
			chr5	1295113	TERT G>A promoter mutation	71.37	5.08	62.9213
			chr17	7674220	TP53(c.743G>T;p.R248L)	37.59	1.16	0.252845
			chr10	87933147	PTEN(c.388C>T;p.R130*)	24.12	0.0371346	0.224888
			chr10	87933148	PTEN(c.389G>A;p.R130Q)	53.18	0.132566	0.318591
			chr17	7675089	TP53(c.523C>T;p.R175C)	49.14	0.534508	0.122742
			chr17	7674893	TP53(c.638G>A;p.R213Q)	27.21	0.0912663	0.216187
			chr17	7674894	TP53(c.637C>T;p.R213*)	26.5	0.0880291	0.136815
			chr17	7673802	TP53(c.818G>A;p.R273H)	51.43	0.152564	0.161077
			chr17	7673803	TP53(c.817C>T;p.R273C)	26.09	0.0509116	0.18255
FFPE6	35.67	12.3	chr1	26729719	rs374460995	25	0.67	0.910705
			chr16	346763	AXIN1(c.263C>A;p.S88*)	45.69	0.109004	0.0699855
			chr17	7674221	TP53(c.742C>T;p.R248W)	80.95	7.65	0
			chr10	87933151	PTEN(c.392C>A;p.T131N)	57.3	0.15658	0.120048
			chr17	7675089	TP53(c.523C>T;p.R175C)	79.28	2.08378	0.619039
			chr17	7674894	TP53(c.637C>T;p.R213*)	60.44	0.371963	0.590636
			chr17	7673802	TP53(c.818G>A;p.R273H)	45.83	0.121935	0.341432
			chr17	7673803	TP53(c.817C>T;p.R273C)	48.6	0.136254	1.33321
FFPE7	5.8	2	chr17	7674221	TP53(c.742C>T;p.R248W)	81.19	7.76	1.23035
			chr10	87933148	PTEN(c.389G>A;p.R130Q)	90.67	1.12297	0.15361
			chr17	7675088	TP53(c.524G>T;p.R175L)	25.76	0.192617	0.325835
			chr17	7675089	TP53(c.523C>T;p.R175C)	33.82	0.283424	0.268671
			chr17	7674893	TP53(c.638G>A;p.R213Q)	26.32	0.0872182	0.498402
			chr17	7674894	TP53(c.637C>T;p.R213*)	42.86	0.182964	0.334016
			chr17	7673803	TP53(c.817C>T;p.R273C)	95.24	2.80619	37.444
FFPE8	81.2	28	chr16	346771	AXIN1(c.255C>A;p.W85C)	44.88	0.105502	0.112209
			chr17	7674216	TP53(c.747G>T;p.R249S)	81.75	8.03	20.4339
			chr10	87933139	PTEN(c.380G>A;p.G127E)	48.63	0.110511	23.5602
			chr17	7675089	TP53(c.523C>T;p.R175C)	71	1.34341	0.242989
			chr17	7674893	TP53(c.638G>A;p.R213Q)	25	0.0813908	0.420773
			chr17	7674894	TP53(c.637C>T;p.R213*)	47.13	0.217367	0.456764
			chr17	7673802	TP53(c.818G>A;p.R273H)	61.17	0.226805	0.426964
			chr17	7673803	TP53(c.817C>T;p.R273C)	32.17	0.068391	0.568602
FFPE9	37.7	13	chr16	346763	AXIN1(c.263C>A;p.S88*)	51.43	0.13716	0.129494
			chr17	7674221	TP53(c.742C>T;p.R248W)	58.06	2.63	0.604534
			chr10	87933147	PTEN(c.388C>T;p.R130*)	56.65	0.152489	0.352578
			chr10	87933148	PTEN(c.389G>A;p.R130Q)	25.42	0.0398172	0.220167
			chr17	7675089	TP53(c.523C>T;p.R175C)	49.11	0.53387	0.0998645
			chr17	7674894	TP53(c.637C>T;p.R213*)	34.34	0.127642	0.488713
			chr17	7673802	TP53(c.818G>A;p.R273H)	60.55	0.22099	0.408985
			chr17	7673803	TP53(c.817C>T;p.R273C)	23.33	0.04389	0.323519
FFPE10	39.15	13.5	chr16	346763	AXIN1(c.263C>A;p.S88*)	90.68	1.2463	0.201613
			chr17	7674221	TP53(c.742C>T;p.R248W)	86.99	11.53	0.672646
			chr10	87933148	PTEN(c.389G>A;p.R130Q)	89.22	0.957973	0
			chr17	7675089	TP53(c.523C>T;p.R175C)	69.41	1.24629	0.233053
			chr17	7674894	TP53(c.637C>T;p.R213*)	48.89	0.233212	0.357857
			chr17	7673803	TP53(c.817C>T;p.R273C)	60.91	0.224344	0.328836
			chr17	7673806	TP53(c.814G>C;p.V272L)	28.81	0.058363	0.252241
			chr5	1295113	TERT G>A promoter mutation	71.05	5.0043	18.94
FFPE11	53.07	18.3	chr17	7674220	TP53(c.743G>A;p.R248Q)	63.37	3.26	0.126342
			chr10	87933148	PTEN(c.389G>A;p.R130Q)	87.8	0.834041	0.0367918
			chr17	7675089	TP53(c.523C>T;p.R175C)	82.2	2.50415	0.134841
			chr17	7674893	TP53(c.638G>A;p.R213Q)	18.94	0.0570657	0.297435
			chr17	7674894	TP53(c.637C>T;p.R213*)	51.04	0.254106	0.329106
			chr17	7673802	TP53(c.818G>A;p.R273H)	29	0.0589048	0.339334
			chr17	7673803	TP53(c.817C>T;p.R273C)	50.48	0.146882	0.235748
FFPE12	84.68	29.2	chr17	7674216	rs28934571	84.62	9.68	23.6127
			chr10	87933147	PTEN(c.388C>T;p.R130*)	41.98	0.0844866	0
			chr10	87933148	PTEN(c.389G>A;p.R130Q)	36.71	0.06774	0.189036
			chr17	7675089	TP53(c.523C>T;p.R175C)	36.07	0.312827	0.0458514
			chr17	7674893	TP53(c.638G>A;p.R213Q)	27.43	0.0922822	0.310383
			chr17	7674894	TP53(c.637C>T;p.R213*)	25.84	0.0850752	0.151073
			chr17	7673802	TP53(c.818G>A;p.R273H)	53.91	0.168499	0.239004
			chr17	7673803	TP53(c.817C>T;p.R273C)	27.13	0.0536951	0.169391
FFPE13	83.52	28.8	chr17	7674220	TP53(c.743G>A;p.R248Q)	42.66	1.43	0.789692
			chr17	7674221	TP53(c.742C>T;p.R248W)	41.1	1.34	0.498339
			chr17	7675089	TP53(c.523C>T;p.R175C)	48.65	0.524183	0.161058
			chr17	7674894	TP53(c.637C>T;p.R213*)	51.82	0.262144	0.280899
			chr17	7673810	TP53(c.810T>A;p.F270L)	91.51	1.53153	33.542
FFPE14	14.5	5	chr16	346772	AXIN1(c.254G>A;p.W85*)	46.03	0.110505	0.0594036
			chr17	7674221	TP53(c.742C>T;p.R248W)	69.03	4.16	0.148736
			chr17	7675089	TP53(c.523C>T;p.R175C)	42.34	0.406752	0.0845523
			chr17	7674893	TP53(c.638G>A;p.R213Q)	34.88	0.130721	0.143842
			chr17	7673802	TP53(c.818G>A;p.R273H)	59.82	0.214374	0.509802
			chr17	7673803	TP53(c.817C>T;p.R273C)	30	0.0618047	0.110582
			chr5	1295113	TERT G>A promoter mutation	72.97	5.4772	40.2
FFPE15	17.4	6	chr16	346771	AXIN1(c.255G>C;p.W85C)	53.85	0.151124	0.077964
			chr17	7674221	TP53(c.742C>T;p.R248W)	68.22	4.01	0.281426
			chr10	87933148	PTEN(c.389G>A;p.R130Q)	81.87	0.524966	0.419245
			chr17	7675089	TP53(c.523C>T;p.R175C)	76.24	1.75338	0.408957
			chr17	7674894	TP53(c.637C>T;p.R213*)	61.33	0.386072	0.664167
			chr17	7673802	TP53(c.818G>A;p.R273H)	66.28	0.282834	0.313092
			chr17	7673803	TP53(c.817C>T;p.R273C)	22.34	0.0414928	0.249349
FFPE16	31.32	10.8	chr16	346771	AXIN1(c.255C>A;p.W85C)	33.59	0.0655642	0.0852951
			chr16	346772	AXIN1(c.254G>A;p.W85*)	40.3	0.0874835	0.0238826
			chr3	41224610	CTNNB1(c.98C>G;p.S33C)	79.59	10.0197	51.6129
			chr1	64845527	JAK1(c.2101C>T;p.A701T)	51.26	0.248729	0
			chr17	7674221	TP53(c.742C>T;p.R248W)	56.2	2.44	4.87805
			chr17	7675089	TP53(c.523C>T;p.R175C)	72.73	1.46169	0.459853
			chr17	7674893	TP53(c.638G>A;p.R213Q)	22.12	0.0693598	0.614831
			chr17	7674894	TP53(c.637C>T;p.R213*)	51.76	0.261517	0.670254
			chr17	7673802	TP53(c.818G>A;p.R273H)	67.29	0.295971	0.25766
			chr17	7673803	TP53(c.817C>T;p.R273C)	22.32	0.041445	0.440636
FF17	368.3	38.1	chr3	41224612	CTNNB1(c.100G>A;p.G34R)	86.11	15.0403	23.6798
			chr17	7674892	TP53(c.639A>G;p.R213)	96.15	5.7519	22.0368
			chr17	7673802	TP53(c.818G>A;p.R273H)	41.13	0.100715	0.0563492
FF18	510.4	52.8	chr3	41224622	CTNNB1(c.110C>G;p.S37C)	94.55	33.1284	49.5239
			chr17	7673802	TP53(c.818G>A;p.R273H)	47.37	0.12971	0.184674
			chr17	7673803	TP53(c.817C>T;p.R273C)	20.95	0.0382281	0.0734198
FF19	426.3	44.1	chr17	7674893	TP53(c.638G>A;p.R213Q)	21.88	0.0683971	0.0222709
			chr17	7673802	TP53(c.818G>A;p.R273H)	63.87	0.254442	0.0661891
			chr5	1295113	TERT G>A promoter mutation	77.52	6.89175	80
FF20	403.1	41.7	chr3	41224619	CTNNB1(c.107A>C;p.H36P)	83.33	12.4914	39.1337
			chr17	7675089	TP53(c.523C>T;p.R175C)	22.03	0.156902	0.0206069
			chr17	7674892	TP53(c.639A>G;p.R213)	95.56	5.04182	42.1801
			chr17	7673803	TP53(c.817C>T;p.R273C)	35.43	0.0791158	0.0282171
FF21	285.36	29.52	chr3	41224619	CTNNB1(c.107A>C;p.H36P)	84.21	13.2164	43.098
			chr17	7674892	TP53(c.639A>G;p.R213)	95.93	5.44615	15.2307

## Sheet: ddPCR
	Melanoma clinical sample	Mutations	OCEANS VRF	NGS VRF	ddPCR VAF	%Calculated VAF OCEANS
1	FFPE3	MAP2K1(c.371C>T;p.P124L)	44.15	1.54	0.28	0.35
		KRAS(c.38G>A;p.G13D)	47.36	1.03	0.03	0.14
		BRAF(c.1799T>A;p.V600E)	89.3	14.12	31.13	9.4
2	FFPE18	KRAS(c.38G>A;p.G13D)	70.68	0.84	0.04	0.37
		MAP2K1(c.371C>T;p.P124L)	1.78	0	0.5	0
3	FFPE17	KRAS(c.38G>A;p.G13D)	87.64	2.23	0	1.06
4	FFPE19	MAP2K1(c.371C>T;p.P124L)	66.21	1.1	0.64	0.87
		KRAS(c.184G>A;p.E62K)	51.24	0.65	0.05	0.02
5	FFPE25	MAP2K1(c.371C>T;p.P124L)	69.71	0.17	0.14	1
		KRAS(c.184G>A;p.E62K)	23.36	0.16	0.02	0.01
6	FFPE13	MAP2K1(c.371C>T;p.P124L)	71.5	0.47	0.15	1.1
		BRAF(c.1798_1799delinsAA;p.V600K)	87.16	0.8	0.66	7.9
7	FF3	BRAF(c.1799T>A;p.V600E)	41.05	0.87	0.33	0.67
7
