# Supplementary material for: Oncogene Concatenated Enriched Amplicon Nanopore Sequencing for rapid, accurate, and affordable somatic mutation detection
Source: Genome Biol. 2021 Sep 6;22:227. doi: 10.1186/s13059-021-02449-1 (PMC8419911; doi:10.1186/s13059-021-02449-1)
Supplement: Supplementary file 3 — Additional file 3 OCEANS oligo list - Oligo sequences used [file 13059_2021_2449_MOESM3_ESM.xlsx]

## Sheet: Oligo Sequences
Gene	Oligo	Sequence
rs3789806	FP	CTTGTATATAGACGGTAAAATAAACACCAAGA
	RP	AGGCACCAGAAGTCATCAGAATG
	B	TAAACACCAAGACGTGGTAAATATTTACCTGGT/iSpC3//iSpC3/CG
MAP2K1_57	FP	TTGAGGCCTTTCTTACCCA
	RP	GGCTTGTGGGAGACCTTGA
	B	TCTTACCCAGAAGCAGAAGGTGGGA/iSpC3//iSpC3/AA
MAP2K1_121	FP	AGCTGCAGGTTCTGCAT
	RP	AGCCACCCAACTCTTAAGGC
	B	CTGCATGAGTGCAACTCTCCGTACA/iSpC3//iSpC3/GC
MAP2K1_203	FP	CGCTGACCCCAAAGTCACA
	RP	AGTTCCCTCCTTTTCTATTTTCTCTTC
	B	AAAGTCACAGAGCTTGATCTCCCCAC/iSpC3//iSpC3/GC
MAP2K2_57	FP	TTCGCCGACCTTGGCT
	RP	AGTCTCCCTAGGTAGCTAACCC
	B	TTGGCTTTCTGGGTGAGAAAGGCTT/iSpC3//iSpC3/AC
MAP2K2_125	FP	CTGCAGGTCCTGCACGA
	RP	GGACGCACTCACCATGTGT
	B	CTGCACGAATGCAACTCGCCGTA/iSpC3//iSpC3/TA
MAP2K2_207	FP	CATCCTCGTGAACTCTAGAGG
	RP	GGGACTCACAGCCATGTAGG
	B	TCTAGAGGGGAGATCAAGCTGTGTGA/iSpC3//iSpC3/AA
AKT1	FP	AACACCTTCATCATCCGCT
	RP	CCATCCCCGTGTCCCTC
	B	CGCTGCCTGCAGTGGACCACT/iSpC3//iSpC3/CC
AKT3	FP	TCAAAAGGAAGTATCTTGGCCTCC
	RP	CCAGTGTTGTAGGACATATATTGTACC
	B	GCCTCCAGTTTTTTATATATTCTCCTACATGAGG/iSpC3//iSpC3/AA
NRAS_12	FP	CAGTGCGCTTTTCCCAACA
	RP	GCTTTAAAGTACTGTAGATGTGGCTC
	B	CCCAACACCACCTGCTCCAACC/iSpC3//iSpC3/CT
NRAS_61	FP	TTGTTGGACATACTGGATACAGC
	RP	GGTTAATATCCGCAAATGACTTGC
	B	GATACAGCTGGACAAGAAGAGTACAGTG/iSpC3//iSpC3/AC
KRAS_12	FP	GTCAAGGCACTCTTGCCTAC
	RP	TGTATTAACCTTATGTGTGACATGTTCTAA
	B	TGCCTACGCCACCAGCTCCA/iSpC3//iSpC3/TT
KRAS_61	FP	TCTTGGATATTCTCGACACAGCA
	RP	TTATATTCAATTTAAACCCACCTATAATGGTG
	B	CACAGCAGGTCAAGAGGAGTACAGTG/iSpC3//iSpC3/AC
PIK3CA_542	FP	CAATTTCTACACGAGATCCTCTCT
	RP	GGTATGGTAAAAACATGCTGAGATCA
	B	ATCCTCTCTCTGAAATCACTGAGCAGG/iSpC3//iSpC3/AC
PIK3CA_1047	FP	TTGGAGTATTTCATGAAACAAATGAATGAT
	RP	CAGTGCAGTGTGGAATCCAG
	B	CAAATGAATGATGCACATCATGGTGGC/iSpC3//iSpC3/GT
BRAF	FP	GGACCCACTCCATCGAGAT
	RP	TTACTTACTACACCTCAGATATATTTCTTCATG
	B	CCATCGAGATTTCACTGTAGCTAGACCAAAA/iSpC3/iSpC3/AA
CTNNB1_1	FP	GCAGCAACAGTCTTACCTGG
	RP	GAAAATCCCTGTTCCCACTCATAC
	B	ACCTGGACTCTGGAATCCATTCTGGT/iSpC3//iSpC3/CT
CTNNB1_2	FP	GCCACTACCACAGCTCCT
	RP	GAAAATCCCTGTTCCCACTCATAC
	B	GCTCCTTCTCTGAGTGGTAAAGGCA/iSpC3//iSpC3/CA
ARID1A	FP	ATATGGCGGGACTAACCCATAC
	RP	ATGGCACTCTGCGCCC
	B	TAACCCATACTCGCAGCAACAGGG/iSpC3//iSpC3/CA
AXIN1	FP	ATCCAGCAGGGAATGCAGT
	RP	AAGGTGAGACTTCGACGGC
	B	ATGCAGTGACTCAGCCCACTTCAA/iSpC3//iSpC3/AA
TERT	FP	CTGGGAGGGCCCGGA
	RP	TTCACCTTCCAGCTCCGC
	B	CCCGGAGGGGGCTGGGC/iSpC3//iSpC3/GT
JAK1	FP	CATTATGGACATCAGGACATTCTCAC
	RP	ACCAGGTTCCAGACATGGC
	B	ACATTCTCACCAAGTAGCTCAGGGCA/iSpC3//iSpC3/GA
PTEN	FP	GCAGCAATTCACTGTAAAGCTG
	RP	CAATAAATTCTCAGATCCAGGAAGAGG
	B	GTAAAGCTGGAAAGGGACGAACTGG/iSpC3//iSpC3/TC
TP53_1	FP	GCACATGACGGAGGTTGTGA
	RP	AGCCCTGTCGTCTCTCCA
	B	GAGGTTGTGAGGCGCTGCCCC/iSpC3//iSpC3/CA
TP53_2	FP	GGAGTATTTGGATGACAGAAACACTT
	RP	GACCCCAGTTGCAAACCAG
	B	CAGAAACACTTTTCGACATAGTGTGGTGG/iSpC3//iSpC3/CA
TP53_3	FP	TGCATGGGCGGCATGAA
	RP	GGTGGATGGGTAGTAGTATGGAAG
	B	GGCATGAACCGGAGGCCCATC/iSpC3//iSpC3/CT
TP53_4	FP	CCCAGGACAGGCACAAACA
	RP	GGACCTGATTTCCTTACTGCCT
	B	GCACAAACACGCACCTCAAAGCTG/iSpC3//iSpC3/CA
