# Supplementary material for: Oncogene Concatenated Enriched Amplicon Nanopore Sequencing for rapid, accurate, and affordable somatic mutation detection
Source: Genome Biol. 2021 Sep 6;22:227. doi: 10.1186/s13059-021-02449-1 (PMC8419911; doi:10.1186/s13059-021-02449-1)
Supplement: Supplementary file 4 — Additional file 4 SRA accessions - Detailed list of SRA accessions [file 13059_2021_2449_MOESM4_ESM.xlsx]

## Sheet: Sheet1
accession	study	object_status	bioproject_accession	biosample_accession	sample_name	library_ID	title	library_strategy	library_source	library_selection	library_layout	platform	instrument_model	design_description	filetype	fasta_file	assembly	filename	filename2	filename3	filename4	filename5	filename6	filename7	filename8
SRR14455534	SRP318704	new	PRJNA727742	SAMN19031871	Melanoma_FF172	MEL_NANO_FF172	Cancer panel	AMPLICON	GENOMIC	PCR	single	OXFORD_NANOPORE	MinION	OCEANS	fastq			MEL_NANO_FF172.fastq
SRR14455533	SRP318704	new	PRJNA727742	SAMN19031876	Melanoma_FF2	MEL_NANO_FF2	Cancer panel	AMPLICON	GENOMIC	PCR	single	OXFORD_NANOPORE	MinION	OCEANS	fastq			MEL_NANO_FF2.fastq
SRR14455484	SRP318704	new	PRJNA727742	SAMN19031877	Melanoma_FF20	MEL_NANO_FF20	Cancer panel	AMPLICON	GENOMIC	PCR	single	OXFORD_NANOPORE	MinION	OCEANS	fastq			MEL_NANO_FF20.fastq
SRR14455473	SRP318704	new	PRJNA727742	SAMN19031874	Melanoma_FF26	MEL_NANO_FF26	Cancer panel	AMPLICON	GENOMIC	PCR	single	OXFORD_NANOPORE	MinION	OCEANS	fastq			MEL_NANO_FF26.fastq
SRR14455462	SRP318704	new	PRJNA727742	SAMN19031872	Melanoma_FF3	MEL_NANO_FF3	Cancer panel	AMPLICON	GENOMIC	PCR	single	OXFORD_NANOPORE	MinION	OCEANS	fastq			MEL_NANO_FF3.fastq
SRR14455451	SRP318704	new	PRJNA727742	SAMN19031873	Melanoma_FF52	MEL_NANO_FF52	Cancer panel	AMPLICON	GENOMIC	PCR	single	OXFORD_NANOPORE	MinION	OCEANS	fastq			MEL_NANO_FF52.fastq
SRR14455440	SRP318704	new	PRJNA727742	SAMN19031875	Melanoma_FF61	MEL_NANO_FF61	Cancer panel	AMPLICON	GENOMIC	PCR	single	OXFORD_NANOPORE	MinION	OCEANS	fastq			MEL_NANO_FF61.fastq
SRR14455429	SRP318704	new	PRJNA727742	SAMN19031889	Melanoma_FFPE10	MEL_NANO_FFPE10	Cancer panel	AMPLICON	GENOMIC	PCR	single	OXFORD_NANOPORE	MinION	OCEANS	fastq			MEL_NANO_FFPE10.fastq
SRR14455418	SRP318704	new	PRJNA727742	SAMN19031890	Melanoma_FFPE12	MEL_NANO_FFPE12	Cancer panel	AMPLICON	GENOMIC	PCR	single	OXFORD_NANOPORE	MinION	OCEANS	fastq			MEL_NANO_FFPE12.fastq
SRR14455407	SRP318704	new	PRJNA727742	SAMN19031891	Melanoma_FFPE13	MEL_NANO_FFPE13	Cancer panel	AMPLICON	GENOMIC	PCR	single	OXFORD_NANOPORE	MinION	OCEANS	fastq			MEL_NANO_FFPE13.fastq
SRR14455532	SRP318704	new	PRJNA727742	SAMN19031881	Melanoma_FFPE14	MEL_NANO_FFPE14	Cancer panel	AMPLICON	GENOMIC	PCR	single	OXFORD_NANOPORE	MinION	OCEANS	fastq			MEL_NANO_FFPE14.fastq
SRR14455521	SRP318704	new	PRJNA727742	SAMN19031885	Melanoma_FFPE15	MEL_NANO_FFPE15	Cancer panel	AMPLICON	GENOMIC	PCR	single	OXFORD_NANOPORE	MinION	OCEANS	fastq			MEL_NANO_FFPE15.fastq
SRR14455510	SRP318704	new	PRJNA727742	SAMN19031892	Melanoma_FFPE17	MEL_NANO_FFPE17	Cancer panel	AMPLICON	GENOMIC	PCR	single	OXFORD_NANOPORE	MinION	OCEANS	fastq			MEL_NANO_FFPE17.fastq
SRR14455499	SRP318704	new	PRJNA727742	SAMN19031893	Melanoma_FFPE18	MEL_NANO_FFPE18	Cancer panel	AMPLICON	GENOMIC	PCR	single	OXFORD_NANOPORE	MinION	OCEANS	fastq			MEL_NANO_FFPE18.fastq
SRR14455490	SRP318704	new	PRJNA727742	SAMN19031883	Melanoma_FFPE19	MEL_NANO_FFPE19	Cancer panel	AMPLICON	GENOMIC	PCR	single	OXFORD_NANOPORE	MinION	OCEANS	fastq			MEL_NANO_FFPE19.fastq
SRR14455489	SRP318704	new	PRJNA727742	SAMN19031882	Melanoma_FFPE20	MEL_NANO_FFPE20	Cancer panel	AMPLICON	GENOMIC	PCR	single	OXFORD_NANOPORE	MinION	OCEANS	fastq			MEL_NANO_FFPE20.fastq
SRR14455488	SRP318704	new	PRJNA727742	SAMN19031878	Melanoma_FFPE21	MEL_NANO_FFPE21	Cancer panel	AMPLICON	GENOMIC	PCR	single	OXFORD_NANOPORE	MinION	OCEANS	fastq			MEL_NANO_FFPE21.fastq
SRR14455487	SRP318704	new	PRJNA727742	SAMN19031894	Melanoma_FFPE23	MEL_NANO_FFPE23	Cancer panel	AMPLICON	GENOMIC	PCR	single	OXFORD_NANOPORE	MinION	OCEANS	fastq			MEL_NANO_FFPE23.fastq
SRR14455486	SRP318704	new	PRJNA727742	SAMN19031895	Melanoma_FFPE24	MEL_NANO_FFPE24	Cancer panel	AMPLICON	GENOMIC	PCR	single	OXFORD_NANOPORE	MinION	OCEANS	fastq			MEL_NANO_FFPE24.fastq
SRR14455485	SRP318704	new	PRJNA727742	SAMN19031880	Melanoma_FFPE25	MEL_NANO_FFPE25	Cancer panel	AMPLICON	GENOMIC	PCR	single	OXFORD_NANOPORE	MinION	OCEANS	fastq			MEL_NANO_FFPE25.fastq
SRR14455483	SRP318704	new	PRJNA727742	SAMN19031879	Melanoma_FFPE3	MEL_NANO_FFPE3	Cancer panel	AMPLICON	GENOMIC	PCR	single	OXFORD_NANOPORE	MinION	OCEANS	fastq			MEL_NANO_FFPE3.fastq
SRR14455482	SRP318704	new	PRJNA727742	SAMN19031884	Melanoma_FFPE4	MEL_NANO_FFPE4	Cancer panel	AMPLICON	GENOMIC	PCR	single	OXFORD_NANOPORE	MinION	OCEANS	fastq			MEL_NANO_FFPE4.fastq
SRR14455481	SRP318704	new	PRJNA727742	SAMN19031887	Melanoma_FFPE5	MEL_NANO_FFPE5	Cancer panel	AMPLICON	GENOMIC	PCR	single	OXFORD_NANOPORE	MinION	OCEANS	fastq			MEL_NANO_FFPE5.fastq
SRR14455480	SRP318704	new	PRJNA727742	SAMN19031888	Melanoma_FFPE7	MEL_NANO_FFPE7	Cancer panel	AMPLICON	GENOMIC	PCR	single	OXFORD_NANOPORE	MinION	OCEANS	fastq			MEL_NANO_FFPE7.fastq
SRR14455479	SRP318704	new	PRJNA727742	SAMN19031886	Melanoma_FFPE8	MEL_NANO_FFPE8	Cancer panel	AMPLICON	GENOMIC	PCR	single	OXFORD_NANOPORE	MinION	OCEANS	fastq			MEL_NANO_FFPE8.fastq
SRR14455478	SRP318704	new	PRJNA727742	SAMN19031871	Melanoma_FF172	MEL_NGS_FF172	Cancer panel	AMPLICON	GENOMIC	PCR	paired	ILLUMINA	Illumina MiSeq	Amplicon NGS	fastq			MEL_NGS_FF172_read1.fastq	MEL_NGS_FF172_read2.fastq
SRR14455477	SRP318704	new	PRJNA727742	SAMN19031876	Melanoma_FF2	MEL_NGS_FF2	Cancer panel	AMPLICON	GENOMIC	PCR	paired	ILLUMINA	Illumina MiSeq	Amplicon NGS	fastq			MEL_NGS_FF2_read1.fastq	MEL_NGS_FF2_read2.fastq
SRR14455476	SRP318704	new	PRJNA727742	SAMN19031877	Melanoma_FF20	MEL_NGS_FF20	Cancer panel	AMPLICON	GENOMIC	PCR	paired	ILLUMINA	Illumina MiSeq	Amplicon NGS	fastq			MEL_NGS_FF20_read1.fastq	MEL_NGS_FF20_read2.fastq
SRR14455475	SRP318704	new	PRJNA727742	SAMN19031874	Melanoma_FF26	MEL_NGS_FF26	Cancer panel	AMPLICON	GENOMIC	PCR	paired	ILLUMINA	Illumina MiSeq	Amplicon NGS	fastq			MEL_NGS_FF26_read1.fastq	MEL_NGS_FF26_read2.fastq
SRR14455474	SRP318704	new	PRJNA727742	SAMN19031872	Melanoma_FF3	MEL_NGS_FF3	Cancer panel	AMPLICON	GENOMIC	PCR	paired	ILLUMINA	Illumina MiSeq	Amplicon NGS	fastq			MEL_NGS_FF3_read1.fastq	MEL_NGS_FF3_read2.fastq
SRR14455472	SRP318704	new	PRJNA727742	SAMN19031873	Melanoma_FF52	MEL_NGS_FF52	Cancer panel	AMPLICON	GENOMIC	PCR	paired	ILLUMINA	Illumina MiSeq	Amplicon NGS	fastq			MEL_NGS_FF52_read1.fastq	MEL_NGS_FF52_read2.fastq
SRR14455471	SRP318704	new	PRJNA727742	SAMN19031875	Melanoma_FF61	MEL_NGS_FF61	Cancer panel	AMPLICON	GENOMIC	PCR	paired	ILLUMINA	Illumina MiSeq	Amplicon NGS	fastq			MEL_NGS_FF61_read1.fastq	MEL_NGS_FF61_read2.fastq
SRR14455470	SRP318704	new	PRJNA727742	SAMN19031889	Melanoma_FFPE10	MEL_NGS_FFPE10	Cancer panel	AMPLICON	GENOMIC	PCR	paired	ILLUMINA	Illumina MiSeq	Amplicon NGS	fastq			MEL_NGS_FFPE10_read1.fastq	MEL_NGS_FFPE10_read2.fastq
SRR14455469	SRP318704	new	PRJNA727742	SAMN19031890	Melanoma_FFPE12	MEL_NGS_FFPE12	Cancer panel	AMPLICON	GENOMIC	PCR	paired	ILLUMINA	Illumina MiSeq	Amplicon NGS	fastq			MEL_NGS_FFPE12_read1.fastq	MEL_NGS_FFPE12_read2.fastq
SRR14455468	SRP318704	new	PRJNA727742	SAMN19031891	Melanoma_FFPE13	MEL_NGS_FFPE13	Cancer panel	AMPLICON	GENOMIC	PCR	paired	ILLUMINA	Illumina MiSeq	Amplicon NGS	fastq			MEL_NGS_FFPE13_read1.fastq	MEL_NGS_FFPE13_read2.fastq
SRR14455467	SRP318704	new	PRJNA727742	SAMN19031881	Melanoma_FFPE14	MEL_NGS_FFPE14	Cancer panel	AMPLICON	GENOMIC	PCR	paired	ILLUMINA	Illumina MiSeq	Amplicon NGS	fastq			MEL_NGS_FFPE14_read1.fastq	MEL_NGS_FFPE14_read2.fastq
SRR14455466	SRP318704	new	PRJNA727742	SAMN19031885	Melanoma_FFPE15	MEL_NGS_FFPE15	Cancer panel	AMPLICON	GENOMIC	PCR	paired	ILLUMINA	Illumina MiSeq	Amplicon NGS	fastq			MEL_NGS_FFPE15_read1.fastq	MEL_NGS_FFPE15_read2.fastq
SRR14455465	SRP318704	new	PRJNA727742	SAMN19031892	Melanoma_FFPE17	MEL_NGS_FFPE17	Cancer panel	AMPLICON	GENOMIC	PCR	paired	ILLUMINA	Illumina MiSeq	Amplicon NGS	fastq			MEL_NGS_FFPE17_read1.fastq	MEL_NGS_FFPE17_read2.fastq
SRR14455464	SRP318704	new	PRJNA727742	SAMN19031893	Melanoma_FFPE18	MEL_NGS_FFPE18	Cancer panel	AMPLICON	GENOMIC	PCR	paired	ILLUMINA	Illumina MiSeq	Amplicon NGS	fastq			MEL_NGS_FFPE18_read1.fastq	MEL_NGS_FFPE18_read2.fastq
SRR14455463	SRP318704	new	PRJNA727742	SAMN19031883	Melanoma_FFPE19	MEL_NGS_FFPE19	Cancer panel	AMPLICON	GENOMIC	PCR	paired	ILLUMINA	Illumina MiSeq	Amplicon NGS	fastq			MEL_NGS_FFPE19_read1.fastq	MEL_NGS_FFPE19_read2.fastq
SRR14455461	SRP318704	new	PRJNA727742	SAMN19031882	Melanoma_FFPE20	MEL_NGS_FFPE20	Cancer panel	AMPLICON	GENOMIC	PCR	paired	ILLUMINA	Illumina MiSeq	Amplicon NGS	fastq			MEL_NGS_FFPE20_read1.fastq	MEL_NGS_FFPE20_read2.fastq
SRR14455460	SRP318704	new	PRJNA727742	SAMN19031878	Melanoma_FFPE21	MEL_NGS_FFPE21	Cancer panel	AMPLICON	GENOMIC	PCR	paired	ILLUMINA	Illumina MiSeq	Amplicon NGS	fastq			MEL_NGS_FFPE21_read1.fastq	MEL_NGS_FFPE21_read2.fastq
SRR14455459	SRP318704	new	PRJNA727742	SAMN19031894	Melanoma_FFPE23	MEL_NGS_FFPE23	Cancer panel	AMPLICON	GENOMIC	PCR	paired	ILLUMINA	Illumina MiSeq	Amplicon NGS	fastq			MEL_NGS_FFPE23_read1.fastq	MEL_NGS_FFPE23_read2.fastq
SRR14455458	SRP318704	new	PRJNA727742	SAMN19031895	Melanoma_FFPE24	MEL_NGS_FFPE24	Cancer panel	AMPLICON	GENOMIC	PCR	paired	ILLUMINA	Illumina MiSeq	Amplicon NGS	fastq			MEL_NGS_FFPE24_read1.fastq	MEL_NGS_FFPE24_read2.fastq
SRR14455457	SRP318704	new	PRJNA727742	SAMN19031880	Melanoma_FFPE25	MEL_NGS_FFPE25	Cancer panel	AMPLICON	GENOMIC	PCR	paired	ILLUMINA	Illumina MiSeq	Amplicon NGS	fastq			MEL_NGS_FFPE25_read1.fastq	MEL_NGS_FFPE25_read2.fastq
SRR14455456	SRP318704	new	PRJNA727742	SAMN19031879	Melanoma_FFPE3	MEL_NGS_FFPE3	Cancer panel	AMPLICON	GENOMIC	PCR	paired	ILLUMINA	Illumina MiSeq	Amplicon NGS	fastq			MEL_NGS_FFPE3_read1.fastq	MEL_NGS_FFPE3_read2.fastq
SRR14455455	SRP318704	new	PRJNA727742	SAMN19031884	Melanoma_FFPE4	MEL_NGS_FFPE4	Cancer panel	AMPLICON	GENOMIC	PCR	paired	ILLUMINA	Illumina MiSeq	Amplicon NGS	fastq			MEL_NGS_FFPE4_read1.fastq	MEL_NGS_FFPE4_read2.fastq
SRR14455454	SRP318704	new	PRJNA727742	SAMN19031887	Melanoma_FFPE5	MEL_NGS_FFPE5	Cancer panel	AMPLICON	GENOMIC	PCR	paired	ILLUMINA	Illumina MiSeq	Amplicon NGS	fastq			MEL_NGS_FFPE5_read1.fastq	MEL_NGS_FFPE5_read2.fastq
SRR14455453	SRP318704	new	PRJNA727742	SAMN19031888	Melanoma_FFPE7	MEL_NGS_FFPE7	Cancer panel	AMPLICON	GENOMIC	PCR	paired	ILLUMINA	Illumina MiSeq	Amplicon NGS	fastq			MEL_NGS_FFPE7_read1.fastq	MEL_NGS_FFPE7_read2.fastq
SRR14455452	SRP318704	new	PRJNA727742	SAMN19031886	Melanoma_FFPE8	MEL_NGS_FFPE8	Cancer panel	AMPLICON	GENOMIC	PCR	paired	ILLUMINA	Illumina MiSeq	Amplicon NGS	fastq			MEL_NGS_FFPE8_read1.fastq	MEL_NGS_FFPE8_read2.fastq
SRR14455450	SRP318704	new	PRJNA727742	SAMN19031914	NSCLC_FF19	NSCLC_NANO_FF19	Cancer panel	AMPLICON	GENOMIC	PCR	single	OXFORD_NANOPORE	MinION	OCEANS	fastq			NSCLC_NANO_FF19.fastq
SRR14455449	SRP318704	new	PRJNA727742	SAMN19031915	NSCLC_FF20	NSCLC_NANO_FF20	Cancer panel	AMPLICON	GENOMIC	PCR	single	OXFORD_NANOPORE	MinION	OCEANS	fastq			NSCLC_NANO_FF20.fastq
SRR14455448	SRP318704	new	PRJNA727742	SAMN19031916	NSCLC_FF21	NSCLC_NANO_FF21	Cancer panel	AMPLICON	GENOMIC	PCR	single	OXFORD_NANOPORE	MinION	OCEANS	fastq			NSCLC_NANO_FF21.fastq
SRR14455447	SRP318704	new	PRJNA727742	SAMN19031917	NSCLC_FF22	NSCLC_NANO_FF22	Cancer panel	AMPLICON	GENOMIC	PCR	single	OXFORD_NANOPORE	MinION	OCEANS	fastq			NSCLC_NANO_FF22.fastq
SRR14455446	SRP318704	new	PRJNA727742	SAMN19031918	NSCLC_FF23	NSCLC_NANO_FF23	Cancer panel	AMPLICON	GENOMIC	PCR	single	OXFORD_NANOPORE	MinION	OCEANS	fastq			NSCLC_NANO_FF23.fastq
SRR14455445	SRP318704	new	PRJNA727742	SAMN19031896	NSCLC_FFPE1	NSCLC_NANO_FFPE1	Cancer panel	AMPLICON	GENOMIC	PCR	single	OXFORD_NANOPORE	MinION	OCEANS	fastq			NSCLC_NANO_FFPE1.fastq
SRR14455444	SRP318704	new	PRJNA727742	SAMN19031905	NSCLC_FFPE10	NSCLC_NANO_FFPE10	Cancer panel	AMPLICON	GENOMIC	PCR	single	OXFORD_NANOPORE	MinION	OCEANS	fastq			NSCLC_NANO_FFPE10.fastq
SRR14455443	SRP318704	new	PRJNA727742	SAMN19031906	NSCLC_FFPE11	NSCLC_NANO_FFPE11	Cancer panel	AMPLICON	GENOMIC	PCR	single	OXFORD_NANOPORE	MinION	OCEANS	fastq			NSCLC_NANO_FFPE11.fastq
SRR14455442	SRP318704	new	PRJNA727742	SAMN19031907	NSCLC_FFPE12	NSCLC_NANO_FFPE12	Cancer panel	AMPLICON	GENOMIC	PCR	single	OXFORD_NANOPORE	MinION	OCEANS	fastq			NSCLC_NANO_FFPE12.fastq
SRR14455441	SRP318704	new	PRJNA727742	SAMN19031908	NSCLC_FFPE13	NSCLC_NANO_FFPE13	Cancer panel	AMPLICON	GENOMIC	PCR	single	OXFORD_NANOPORE	MinION	OCEANS	fastq			NSCLC_NANO_FFPE13.fastq
SRR14455439	SRP318704	new	PRJNA727742	SAMN19031909	NSCLC_FFPE14	NSCLC_NANO_FFPE14	Cancer panel	AMPLICON	GENOMIC	PCR	single	OXFORD_NANOPORE	MinION	OCEANS	fastq			NSCLC_NANO_FFPE14.fastq
SRR14455438	SRP318704	new	PRJNA727742	SAMN19031910	NSCLC_FFPE15	NSCLC_NANO_FFPE15	Cancer panel	AMPLICON	GENOMIC	PCR	single	OXFORD_NANOPORE	MinION	OCEANS	fastq			NSCLC_NANO_FFPE15.fastq
SRR14455437	SRP318704	new	PRJNA727742	SAMN19031911	NSCLC_FFPE16	NSCLC_NANO_FFPE16	Cancer panel	AMPLICON	GENOMIC	PCR	single	OXFORD_NANOPORE	MinION	OCEANS	fastq			NSCLC_NANO_FFPE16.fastq
SRR14455436	SRP318704	new	PRJNA727742	SAMN19031912	NSCLC_FFPE17	NSCLC_NANO_FFPE17	Cancer panel	AMPLICON	GENOMIC	PCR	single	OXFORD_NANOPORE	MinION	OCEANS	fastq			NSCLC_NANO_FFPE17.fastq
SRR14455435	SRP318704	new	PRJNA727742	SAMN19031913	NSCLC_FFPE18	NSCLC_NANO_FFPE18	Cancer panel	AMPLICON	GENOMIC	PCR	single	OXFORD_NANOPORE	MinION	OCEANS	fastq			NSCLC_NANO_FFPE18.fastq
SRR14455434	SRP318704	new	PRJNA727742	SAMN19031897	NSCLC_FFPE2	NSCLC_NANO_FFPE2	Cancer panel	AMPLICON	GENOMIC	PCR	single	OXFORD_NANOPORE	MinION	OCEANS	fastq			NSCLC_NANO_FFPE2.fastq
SRR14455433	SRP318704	new	PRJNA727742	SAMN19031898	NSCLC_FFPE3	NSCLC_NANO_FFPE3	Cancer panel	AMPLICON	GENOMIC	PCR	single	OXFORD_NANOPORE	MinION	OCEANS	fastq			NSCLC_NANO_FFPE3.fastq
SRR14455432	SRP318704	new	PRJNA727742	SAMN19031899	NSCLC_FFPE4	NSCLC_NANO_FFPE4	Cancer panel	AMPLICON	GENOMIC	PCR	single	OXFORD_NANOPORE	MinION	OCEANS	fastq			NSCLC_NANO_FFPE4.fastq
SRR14455431	SRP318704	new	PRJNA727742	SAMN19031900	NSCLC_FFPE5	NSCLC_NANO_FFPE5	Cancer panel	AMPLICON	GENOMIC	PCR	single	OXFORD_NANOPORE	MinION	OCEANS	fastq			NSCLC_NANO_FFPE5.fastq
SRR14455430	SRP318704	new	PRJNA727742	SAMN19031901	NSCLC_FFPE6	NSCLC_NANO_FFPE6	Cancer panel	AMPLICON	GENOMIC	PCR	single	OXFORD_NANOPORE	MinION	OCEANS	fastq			NSCLC_NANO_FFPE6.fastq
SRR14455428	SRP318704	new	PRJNA727742	SAMN19031902	NSCLC_FFPE7	NSCLC_NANO_FFPE7	Cancer panel	AMPLICON	GENOMIC	PCR	single	OXFORD_NANOPORE	MinION	OCEANS	fastq			NSCLC_NANO_FFPE7.fastq
SRR14455427	SRP318704	new	PRJNA727742	SAMN19031903	NSCLC_FFPE8	NSCLC_NANO_FFPE8	Cancer panel	AMPLICON	GENOMIC	PCR	single	OXFORD_NANOPORE	MinION	OCEANS	fastq			NSCLC_NANO_FFPE8.fastq
SRR14455426	SRP318704	new	PRJNA727742	SAMN19031904	NSCLC_FFPE9	NSCLC_NANO_FFPE9	Cancer panel	AMPLICON	GENOMIC	PCR	single	OXFORD_NANOPORE	MinION	OCEANS	fastq			NSCLC_NANO_FFPE9.fastq
SRR14455425	SRP318704	new	PRJNA727742	SAMN19031914	NSCLC_FF19	NSCLC_NGS_FF19	Cancer panel	AMPLICON	GENOMIC	PCR	paired	ILLUMINA	Illumina MiSeq	Amplicon NGS	fastq			NSCLC_NGS_FF19_read1.fastq	NSCLC_NGS_FF19_read2.fastq
SRR14455424	SRP318704	new	PRJNA727742	SAMN19031915	NSCLC_FF20	NSCLC_NGS_FF20	Cancer panel	AMPLICON	GENOMIC	PCR	paired	ILLUMINA	Illumina MiSeq	Amplicon NGS	fastq			NSCLC_NGS_FF20_read1.fastq	NSCLC_NGS_FF20_read2.fastq
SRR14455423	SRP318704	new	PRJNA727742	SAMN19031916	NSCLC_FF21	NSCLC_NGS_FF21	Cancer panel	AMPLICON	GENOMIC	PCR	paired	ILLUMINA	Illumina MiSeq	Amplicon NGS	fastq			NSCLC_NGS_FF21_read1.fastq	NSCLC_NGS_FF21_read2.fastq
SRR14455422	SRP318704	new	PRJNA727742	SAMN19031917	NSCLC_FF22	NSCLC_NGS_FF22	Cancer panel	AMPLICON	GENOMIC	PCR	paired	ILLUMINA	Illumina MiSeq	Amplicon NGS	fastq			NSCLC_NGS_FF22_read1.fastq	NSCLC_NGS_FF22_read2.fastq
SRR14455421	SRP318704	new	PRJNA727742	SAMN19031918	NSCLC_FF23	NSCLC_NGS_FF23	Cancer panel	AMPLICON	GENOMIC	PCR	paired	ILLUMINA	Illumina MiSeq	Amplicon NGS	fastq			NSCLC_NGS_FF23_read1.fastq	NSCLC_NGS_FF23_read2.fastq
SRR14455420	SRP318704	new	PRJNA727742	SAMN19031896	NSCLC_FFPE1	NSCLC_NGS_FFPE1	Cancer panel	AMPLICON	GENOMIC	PCR	paired	ILLUMINA	Illumina MiSeq	Amplicon NGS	fastq			NSCLC_NGS_FFPE1_read1.fastq	NSCLC_NGS_FFPE1_read2.fastq
SRR14455419	SRP318704	new	PRJNA727742	SAMN19031905	NSCLC_FFPE10	NSCLC_NGS_FFPE10	Cancer panel	AMPLICON	GENOMIC	PCR	paired	ILLUMINA	Illumina MiSeq	Amplicon NGS	fastq			NSCLC_NGS_FFPE10_read1.fastq	NSCLC_NGS_FFPE10_read2.fastq
SRR14455417	SRP318704	new	PRJNA727742	SAMN19031906	NSCLC_FFPE11	NSCLC_NGS_FFPE11	Cancer panel	AMPLICON	GENOMIC	PCR	paired	ILLUMINA	Illumina MiSeq	Amplicon NGS	fastq			NSCLC_NGS_FFPE11_read1.fastq	NSCLC_NGS_FFPE11_read2.fastq
SRR14455416	SRP318704	new	PRJNA727742	SAMN19031907	NSCLC_FFPE12	NSCLC_NGS_FFPE12	Cancer panel	AMPLICON	GENOMIC	PCR	paired	ILLUMINA	Illumina MiSeq	Amplicon NGS	fastq			NSCLC_NGS_FFPE12_read1.fastq	NSCLC_NGS_FFPE12_read2.fastq
SRR14455415	SRP318704	new	PRJNA727742	SAMN19031908	NSCLC_FFPE13	NSCLC_NGS_FFPE13	Cancer panel	AMPLICON	GENOMIC	PCR	paired	ILLUMINA	Illumina MiSeq	Amplicon NGS	fastq			NSCLC_NGS_FFPE13_read1.fastq	NSCLC_NGS_FFPE13_read2.fastq
SRR14455414	SRP318704	new	PRJNA727742	SAMN19031909	NSCLC_FFPE14	NSCLC_NGS_FFPE14	Cancer panel	AMPLICON	GENOMIC	PCR	paired	ILLUMINA	Illumina MiSeq	Amplicon NGS	fastq			NSCLC_NGS_FFPE14_read1.fastq	NSCLC_NGS_FFPE14_read2.fastq
SRR14455413	SRP318704	new	PRJNA727742	SAMN19031910	NSCLC_FFPE15	NSCLC_NGS_FFPE15	Cancer panel	AMPLICON	GENOMIC	PCR	paired	ILLUMINA	Illumina MiSeq	Amplicon NGS	fastq			NSCLC_NGS_FFPE15_read1.fastq	NSCLC_NGS_FFPE15_read2.fastq
SRR14455412	SRP318704	new	PRJNA727742	SAMN19031911	NSCLC_FFPE16	NSCLC_NGS_FFPE16	Cancer panel	AMPLICON	GENOMIC	PCR	paired	ILLUMINA	Illumina MiSeq	Amplicon NGS	fastq			NSCLC_NGS_FFPE16_read1.fastq	NSCLC_NGS_FFPE16_read2.fastq
SRR14455411	SRP318704	new	PRJNA727742	SAMN19031912	NSCLC_FFPE17	NSCLC_NGS_FFPE17	Cancer panel	AMPLICON	GENOMIC	PCR	paired	ILLUMINA	Illumina MiSeq	Amplicon NGS	fastq			NSCLC_NGS_FFPE17_read1.fastq	NSCLC_NGS_FFPE17_read2.fastq
SRR14455410	SRP318704	new	PRJNA727742	SAMN19031913	NSCLC_FFPE18	NSCLC_NGS_FFPE18	Cancer panel	AMPLICON	GENOMIC	PCR	paired	ILLUMINA	Illumina MiSeq	Amplicon NGS	fastq			NSCLC_NGS_FFPE18_read1.fastq	NSCLC_NGS_FFPE18_read2.fastq
SRR14455409	SRP318704	new	PRJNA727742	SAMN19031897	NSCLC_FFPE2	NSCLC_NGS_FFPE2	Cancer panel	AMPLICON	GENOMIC	PCR	paired	ILLUMINA	Illumina MiSeq	Amplicon NGS	fastq			NSCLC_NGS_FFPE2_read1.fastq	NSCLC_NGS_FFPE2_read2.fastq
SRR14455408	SRP318704	new	PRJNA727742	SAMN19031898	NSCLC_FFPE3	NSCLC_NGS_FFPE3	Cancer panel	AMPLICON	GENOMIC	PCR	paired	ILLUMINA	Illumina MiSeq	Amplicon NGS	fastq			NSCLC_NGS_FFPE3_read1.fastq	NSCLC_NGS_FFPE3_read2.fastq
SRR14455406	SRP318704	new	PRJNA727742	SAMN19031899	NSCLC_FFPE4	NSCLC_NGS_FFPE4	Cancer panel	AMPLICON	GENOMIC	PCR	paired	ILLUMINA	Illumina MiSeq	Amplicon NGS	fastq			NSCLC_NGS_FFPE4_read1.fastq	NSCLC_NGS_FFPE4_read2.fastq
SRR14455405	SRP318704	new	PRJNA727742	SAMN19031900	NSCLC_FFPE5	NSCLC_NGS_FFPE5	Cancer panel	AMPLICON	GENOMIC	PCR	paired	ILLUMINA	Illumina MiSeq	Amplicon NGS	fastq			NSCLC_NGS_FFPE5_read1.fastq	NSCLC_NGS_FFPE5_read2.fastq
SRR14455404	SRP318704	new	PRJNA727742	SAMN19031901	NSCLC_FFPE6	NSCLC_NGS_FFPE6	Cancer panel	AMPLICON	GENOMIC	PCR	paired	ILLUMINA	Illumina MiSeq	Amplicon NGS	fastq			NSCLC_NGS_FFPE6_read1.fastq	NSCLC_NGS_FFPE6_read2.fastq
SRR14455403	SRP318704	new	PRJNA727742	SAMN19031902	NSCLC_FFPE7	NSCLC_NGS_FFPE7	Cancer panel	AMPLICON	GENOMIC	PCR	paired	ILLUMINA	Illumina MiSeq	Amplicon NGS	fastq			NSCLC_NGS_FFPE7_read1.fastq	NSCLC_NGS_FFPE7_read2.fastq
SRR14455402	SRP318704	new	PRJNA727742	SAMN19031903	NSCLC_FFPE8	NSCLC_NGS_FFPE8	Cancer panel	AMPLICON	GENOMIC	PCR	paired	ILLUMINA	Illumina MiSeq	Amplicon NGS	fastq			NSCLC_NGS_FFPE8_read1.fastq	NSCLC_NGS_FFPE8_read2.fastq
SRR14455401	SRP318704	new	PRJNA727742	SAMN19031904	NSCLC_FFPE9	NSCLC_NGS_FFPE9	Cancer panel	AMPLICON	GENOMIC	PCR	paired	ILLUMINA	Illumina MiSeq	Amplicon NGS	fastq			NSCLC_NGS_FFPE9_read1.fastq	NSCLC_NGS_FFPE9_read2.fastq
SRR14455400	SRP318704	new	PRJNA727742	SAMN19031935	HCC_FF17	HCC_NANO_FF17	Cancer panel	AMPLICON	GENOMIC	PCR	single	OXFORD_NANOPORE	MinION	OCEANS	fastq			HCC_NANO_FF17.fastq
SRR14455399	SRP318704	new	PRJNA727742	SAMN19031936	HCC_FF18	HCC_NANO_FF18	Cancer panel	AMPLICON	GENOMIC	PCR	single	OXFORD_NANOPORE	MinION	OCEANS	fastq			HCC_NANO_FF18.fastq
SRR14455398	SRP318704	new	PRJNA727742	SAMN19031937	HCC_FF19	HCC_NANO_FF19	Cancer panel	AMPLICON	GENOMIC	PCR	single	OXFORD_NANOPORE	MinION	OCEANS	fastq			HCC_NANO_FF19.fastq
SRR14455397	SRP318704	new	PRJNA727742	SAMN19031938	HCC_FF20	HCC_NANO_FF20	Cancer panel	AMPLICON	GENOMIC	PCR	single	OXFORD_NANOPORE	MinION	OCEANS	fastq			HCC_NANO_FF20.fastq
SRR14455531	SRP318704	new	PRJNA727742	SAMN19031939	HCC_FF21	HCC_NANO_FF21	Cancer panel	AMPLICON	GENOMIC	PCR	single	OXFORD_NANOPORE	MinION	OCEANS	fastq			HCC_NANO_FF21.fastq
SRR14455530	SRP318704	new	PRJNA727742	SAMN19031919	HCC_FFPE1	HCC_NANO_FFPE1	Cancer panel	AMPLICON	GENOMIC	PCR	single	OXFORD_NANOPORE	MinION	OCEANS	fastq			HCC_NANO_FFPE1.fastq
SRR14455529	SRP318704	new	PRJNA727742	SAMN19031928	HCC_FFPE10	HCC_NANO_FFPE10	Cancer panel	AMPLICON	GENOMIC	PCR	single	OXFORD_NANOPORE	MinION	OCEANS	fastq			HCC_NANO_FFPE10.fastq
SRR14455528	SRP318704	new	PRJNA727742	SAMN19031929	HCC_FFPE11	HCC_NANO_FFPE11	Cancer panel	AMPLICON	GENOMIC	PCR	single	OXFORD_NANOPORE	MinION	OCEANS	fastq			HCC_NANO_FFPE11.fastq
SRR14455527	SRP318704	new	PRJNA727742	SAMN19031930	HCC_FFPE12	HCC_NANO_FFPE12	Cancer panel	AMPLICON	GENOMIC	PCR	single	OXFORD_NANOPORE	MinION	OCEANS	fastq			HCC_NANO_FFPE12.fastq
SRR14455526	SRP318704	new	PRJNA727742	SAMN19031931	HCC_FFPE13	HCC_NANO_FFPE13	Cancer panel	AMPLICON	GENOMIC	PCR	single	OXFORD_NANOPORE	MinION	OCEANS	fastq			HCC_NANO_FFPE13.fastq
SRR14455525	SRP318704	new	PRJNA727742	SAMN19031932	HCC_FFPE14	HCC_NANO_FFPE14	Cancer panel	AMPLICON	GENOMIC	PCR	single	OXFORD_NANOPORE	MinION	OCEANS	fastq			HCC_NANO_FFPE14.fastq
SRR14455524	SRP318704	new	PRJNA727742	SAMN19031933	HCC_FFPE15	HCC_NANO_FFPE15	Cancer panel	AMPLICON	GENOMIC	PCR	single	OXFORD_NANOPORE	MinION	OCEANS	fastq			HCC_NANO_FFPE15.fastq
SRR14455523	SRP318704	new	PRJNA727742	SAMN19031934	HCC_FFPE16	HCC_NANO_FFPE16	Cancer panel	AMPLICON	GENOMIC	PCR	single	OXFORD_NANOPORE	MinION	OCEANS	fastq			HCC_NANO_FFPE16.fastq
SRR14455522	SRP318704	new	PRJNA727742	SAMN19031920	HCC_FFPE2	HCC_NANO_FFPE2	Cancer panel	AMPLICON	GENOMIC	PCR	single	OXFORD_NANOPORE	MinION	OCEANS	fastq			HCC_NANO_FFPE2.fastq
SRR14455520	SRP318704	new	PRJNA727742	SAMN19031921	HCC_FFPE3	HCC_NANO_FFPE3	Cancer panel	AMPLICON	GENOMIC	PCR	single	OXFORD_NANOPORE	MinION	OCEANS	fastq			HCC_NANO_FFPE3.fastq
SRR14455519	SRP318704	new	PRJNA727742	SAMN19031922	HCC_FFPE4	HCC_NANO_FFPE4	Cancer panel	AMPLICON	GENOMIC	PCR	single	OXFORD_NANOPORE	MinION	OCEANS	fastq			HCC_NANO_FFPE4.fastq
SRR14455518	SRP318704	new	PRJNA727742	SAMN19031923	HCC_FFPE5	HCC_NANO_FFPE5	Cancer panel	AMPLICON	GENOMIC	PCR	single	OXFORD_NANOPORE	MinION	OCEANS	fastq			HCC_NANO_FFPE5.fastq
SRR14455517	SRP318704	new	PRJNA727742	SAMN19031924	HCC_FFPE6	HCC_NANO_FFPE6	Cancer panel	AMPLICON	GENOMIC	PCR	single	OXFORD_NANOPORE	MinION	OCEANS	fastq			HCC_NANO_FFPE6.fastq
SRR14455516	SRP318704	new	PRJNA727742	SAMN19031925	HCC_FFPE7	HCC_NANO_FFPE7	Cancer panel	AMPLICON	GENOMIC	PCR	single	OXFORD_NANOPORE	MinION	OCEANS	fastq			HCC_NANO_FFPE7.fastq
SRR14455515	SRP318704	new	PRJNA727742	SAMN19031926	HCC_FFPE8	HCC_NANO_FFPE8	Cancer panel	AMPLICON	GENOMIC	PCR	single	OXFORD_NANOPORE	MinION	OCEANS	fastq			HCC_NANO_FFPE8.fastq
SRR14455514	SRP318704	new	PRJNA727742	SAMN19031927	HCC_FFPE9	HCC_NANO_FFPE9	Cancer panel	AMPLICON	GENOMIC	PCR	single	OXFORD_NANOPORE	MinION	OCEANS	fastq			HCC_NANO_FFPE9.fastq
SRR14455513	SRP318704	new	PRJNA727742	SAMN19031935	HCC_FF17	HCC_NGS_FF17	Cancer panel	AMPLICON	GENOMIC	PCR	paired	ILLUMINA	Illumina MiSeq	Amplicon NGS	fastq			HCC_NGS_FF17_read1.fastq	HCC_NGS_FF17_read2.fastq
SRR14455512	SRP318704	new	PRJNA727742	SAMN19031936	HCC_FF18	HCC_NGS_FF18	Cancer panel	AMPLICON	GENOMIC	PCR	paired	ILLUMINA	Illumina MiSeq	Amplicon NGS	fastq			HCC_NGS_FF18_read1.fastq	HCC_NGS_FF18_read2.fastq
SRR14455511	SRP318704	new	PRJNA727742	SAMN19031937	HCC_FF19	HCC_NGS_FF19	Cancer panel	AMPLICON	GENOMIC	PCR	paired	ILLUMINA	Illumina MiSeq	Amplicon NGS	fastq			HCC_NGS_FF19_read1.fastq	HCC_NGS_FF19_read2.fastq
SRR14455509	SRP318704	new	PRJNA727742	SAMN19031938	HCC_FF20	HCC_NGS_FF20	Cancer panel	AMPLICON	GENOMIC	PCR	paired	ILLUMINA	Illumina MiSeq	Amplicon NGS	fastq			HCC_NGS_FF20_read1.fastq	HCC_NGS_FF20_read2.fastq
SRR14455508	SRP318704	new	PRJNA727742	SAMN19031939	HCC_FF21	HCC_NGS_FF21	Cancer panel	AMPLICON	GENOMIC	PCR	paired	ILLUMINA	Illumina MiSeq	Amplicon NGS	fastq			HCC_NGS_FF21_read1.fastq	HCC_NGS_FF21_read2.fastq
SRR14455507	SRP318704	new	PRJNA727742	SAMN19031919	HCC_FFPE1	HCC_NGS_FFPE1	Cancer panel	AMPLICON	GENOMIC	PCR	paired	ILLUMINA	Illumina MiSeq	Amplicon NGS	fastq			HCC_NGS_FFPE1_read1.fastq	HCC_NGS_FFPE1_read2.fastq
SRR14455506	SRP318704	new	PRJNA727742	SAMN19031928	HCC_FFPE10	HCC_NGS_FFPE10	Cancer panel	AMPLICON	GENOMIC	PCR	paired	ILLUMINA	Illumina MiSeq	Amplicon NGS	fastq			HCC_NGS_FFPE10_read1.fastq	HCC_NGS_FFPE10_read2.fastq
SRR14455505	SRP318704	new	PRJNA727742	SAMN19031929	HCC_FFPE11	HCC_NGS_FFPE11	Cancer panel	AMPLICON	GENOMIC	PCR	paired	ILLUMINA	Illumina MiSeq	Amplicon NGS	fastq			HCC_NGS_FFPE11_read1.fastq	HCC_NGS_FFPE11_read2.fastq
SRR14455504	SRP318704	new	PRJNA727742	SAMN19031930	HCC_FFPE12	HCC_NGS_FFPE12	Cancer panel	AMPLICON	GENOMIC	PCR	paired	ILLUMINA	Illumina MiSeq	Amplicon NGS	fastq			HCC_NGS_FFPE12_read1.fastq	HCC_NGS_FFPE12_read2.fastq
SRR14455503	SRP318704	new	PRJNA727742	SAMN19031931	HCC_FFPE13	HCC_NGS_FFPE13	Cancer panel	AMPLICON	GENOMIC	PCR	paired	ILLUMINA	Illumina MiSeq	Amplicon NGS	fastq			HCC_NGS_FFPE13_read1.fastq	HCC_NGS_FFPE13_read2.fastq
SRR14455502	SRP318704	new	PRJNA727742	SAMN19031932	HCC_FFPE14	HCC_NGS_FFPE14	Cancer panel	AMPLICON	GENOMIC	PCR	paired	ILLUMINA	Illumina MiSeq	Amplicon NGS	fastq			HCC_NGS_FFPE14_read1.fastq	HCC_NGS_FFPE14_read2.fastq
SRR14455501	SRP318704	new	PRJNA727742	SAMN19031933	HCC_FFPE15	HCC_NGS_FFPE15	Cancer panel	AMPLICON	GENOMIC	PCR	paired	ILLUMINA	Illumina MiSeq	Amplicon NGS	fastq			HCC_NGS_FFPE15_read1.fastq	HCC_NGS_FFPE15_read2.fastq
SRR14455500	SRP318704	new	PRJNA727742	SAMN19031934	HCC_FFPE16	HCC_NGS_FFPE16	Cancer panel	AMPLICON	GENOMIC	PCR	paired	ILLUMINA	Illumina MiSeq	Amplicon NGS	fastq			HCC_NGS_FFPE16_read1.fastq	HCC_NGS_FFPE16_read2.fastq
SRR14455498	SRP318704	new	PRJNA727742	SAMN19031920	HCC_FFPE2	HCC_NGS_FFPE2	Cancer panel	AMPLICON	GENOMIC	PCR	paired	ILLUMINA	Illumina MiSeq	Amplicon NGS	fastq			HCC_NGS_FFPE2_read1.fastq	HCC_NGS_FFPE2_read2.fastq
SRR14455497	SRP318704	new	PRJNA727742	SAMN19031921	HCC_FFPE3	HCC_NGS_FFPE3	Cancer panel	AMPLICON	GENOMIC	PCR	paired	ILLUMINA	Illumina MiSeq	Amplicon NGS	fastq			HCC_NGS_FFPE3_read1.fastq	HCC_NGS_FFPE3_read2.fastq
SRR14455496	SRP318704	new	PRJNA727742	SAMN19031922	HCC_FFPE4	HCC_NGS_FFPE4	Cancer panel	AMPLICON	GENOMIC	PCR	paired	ILLUMINA	Illumina MiSeq	Amplicon NGS	fastq			HCC_NGS_FFPE4_read1.fastq	HCC_NGS_FFPE4_read2.fastq
SRR14455495	SRP318704	new	PRJNA727742	SAMN19031923	HCC_FFPE5	HCC_NGS_FFPE5	Cancer panel	AMPLICON	GENOMIC	PCR	paired	ILLUMINA	Illumina MiSeq	Amplicon NGS	fastq			HCC_NGS_FFPE5_read1.fastq	HCC_NGS_FFPE5_read2.fastq
SRR14455494	SRP318704	new	PRJNA727742	SAMN19031924	HCC_FFPE6	HCC_NGS_FFPE6	Cancer panel	AMPLICON	GENOMIC	PCR	paired	ILLUMINA	Illumina MiSeq	Amplicon NGS	fastq			HCC_NGS_FFPE6_read1.fastq	HCC_NGS_FFPE6_read2.fastq
SRR14455493	SRP318704	new	PRJNA727742	SAMN19031925	HCC_FFPE7	HCC_NGS_FFPE7	Cancer panel	AMPLICON	GENOMIC	PCR	paired	ILLUMINA	Illumina MiSeq	Amplicon NGS	fastq			HCC_NGS_FFPE7_read1.fastq	HCC_NGS_FFPE7_read2.fastq
SRR14455492	SRP318704	new	PRJNA727742	SAMN19031926	HCC_FFPE8	HCC_NGS_FFPE8	Cancer panel	AMPLICON	GENOMIC	PCR	paired	ILLUMINA	Illumina MiSeq	Amplicon NGS	fastq			HCC_NGS_FFPE8_read1.fastq	HCC_NGS_FFPE8_read2.fastq
SRR14455491	SRP318704	new	PRJNA727742	SAMN19031927	HCC_FFPE9	HCC_NGS_FFPE9	Cancer panel	AMPLICON	GENOMIC	PCR	paired	ILLUMINA	Illumina MiSeq	Amplicon NGS	fastq			HCC_NGS_FFPE9_read1.fastq	HCC_NGS_FFPE9_read2.fastq
