# Supplementary material for: Oncogene Concatenated Enriched Amplicon Nanopore Sequencing for rapid, accurate, and affordable somatic mutation detection
Source: Genome Biol. 2021 Sep 6;22:227. doi: 10.1186/s13059-021-02449-1 (PMC8419911; doi:10.1186/s13059-021-02449-1)
Supplement: Supplementary file 5 — Additional file 5 Subsamples read names - Subsampled read names used for variant calling with Clair [file 13059_2021_2449_MOESM5_ESM.txt]

Melanoma:

FFPE21
7f0cec97-ef5d-43c5-9b10-707efe6a10fc
2ee2b047-57c8-45a1-9ce1-5ba3e1dc4bb1
278d52b3-fcaa-40d9-8f6b-dc4e62f60be6
3e336d4f-eebe-4865-997e-470c0ccab8eb
74864290-833f-40cc-8e8c-2af083c3e4d7
d799d301-6977-44d2-a898-1d9a4fc144fc
e177e9a5-aaa2-427c-8575-b30f034c1dcf
f9ff3835-fc16-4bf2-a1f1-83c6272257e6
78fdf41b-902c-4dc1-a933-f8bd12b3497b
5733c7b9-a1b4-467b-89d4-156185c82b1a
2125d38b-117a-4763-b568-5928cb758484
e55e48a3-e5d6-4ad7-9aa9-ec007313bdd4
67c0836f-72fa-442a-a360-6cffee9cd408
62a5570b-47fb-457f-97ae-e43651968d56
b4a5e4d6-3cff-4c03-861c-3a7f57c69c40
b3a05b90-63f7-49f3-ad03-f2ba34b0fe41
867111b1-cc96-46e7-b9a3-b48ecde9df26
32dab612-3322-43be-a194-e74a9c0cd98e
7264ab34-87a1-44c8-b319-f94bc3d4dda8
f1e5ec1c-3d80-459c-8024-059c0b3399d5
649c8761-0d70-4523-bc40-f39a0aac71f9
1a4295f8-32f3-4268-b61f-a6dde8374352
5f82358e-abc3-4570-90fb-799bb9161921
4eb9c916-cd4b-4dee-a8c5-37a9ddef2915
6f739c82-a6ac-454f-90d2-1c1519ac947b
2f4abe98-cc95-4fa8-a636-f79bb6cb81d0
f7be9af0-6fd7-48c5-a693-268e113de546
2b4cd3ba-f715-4bb0-bb45-72005bc1c9ea
89085b35-5973-4fa8-b06a-a466bf619fe4
67b9a231-8b51-4938-a643-9e16fc428120
79cc195e-21b9-410a-925f-c6470b3f5515
1b3cb8e3-df7f-4f4b-b160-91914021098d
69f26340-6e6e-49ab-9770-fe258dfc6d5d
0c65c772-c28a-40ab-ac30-e4061437c641
833cb75f-d6c4-4ac3-9783-d0303a756b16
b77b5b3a-17f1-4174-af0e-a2c5d498f6cd
17f4c238-df28-40ee-afca-c02636f8c95d
baa09ed3-5e91-4bbb-b81b-a2b1ca24d440
986d4d19-61d5-48c0-a3d4-4c20e9e8608f
c545cce1-8f85-41da-b0ea-3b1637987fa9
4c7121d6-a86a-454c-826c-55a511e064ef
9bb7d83a-3894-4520-82db-b8630c5fe784
1dbc90b3-e584-4ae3-95a8-4c2ee3475c85
aa4358f9-1d59-471b-9c54-d027b721c49f
a798c5a0-9451-40cd-8224-b4cb810f4cf7
133fde3b-2738-41c5-afdc-0053b8a7bd18
b0ab2142-6b82-443f-8a63-1d96131eebdf
7a91824c-32af-4c4e-9c7c-f3caa8014466
3ca33b01-b39f-487d-a79b-4f1305eee22e
0bacb85d-058a-4141-abcf-ecc800e6e98f
2dbeb314-c1ec-48dc-a29a-0f0c4c5dde38
8b349c33-eb04-4632-b59c-1f88966c1c82
2deedaaa-65b9-48f2-993b-2262c4ce7b5c
fd947166-50bd-4c96-9e88-81a9186aaa65
7cdfee52-c261-4962-a8d3-5d412e03cdfa
764e5d7c-42ed-4cd1-95e0-d63a3be9cd1b
ba1f7c69-650b-4c3c-b7c6-6e12217ba30e
6573ee65-a131-4c98-9264-ca3804cff6ac
390a6db3-3536-4bc8-b25d-16b326e337e8
7572a504-d10d-49a5-9809-4935d8e9e99f
c01f9be5-0563-4161-ab9d-cdfd2a0548b6
fbe7b348-d623-4536-bddf-ec525095d2ad
75f8112c-12d9-4c75-b3ca-b7e764a0dbba
1ab0fb37-ca04-4af4-b2c9-ee3f2319332e
a87dddfd-85be-47ad-a86c-1ac5f53f14da
2bbfb01e-94f8-44b3-8a85-981a2d5fecc4
0bc407e1-663a-4d08-a88e-9c850fe161a8
949c7879-5c9f-4856-b8c6-e7aaf562995b
7d6531f2-abad-46d1-af6f-1c5dcf46447a
47e0b707-92a5-4a46-a733-9a6e1f627380
f997e89f-ef8c-40fc-86b0-f979dcf26baf
3d86a1ce-c43f-41ad-b847-75bf5027bb6e
56282dc6-c801-4108-8051-d4be6dea4cd8
c999131d-104f-4aa1-a803-212b5260d393
63765fd0-c05c-4dd1-a916-31f2b40d4a12
b12c0137-90ad-4f25-a454-c79dd3a99e45
cb9bf0a4-3220-40c8-88b1-f22edaa30333
a746177e-295b-4f7b-9d14-e6237209ad21
74c20eb5-c647-4973-93f0-959b95399fae
5c85993d-dcf7-4c6c-ad9d-d0193a07b6ee
dfdc6d9e-2fd8-4e8e-85cc-079d16935cc3
b4fbb8c0-b088-4b4a-8b28-8a76c2608346
552aea78-e130-4fa1-9a7e-0849170772d8
50d12f68-b797-4d6f-8d15-ae7245ce722f
b03f6d79-3c93-43da-8a67-084cbfa946af
ffc91c1f-0683-4c34-ace7-797746048740
1b0caeed-1dbe-420f-9840-a70547c6787a
33106fd4-fe77-4981-bfcb-47cb307ab9b4
b7e8f317-fe35-4875-8ef7-de4ba2e24511
bfa7124b-3b41-43b6-b0f1-a457e7970672
11752b48-2a11-4c53-a1de-09619a92ddb0
6ecf74de-cf05-4c3e-999f-770ee79b4241
97275802-3c48-49ad-ad52-c58a9cd291f6
8eb85cc6-f710-4037-85e2-577bf6ef89b2
b53b2b74-2950-48ae-9128-2651fa93632b
4d4ae332-10fe-4443-8c95-2119bed4e363
b4656714-8b6f-4c3d-93c2-a8a742b21617
717e75a8-61d7-4b1b-b364-5ff98806210c
a1bf3ac1-66a8-4c28-9a46-93520c03853a
0b9a8308-de14-4821-9835-292d32e732c9
0d7d6f0d-b4c9-4767-82bd-2cfe29c7050d
53fa4df5-9716-40b8-b97f-9957162b045c
bf6f9e2a-c084-4fd7-bc39-7cb63411dd80
69ba8ae6-13c3-4910-8ce9-fd0e157d4c40
1c2b1a09-bae1-4688-bbf5-448d4ba50afb
2cd7f89b-3e8d-432f-8e09-e8c4df3fcd58
d11541c9-0120-4208-bf2b-ed13b5f6ecc1
5443bbd9-97e3-416b-94b6-0c1063402a8c
fe6c8d85-651c-4001-b89f-3c403b26bc96
a71d8b02-c138-4174-95ac-3519fd1f8dc8
1a962703-1d81-4372-8e21-9060e9fc539c
825fbf8a-f919-4c93-adcf-cbbb7f76b5a4
4c56f8a1-0119-46da-9c0c-e4134b9a2115
baa419aa-179b-4c73-b8bf-443814e8e996
ec87ac35-5134-4c6b-8601-a9cbed5dfa24
fd139cc6-dc30-4578-bdec-d8250459c9a0
0264016a-e04c-4af0-828d-82346f38b7d5
df4d1d1b-3fea-4823-b127-d2f11101589e
fffe2d2e-0900-4085-a056-3c47203e77d3
361c2aef-cf24-429b-b8b8-e7297d811891
FFPE3
756f38e1-af2e-433d-b4e9-d8da2e2f59a6
14de8c66-8402-44b7-8c2a-d5e698df54ef
ec7d92b6-2118-4e75-8937-6499a2e135ac
bed11e45-175a-4e86-bb2e-69909dc803dc
7b9cf92b-39f5-4ebe-a674-9267d380aa2a
069bfbe7-575d-4c9d-a4cd-915aad62b058
d394c39b-7120-4d2e-b913-f4b097bb7b15
3cb53e6f-0538-401d-a73f-58ba818b0cea
223fb932-0f62-4044-9a79-fbbb821f27b6
d885667f-fe9d-49e3-b477-4423e4ec2fc5
e5259bf1-42b3-4fe2-aebd-6ba62af05fa4
e2668896-43b6-4d22-a478-70e6ec3426d0
471f1238-9632-4a43-9397-cb871346e668
d78702c7-a41c-4161-8adc-5a79c603fa82
42708410-f9df-4423-9c35-fcef05b74466
fba8bab1-2640-4e30-942a-ceff2c43e492
d30b776d-1d3c-476e-8334-b76f881c247f
a72fd1b4-99da-42c0-a6cf-dcb7c76a75be
37570e0c-960c-4511-9717-6a2f92b741b7
50cc7b00-2f62-4fca-aee4-73418c9bf37d
5b6e4fb2-e5f9-431f-8d3f-d823a90b7a8e
b128cd08-e898-4e50-8f60-3e80ee7e3e14
12082e26-196f-44be-b1ad-95ae3bf68ac5
bb2ffa82-7c33-426a-b46c-46ebccf588fc
97eba351-ca3a-4dc5-9746-3fd3260a90fd
5da25233-71a8-4b99-8c7f-8b43fff4d890
fcc755e7-87bd-42b5-8ea5-ebc4ac0a7c39
87e7c5ec-ef2a-40c4-a825-f4f906929f7b
eca1f38e-7d0e-4382-9b82-1d780356bc58
4531213b-c829-4892-899a-988ed94c8943
52cf2506-e2f6-4737-81e3-f22f147597e1
3bfbccae-1df9-4229-aaaf-2e79ff4202ee
f0fa6cad-82db-42c7-ae55-b0b0775846f8
1418036e-9082-4838-9544-ef4f1c998c1c
7efa9a61-36b0-48e1-ad99-d6b99a097aa2
e8528bd7-3cbe-41ed-bb43-c063665960db
c72995e0-b159-4922-96f0-70d97c4375af
dd36d268-e4ba-406a-9c4d-42627fb41339
bc8cfd48-6024-4f9a-a6d2-b0c510840b3f
13ac818e-1e0a-41bb-9c3d-66fa58296501
ea51dbe4-0807-4209-933e-e2167181b635
d487a9c0-8372-4bb6-b1f7-802ce877b7de
ec9955fd-7fc0-4672-9650-e7ddafb0dea7
5dbfdfe8-e5cc-43fe-bb06-972bc0b6aa70
b2ed9e1f-ce62-47ef-9391-b07a6c6f8db5
5d0fda8b-be5e-412b-a63d-810ce454ab49
2595af43-88d5-4882-88a6-1baa96f47caa
01ee520c-308d-46d8-84cb-6161ddf4076b
ee7787ea-d64c-479a-ae87-6beda1f71b7a
ed9b3ee0-bb62-4a8b-bee8-b5165179e9da
96f131a7-9c81-4819-a5f9-7e0aea82f6e4
321aa4a5-1638-40a8-aad8-16a59f48a3c6
6f306e4f-33b4-4d12-b5c4-d88802d2836f
bbbe92fa-ad07-4f00-b9d3-9d3be31f3af7
e0865ae3-f4f0-4c0b-8783-5ff556259338
8eae85d7-9da7-436d-855e-2e482b18c42d
97cb1c6c-114a-4a78-a3e7-5f09623e4395
5f555b07-4ed5-4386-aaa9-3dd976923ba5
b8bf5c14-e8a5-4be0-a27d-eaf179a1f2ef
9d46a747-32e8-4758-b27c-b522fbf185a6
437eb805-ca59-4b28-8302-d5a570149d82
c40a39f4-302c-4d33-85bc-2f20af3a2f8e
169c6c2a-8314-49db-bdb4-3a81cd153a7b
12941914-f710-4e1e-ac49-ee653871ddb4
a7176c73-1d7f-4bf7-8b7f-a478b7cde409
15c6cfb9-0073-491d-af66-a157a1aca2b6
13613f63-7e87-4670-91e3-fe2a7b35fa9a
76f6d801-1d8b-4373-8dec-32373e0f507b
3ed588a0-c764-4b2e-90bf-95576424f3f0
630444da-2e8c-4209-875c-d7373d9f3612
9c0a20ad-5e93-40dc-9386-c7ecab7f1377
e935f0d4-e594-4bab-87ac-ba1ca4c79b16
4dd1f675-ed28-4250-ba91-1b276c949790
7fef62d3-cc53-4522-b1f4-573a04edcb0e
93b3af0b-359c-4f28-9818-349f1b60daaf
3ce5c5c4-5d1b-4374-88fd-59c40bd8bbc4
c20e069b-ff3c-42ef-b0cf-90c608827fef
3425f212-edb5-4cda-80bb-bbc9e04938dd
35230eac-0a47-4ade-bac3-ec3e5e29f017
a59e9366-ecc1-4cb4-99fc-b2d16982a410
6793d215-c667-4422-84d3-c4c28e9bee5d
0fbe0796-bde9-482c-901b-c95d5f349181
5a02d0cf-d0af-4614-8c14-e68fc45f6906
70b2a0b8-2261-4f40-a265-cb563c460b2a
86749f42-6f06-4235-8700-3aa106c6d9c7
32d6e29d-76f8-415b-ad29-f32a485b5f5d
35568f15-3b93-4b6a-ba23-6d9efbfdc41c
a8fac648-f0c5-4141-bea7-23301f7d3608
80244f7c-76f0-4a4d-9a4f-83f08b8d13fa
224472bf-b435-4d55-ae9d-5deae0917d67
9ab7f6ed-8abc-4a34-8089-44b27f6b76c7
09ae0971-0845-4ff3-8da3-75dcedcee25f
ad4b63c6-161b-449f-9287-958032e82fa0
cbc9b853-c4b0-433a-b65f-1c20c3f00be2
4005a9e4-6019-42ea-a0c6-f2b832f2e0ef
8af4ee59-9a19-43d4-9efb-54719b816d68
7ae49146-4d98-4bd1-9cf2-28f4f496f57b
7aeac211-c85a-421e-9561-7a638e26b513
e3ac9bbf-0301-4cc1-84fa-2979841933a0
bb9bb52f-5a25-4a12-8ccd-46acdabc825e
143aa6a5-db96-44b0-be7c-822b908cd16d
85a607e3-aefc-4a2d-875e-9946fbedd241
e5393f78-f4ee-4b52-bd3d-4dddbc7109c4
191b88bd-3520-4390-a8ea-3aeea359f120
07540a0b-a1f0-452b-8af5-ecb6efaa7f0c
cde906e3-14ac-43a5-a10b-1954656c1904
a1f03571-2193-4704-9149-89b72bba1a6f
45ede5a9-9c3e-4c25-9b88-045c00516ff2
2ba07231-e069-4c5d-98aa-d46ea1717085
54061cfc-7686-4c5b-bd1e-dabac95e6362
5363782c-16aa-4c70-b37a-d6e9da4ff609
90ef1d97-b068-4f93-a523-4e7b33ff9a6e
935f8c89-b958-4449-9838-55bbf5564c5b
d7bffff7-f065-4633-b887-64acec4fa0dc
56b9123b-c020-4bb7-8a0e-bc85a6b5e194
b6fbbe60-4aa5-4aa1-aa52-055fc3869622
a698405c-d369-4640-a559-fb9252354b7e
a13e681b-eed8-42b4-9b7a-2e9720b91fe9
02cb7e17-1afe-4a59-a3c6-66ed2c7ab269
fc138557-ef81-43dc-a49e-89551bd6d10d
FFPE25
be519a97-03ab-40f7-a788-c786c642ca1a
3c6c38f6-17e7-4902-9954-4399483875b9
2de73bbf-da09-44cb-93b4-47a4a7e9ffc7
dbab7a2a-29f4-449f-be2d-d3e76221aa17
aa868523-e32a-4ded-aefb-f8ce385886c1
4ca24efd-3f27-4a96-a445-0f8ebf29f28d
bb8bee44-0468-42d0-b3da-54524323f82d
a5aca732-13e1-4cd0-be1b-923f0525698d
243abdc9-1f93-45c1-8dd6-5bb705a17558
7fd1302a-fac0-4fd5-af13-60b8bc64db43
64f353b9-5c69-40fb-a6a2-e2584e43aaee
6a948cb5-2371-45f9-b7b8-7dd68d96bb59
1aeb3e9a-ef33-45c0-a756-463fa3c89df1
d0be49ba-1f9c-47ca-a2f4-41f558e8a051
d61b97ad-f781-4733-a609-a2f98ced0abe
120cd1fa-88e2-4deb-8d5b-5a96adecc77b
8c484ce2-02f1-4ceb-bc46-52d087adaa41
8e1521da-952a-4f45-9bdd-28cfdc7cdd17
377a5954-7964-4132-9109-9f57c71e86a1
0cbecead-1f8a-4266-a5f8-da113186b762
c2409e58-4a01-46c8-85fe-4e8c43d0eedd
15e14eaa-ab70-40d4-ba59-cf83629cb578
de95c5f8-30de-4b64-997f-16c7ee699948
44378a75-f32b-4149-a88b-fb03ad8cf1df
af2b706d-8895-45bf-ad36-e8a60f2936d0
5fe3a155-8ac0-402c-a825-e02335b9ac06
517512b0-7b8d-4dc4-a0cb-3d8ffacfa8f1
d7fe4991-9cd1-4cd1-80d5-394c5c801c37
068d3867-cd0f-44ea-911b-9c8dd0e19560
5ecf49a0-4de5-450c-992a-4082256d4c71
a0f1eeca-fa2b-445d-b0c9-338ac5699575
3fe9c4fb-83e7-44e5-90fc-9c5ff3c72819
00cae959-e12a-41b6-b6fa-b28b623dfd8b
6d7f617b-f1c1-414a-8172-80690b6fd0e7
caea233c-4c55-434a-a4e7-6a8f5704d105
91121de7-e4ff-43c7-9eec-9f21295f7aad
047f2a2e-d42a-480d-ab72-ce6b4e5151c6
c7abbf79-38ef-43bb-96ac-9ae1c7548e4a
78bab629-34cc-4bc5-8711-c14c24d8a95e
32332eac-5e4e-4e2f-b017-fdce4c45fbd2
11cdebc8-722a-4c30-90ea-87ecee359be7
ee7094d2-5e53-4349-8c0f-e818ca15b298
750d000e-2ea4-4e19-9428-bb6905213054
9ee3cba1-26b0-4ec5-abe4-40e845f2e497
937c9754-6cfd-428e-b591-079dc1bb121b
92bc937a-6861-4309-8156-7b4ed8598db1
afa7e1c3-1ee3-43a1-a996-02801b8682cb
189a4bb7-9f7f-4b6c-b7a7-c5278cac46ce
806eae4c-565d-41c7-b4a5-68b51b105544
63fd8245-b9f0-4b5f-a06c-980bc17e03ae
6db7da91-2d79-4b9a-a6ee-180b4c4c4b4e
edcceeaf-e849-4e85-a686-06701b6b0847
ada5ce10-d11e-4a10-a34c-43096b4d18bb
b2ce74b1-3979-4e68-bd0a-da37456b0914
2fa30ac5-a464-4024-ad26-5e0efc2706b0
ff4571ab-24a7-4be7-b38d-3bc03e243fe4
bdaa2fef-e177-49f2-a462-a5d302a42e8b
05c5cc96-8a0f-4cfe-b53a-134607e9aadc
d42a8860-55d4-4209-b317-da0d4cfdb062
f94eff9f-52b3-429f-84ae-9f01e57cfbde
88296969-1a51-4564-b103-bd74cf0733e4
ba11b7c6-566c-4f26-8223-09066e7d46df
eaf3a5d8-d803-4bee-ace6-81dc47d83b3d
213600a5-ae17-47fb-9738-a5b326cf478a
de41ecd6-1217-4ca7-8c25-b1e1e5496f94
5ecdc1bb-e035-412f-9135-d1d23b54f8bd
4bb571f0-0bfa-45c1-beb6-abb728958e69
7d322805-8871-4a53-b9eb-2258920cf142
e10c2701-7c32-4913-8b18-f6e0120d89bf
57b1fe75-0f04-4403-9394-492df3923a5d
6a3fb582-b83a-45ab-9285-95aa4441aeab
4f959658-4f6a-4d07-9048-4914fe11abf8
9d7207d4-12be-4072-80ab-298b1824da65
0694196e-28c9-4a86-8e57-fc871013cae8
1d3b7dc0-7be1-4e0c-93f6-69446cd49643
5f8476ac-49e0-4f86-900d-81aed4047afd
4d6d3667-3d21-4c53-8e20-403e4c8aded0
75e036ef-b6cb-4bff-bbcc-cda70054f22e
605461de-6576-487b-ba3b-58c0827bceca
4401c77e-0eb8-418e-a925-d8d0d74d88fc
de90be82-71cf-44ed-8180-b9cb1fc5a372
2c79ac1f-34d7-4950-b307-54755228b25d
6d973786-ee28-4777-aaee-17cb94f7fe68
1220fb30-f39b-4816-bdc4-3a93329b0745
b7cc9ad3-f33a-4f21-a31a-f1700a633783
66864bee-35b3-49a4-9176-df2c7d1cc4fe
f22ad9f1-eb3f-4f9f-a5c3-3a853802db75
8b2b6489-18fb-4f74-b173-00ab948bfb78
b30adc87-c260-43d0-bc6e-243d759a8440
deb6d734-c2af-4e12-8316-b5d99464c672
1442104f-3231-4467-b107-942e65a3a3cd
720c614e-f869-4bc5-9f16-fc48f1e71a10
aecf6d49-9870-4daf-8073-1436c638a1e4
91a2d7cb-2103-41a4-a16b-8b4f311edb29
b2fa52d8-3f1c-4687-ba94-88fdf8b65e83
3ff9fd68-8db8-4b1a-92fd-ed8217f2de0b
7457dd3d-e7b4-4c85-a622-f664278ac89e
168be37c-8444-4b79-bae5-00e4492c48ef
0b8c4cc9-b6eb-4fea-ba16-6e89a26ea104
547ff217-0374-45f9-a44d-5cfeee701faa
7479a2a6-c99c-4d9b-9eb9-85c4ca193e5c
df2ed656-428e-4863-89fb-7b95b2d0116a
d8b1470b-029e-4047-8bbe-3708a1427aba
da3aeadf-3340-4aec-83ca-230ad1f792da
8de9e735-a355-4c29-91c7-a0458859df70
1b024852-d1cf-43f6-8eea-f20c9a5a3d19
d8709721-e229-481e-a3b2-ff994922a0f7
4e5601e8-815f-4c80-93e3-b2bc9e004871
6d88dd03-37f7-460a-93a9-87557de120c2
d1413a74-9be7-4116-9be4-c1a03667296d
94a22fb0-5637-4de2-8741-e2dd6b4a0938
47b6bb63-a6d5-41b3-80db-d89bcc9522c9
b9bc04fc-f549-4a31-8d97-cf7acf962ed3
d8e301cd-c55a-47a9-b8a0-a433aef95de1
e355b8cc-db12-41e0-857c-b1435cefb7dc
93b8d762-2e60-4afa-bd01-9c1424e0f0e8
6a827f14-38c5-4c67-b9e4-c864d32d0400
ceb9844e-f63e-4204-a184-162e75b9865a
c6387724-224a-4f29-9550-d480c63d268e
8e74fc10-0bd5-4266-925c-20236daeabc2
FFPE14
1f7c9d41-7fe7-4b79-899e-9b02bce43065
0695c539-f296-4ae6-b2f0-e5a838f9894d
6b806c4a-0165-45d7-b638-98d226a328c5
0c4ec340-d8e1-4d52-b8a0-1b039a62a096
34d4b99a-6fd7-437d-bdc9-8f8a3c842f50
e57d2030-afb5-4c1b-ad08-a2bb8f251a33
c105cbad-9223-4775-877d-6a3579859b7e
d1d0ca29-de7f-4fd5-8c41-20b9090a01a6
bd3dcc5a-5dfd-4fb7-81a4-1b3f384ae9a3
a9a1d4f2-07f1-425a-812f-30798556968d
e9a7f255-fefe-46a4-80f1-f27464531236
48d258ec-4e2e-4042-ab12-65176d41d6b5
ec952d8f-0c9c-4240-bc87-0ac790ea0f68
440ee4b8-3890-4583-9426-893de3803af4
647dbba6-2bfc-4f23-ace2-c9a3b3fd81df
49c40a41-893a-48b3-9ea3-6f730ec41b52
3924290c-5800-4474-9fea-7696cf9c04db
31713fdf-42f4-4ca4-b4ee-ca84f2702e2e
9697112a-dfa7-49b5-b893-d3fa1b3831ff
e1f84742-6ca9-4afb-b613-56b16c36972a
62b436cc-09fa-49fd-a184-44ef4b654164
287c16df-e776-4bf0-af8a-b5fc3e7df7a2
d2c3c2da-9371-40f1-b9f7-0b299137a84e
b0349dee-fe6f-44ce-96cd-87d7047032c0
a8d45b0a-ab3f-463d-83b6-96b16d189c01
ab5b2001-2ab1-4f7f-91f3-b3d31f854753
a3e4db8b-8720-4565-a6e1-8723eb070e08
2420c44a-7083-446d-b90d-54bd3c169872
5bc15f86-2cd2-41b8-915c-1ff47e69010a
a50caa7b-6f78-479e-bdb0-9461cc5de0d3
deff956d-4422-4ace-ae1e-af9c0510c245
8cc31669-5f8c-434f-9c59-a449ea3d8027
32be9fc5-339a-4884-8352-4896d19dbbd0
00eedd06-82c2-4c6b-b1c3-7fe4cca51720
a7fad0eb-1d19-4106-a04a-9dc0ee9d1be6
8673882c-3a47-44c0-ac8f-3f19b2fd9b90
4195399c-44da-44e5-8746-34326de687de
a9085a06-e658-4b4d-9f26-d2f273a239ca
d983c427-7575-47e7-a42d-be8827a9a60c
44daef04-e3d1-46d8-8878-b554f890e0c9
7fa86b26-2f6a-46eb-8fc4-c3f98a35e92f
34b2c011-6a82-49a2-9752-7491d8d06eb5
8ad29a06-3d78-40e7-8569-0f00cc42d847
b0b6c6a2-2fb1-4d51-8911-7f7f3a01fc9d
df0de196-7247-4998-820d-b22020d8a75f
033e0981-0c1a-476f-aba7-62dc7e142341
b124ebe9-6254-4c21-9c2b-517bb359d18d
d0d697ba-c42b-49fa-b42d-5bfecfe487f0
62129659-0bc3-4812-8bd5-35578382bd9c
6dccb30c-0a45-40b3-9900-2dca89f1539c
fa48768b-22a0-44f9-8195-97edd41751bc
f2dd3b74-e61d-403b-8428-92cf6d9607d4
851838ef-9538-4461-9188-3269e3b3b6fe
52e84f05-76b1-4688-9c86-6098322fafcf
800b1e4a-3e8e-4f9d-a6e0-1055d5826920
0f662013-80e2-40ec-b19d-d9d08b0e729b
965d9458-221c-4526-944b-94c96bd4c818
095531cd-edc4-4d44-9e98-8740ef5006a7
2d79d4f9-dd35-4f75-8ab1-d4bd6a102b31
8a621eed-5766-414e-92bb-57324e77a85d
834aa6e5-605b-4e31-9a27-c632aaf558c3
bcaaffb8-82e2-44d2-b8bc-43015e67a7ef
e45903c9-e621-4e62-a0a3-80cc7431584a
df644aac-408b-40c1-b4e8-f8cfbee9e27b
46fcc24d-05c7-4ad7-a5dd-c97b4d05d15f
9d7cf71a-ba29-45f1-ac5e-22ad1eb11dc0
9c54b720-1e97-4d02-8048-a39d31151ff3
8a5b4874-77c9-4c04-948b-ff308b97973f
7cd3de1f-6e31-4620-9c0a-b3182d237ba7
c04a672e-0e07-40ae-8266-ff44ff09b663
ee13fa5b-e484-436b-a995-2531fc837d39
9a765647-2e0b-4baa-aa64-2eb0e252b9ba
3630978a-bdd0-49df-8406-15d07bfdc9f8
0fe96f47-5f2d-465d-abd7-c8f0fb8ce13f
d7714037-40f3-4a3a-bd4c-752a94c91b7e
1afd5dda-dd3f-4491-8144-3594465b48f9
cdc66ebd-9cf8-4c5a-a4f7-84ae8abc7f35
f094e27d-7212-43b9-8183-a834b4331f9c
9b39eb10-7e4b-42d7-8dcc-ba8873e20175
19ea13eb-e243-4b08-9a66-609f0a4becee
3db024c6-fe47-4335-9f77-d17643e1bd14
81b74048-33dc-4877-9ed6-0b98b805d1db
ad50263f-307f-48c5-86a8-12cf1b6cdb77
b220fcc7-7ff4-4c87-bb7b-10c2a1846e5e
cce9d9bb-c9e3-47fe-a53c-dab5003eb19c
aa89257e-6049-4882-96d7-38147921642c
ca5b55e0-d4dc-4a64-8e7c-e68606f36761
485c1e6c-5d4e-4a73-8a7d-d65800835db5
bafb99bb-236d-4cc7-a6fa-3ff84483c411
4c8314c8-8132-4ae2-a601-1eb7f9f4516a
d350019c-e141-4f4d-9934-cf3aca23b9bf
4d172e01-9458-42e2-a043-0fcd85935249
b612942a-87e1-4ef1-b0e8-cb009dd5cc45
7c8bc57a-cfc2-4f7f-9263-aa9e0b5cc17c
2de39f16-9099-4643-b1e1-71957c188bb3
943f7a74-fa49-44d2-84e7-b28cfa8eeee7
464e441e-627d-4c56-9fc0-b4d97bb21e64
673052ce-4b99-4170-9e56-e656b920da62
6067d733-33c3-4d4f-a295-080cc83fc932
81c3e026-2c08-4265-8ee6-a8ec4aafdfc6
1fd6641e-5271-42fb-92bc-fa1b34d94379
22195393-a19a-4661-8582-850ff4b73864
2c219b22-f956-4b91-ba7d-f56c180b6939
41ff6e7b-ea3d-4905-bff3-816905bd3e37
90618660-46e0-4943-b5be-0cdb85604462
471a73df-3100-4168-9c49-5399cc48e924
e7b0257a-dcb6-4ca6-9086-4b2f19deb32f
269f64c0-93be-4b53-af58-79052a3e6db4
f96abaa3-4303-4190-917e-9d8356931552
2266e040-fba1-45bd-a06a-72c16c17d238
425bad2d-25fe-48f2-8a46-fcddf359a6a4
738f60f8-02e1-4907-a0d4-2be373a6bdd9
15135fad-c1a5-40c7-b9ca-a8e66a69c2b1
8e7632f6-5293-4e6b-9e19-a72006482937
933b0811-16ec-4cef-99f0-b43c5ec7f00e
dc79a9bd-15f2-4f7f-81bd-408b9a351d91
84390374-1012-41e4-9fed-0c72fb908421
590e2419-58f2-4037-991d-17c70c03c428
935a211f-5d37-4e70-8f0d-43da8311a704
2c6320b2-32c3-46a9-a788-bb6acae083ef
FFPE20
dce07c9b-c2cf-4bee-ad2a-cbf25380bb51
b37d23b7-91a0-47b8-bdda-5303b109a6b4
7cce1a24-f886-4c6e-b7aa-7945b81521b8
c8df3516-dc91-4ec7-8471-8911f3e76004
673a8e16-f69b-4655-a3ca-1c49da109a19
8159531e-e72b-454e-ae26-aa8a4d3d92b1
c5d3276d-8fe1-423d-ad87-76fc97159204
eef99470-f683-47e8-bdc7-baaae9c053d6
d2f4fedd-c2ef-4165-a122-692d68669f11
b262b3a8-f9bf-4ead-b7ce-cec6110fbbc7
c4767324-9272-4d23-b8c2-7089451e4e26
775fa7d6-8103-4dd7-9a2f-49969671a2c6
4a3d05e7-2ad2-4a86-854d-5da948adb615
cdcc70df-58b7-43d8-9533-ab87fb78a91b
660cc2cc-9dd3-42fa-9fef-8b8e99b92622
b6b0a38f-bacd-4842-8253-15a08b6bfe17
f0c15507-d9e7-4b6c-a540-0e0e5771f816
f7df783a-a994-46fb-bd54-8107a679bb46
2ec09665-f860-47e5-8653-d761965549f3
472f9ad0-14b1-47aa-a943-ada8ee54ba00
9de35ca1-bed4-4764-ba58-6cf007a5b9ec
95b13a89-4101-485c-a074-ca01150ed45d
0aa287ff-3780-469d-a551-140b95468555
79975b89-aa8a-46a5-9b81-e1991877ce39
f64f0a11-3469-40a7-9495-c38d2070928f
4620c0a3-c044-47b1-9152-49382a312897
25cfb008-3f9c-4e14-84b7-f7db4ef3923d
aa819fbd-0f96-44b2-81b2-b2bd9cd0b37f
9ce03d4d-a89e-4103-ab98-c87787341f1a
f229590b-a171-4153-ab5d-756b9de58574
1109337d-e40e-49d2-9835-640eec30effd
5bb14caf-9dd4-4626-a1b0-28cc7b79eb11
7e366fbe-4fa6-4bdd-9039-9683fc59dd7a
2ff81dbf-79c2-43fc-a884-819534e0dc2a
34bbcba7-2369-4132-b7a0-65a60e8e80b5
91910cc6-5fd4-4c0d-8bb1-7095a0ff5d15
7df7a677-6eef-4003-a871-bdf5542553c2
73bebc87-61e5-42bd-9f9b-6d2ca6baa7ef
9454ed95-7b18-41be-be28-afac9c62a53e
2090808b-4dcd-46ed-9517-7e3b7c87ce25
9afc0840-52bf-4929-bf92-ddf68289176e
737b98d7-8bb7-418a-be1e-875896e78b5d
5a13401e-446b-4b4e-8348-4cecc90b3a19
8e458c38-0b1a-4ed4-91f6-4d577debd646
2e1d2430-2cf9-47a5-99c5-f1774f22a6b2
33cf95e5-b064-4e54-b2e1-993eb290be66
77c3a346-c184-4c3e-8edd-486e34738b80
9a6846c5-f87a-47b7-a9a0-ab30ae5d8c5b
761b5ad1-c0b8-4bae-87da-7bd8c5426aaf
89bcab7c-bd2e-460a-bd8b-c1926f76df85
d1132b7f-d07f-4dd4-89b2-2c4d346ea40e
cb24e1f0-628e-4a95-89cf-b69a5fbe835f
901bb551-a6c7-48a4-8845-f2a523e7faad
33a706ff-e268-404d-a142-b0c71819ad0c
bc3682fc-14b6-4d8b-a6fd-60b490df0b57
6ec36e65-ea04-40bc-ae3a-f52b11b05136
c8d5ad0e-30f0-40d7-a7a5-74dd4c8bb333
7ad0fdc6-a724-40ca-81b8-42e07333ad96
2f109a29-372e-40e2-9dc7-093487a2f1db
b2ca1b99-24d2-41ea-ab20-a3eba6a18453
60e9ce89-c025-4b36-adda-f73e6201249f
8a2c5bd6-b77f-48cd-8e79-99725a385240
995e26d2-0ab7-44f4-9c46-cf9ff3b7c9b4
e3cd7fa3-985a-4ba8-ab2c-89e07906280c
c40dd16a-2d05-4d75-8198-d4e475c53e07
e123b5da-3118-4ee2-a0f7-65214fb72c2c
59299fb4-5291-4e6f-af3a-695fc7a6b87a
e7b59d49-6e5d-4f9e-8f80-5450f118fd79
c2a5c407-cd0e-4a6b-ab1f-43b7b7f92940
39df529a-5a60-4553-a381-9b54135e881c
8223f98f-b2ba-4964-8686-507b8e9e38f0
17d0e8d6-c9f1-4dbc-ad18-087e9ed269bb
b4c91078-20a1-48bb-ae7c-b50086384ad0
eee2a176-74b2-490b-8401-04b41758ee44
987ba031-f959-4b04-b1b5-ae50a8c6209e
ebd090cc-0723-4d42-84bc-825dc75a999a
2fdbf4a9-6eb1-4669-ab3b-40bde406ccd6
21c447ff-3b4d-431a-b36e-6615830495d1
61e98a6d-88f5-46c5-9f53-84f3f4d5c602
f31de26c-a8c5-4cc1-9b99-9721bbabb292
50e427f7-5013-478d-bb39-5179a75fd7e0
04b2818a-4c26-447a-aece-07e7407e5ff7
79ad9d39-f9d5-49bb-a96c-27d89a36be87
66b7b5e7-253d-44b0-b3d8-02ac09506d2c
c6490de4-5ebc-4f52-a707-e74d88512428
92ff22df-2ada-4033-b51e-dfa4bd22ca7f
42346e7b-24a0-4856-9b4a-a1aadccc7ede
18772c08-5cf3-4cb1-b585-f7ddb6f3d816
39535991-14f7-4350-beeb-31af7264e3d1
c6da701f-ca5a-4815-a614-b97856a3371c
5894a5ce-418f-45f1-af27-37e4c1fdfeb1
47df91c2-d659-4fc7-898e-b2b0e6e18b36
4276cebe-549b-48ae-8299-c79a6cae0c97
656d5268-b950-49fe-984a-a81b1ac419c1
47540e51-db6b-480e-b83b-5054ccf6f56e
75ec18f6-a98c-47c7-9496-1aa85b70dee0
3e26eb70-9304-467a-861e-faa59420a6a4
8192d954-656b-4d4c-88d0-6f034649f0a0
570a58a1-a316-4591-97db-98101e5190a0
8a264b81-c7b5-4e05-a393-29c782be44a5
48456d07-d612-4fd9-a57a-21a4fe24830a
490fbb9e-1f8c-4993-9af9-2f37c77b1563
3090c497-7544-4cd2-9f88-c892ec5cf4da
7c6444a5-8134-463c-8432-35a90cc905cc
f40035aa-21f7-482c-96ff-8fcc466f1913
ff0f3823-f2fc-4b86-9886-0a7d7e506962
262a16ff-3f9d-4260-bab4-392b6fae93e4
9fd8907a-4377-42e0-8425-dd246e4146c7
cf99ca4c-b217-429a-930d-fe60888310f7
93fe886f-fada-4ccf-975f-8ad50a797036
2ca3a21c-871f-4845-abaf-64c4b08449f0
c40ba0fd-0b31-4ecc-b4a4-8595657e8978
dfc0d853-6dd5-4669-a6c6-f9a268f97731
3506123e-7762-462a-8841-aeac916b9573
971f50ca-8463-4f98-90dd-9e93f8cbbf97
711f346f-cdce-4f73-ac5a-83157868a374
27b1c376-bf1c-4201-ae82-15cebe6f8eed
36e5e714-1a81-4d64-bb47-63d9fd6a1fe1
1955f9da-d199-4a1e-a8c2-40df6ab44928
ce4a8b73-ca82-402e-8f84-712998901f5a
FFPE19
95b79792-a12a-46d6-9e5e-f7654c4b98d7
a3aecd67-4ddc-4ab5-b760-ee4453285792
1d4cce9e-8c31-48a9-8fa0-28175797b1ed
a179421a-042f-4b5b-b9ac-4e7752cc2c96
af671c23-04f5-4ef7-878e-f8e4a687cfc8
cac0bafa-aad1-4346-9e90-8be19ed21183
8e939a04-baa5-46ae-82df-e70eb5bcbac9
5fc08767-0e7a-4e08-b8f7-db669256d9b1
17778f87-20a2-4604-86ad-21fd63fb9c3f
a5ca2e91-4dac-457f-b87a-01f956050ffa
7e28d4b1-c2d0-465b-9c27-e134bb5ffba8
969b3839-ea66-4426-9268-18cc125ecb6c
75ad0b8d-6078-4ff3-8e1f-1bc5568d96b8
e1535042-47fb-4df3-868f-5f64db2f7803
8c2759e9-b8a3-4957-9558-54d42f9673d3
76d701ea-503f-49ef-a842-f6d6a13b26f4
bc9b39fe-c4be-4bce-bf5e-95f0b36a1db5
10fc3390-a14d-441e-8faf-3e323fc0daaf
bc63f6f9-5ba1-40a0-8104-d89b0a1c2969
52763008-e851-4cb7-9b69-ffda6bd8e333
b3772f73-b23d-4bbe-ad79-d1bdab1c996a
c2bb1cc8-00ad-40b7-8aae-476ecbcb8eb1
1b364da8-bf00-4d93-95d1-1522d10b0771
52f5ec95-6070-4a78-9c2a-bbcad64fe661
83e6eced-5456-474c-ac13-017ffb7aec19
d9bf0159-5983-4406-a2df-5a3e1333958f
57e94880-7a62-4af3-9035-43cad70bd1ab
c9d915c5-6f26-48f7-b959-2ef9bf73ec70
c9b8b567-f0a1-4484-8f73-9ad1611abbfd
b5338ffa-a7c4-40cd-b61c-d61144cc93f1
a0bffa6d-cade-4bb0-99e5-d4522dec7624
9d86c0b7-ba05-4325-a45d-e39cc623658d
0f138144-40c8-4dd0-bb6a-67800b5a6e4e
8180153f-6b49-47ca-8b09-83ea6aafc704
ab52f6ea-748c-42b3-8e6a-13cb8c796ea7
dcc5e650-f58d-4a12-993e-05c2f8b46713
6c1dc854-51d5-4836-88c9-6b363691e568
7f93e0aa-09f0-4c1b-afc3-9ecdd98a794b
0861a485-8e86-45d8-8523-e9b7ec368bf9
d89541c6-ea61-4722-8781-9d7a63926d45
d15102ad-edb1-42f2-b43c-4e852f202146
8dc87845-adcc-47a4-b5ca-c784f40df7a2
e3acb223-d06d-4303-9b53-4de8dc4969a0
b9a71aed-9dd7-40b2-a22b-998a03679848
fa115c33-5567-41b1-9b88-751fd1ee25d9
96d2db0b-312d-4fa1-bfcc-7cb03fccf24d
403a0c48-b075-47a3-a716-82f79b71b352
4be16e04-6b4d-4384-b12a-bb9c397d757e
e9d62a60-f991-4aa5-addd-99b59cb78530
4de50c52-0efd-4e0e-8919-bc22e3f3f0fb
b71dc19c-87a5-4e9c-88a1-55677eeb6128
f676bd1c-7007-4775-b9a5-8c2314b773e8
e7a0d6e5-3e09-439d-bf70-906c79c82b2f
2c0bc602-5922-48bd-8dff-53a3a75ce04f
ca8820f8-218f-4f81-8a65-8e55ff8c42bf
175e42da-49b8-4e16-94c4-baaf43512be4
2a76f1e6-eada-44d6-aa81-ce67eb14c133
8d8f5189-b24c-4778-93be-1ec92bf78ae4
35d23961-9d10-475d-b194-cc57a77c063a
b4ec53f3-a409-435d-855c-e45383471431
5f65276c-b4fa-4f77-b292-4739042393b9
5fb74cd1-03ae-4185-a519-c9bb691126b1
85410c60-5f53-437d-b269-b2c2980a1b03
14e52978-ebdb-4a1b-aade-f5d07f06720e
5b98d0d5-de76-42b7-8379-9ac996c06d3a
8bba876b-d7e7-491f-a8a8-e126e8747f84
aaba2069-a8a5-431f-aae2-7ad77fd6e34e
f363004c-d103-4cb3-9225-604a2d1f71a7
c8a73cb3-ace0-46e9-a188-c0f2da02aa85
109d05e4-a6c8-471a-9e8f-08fd36db9e38
bb9ffaae-0ef6-4281-b358-5a3dca6fc5b6
ca51d9a5-ec90-4109-8714-2000e71d0bcf
c13247a8-0099-4922-9c73-2f972a58c798
6f4f309a-bc65-4f6d-a224-92cfc9444b68
793bb5f2-09f4-4e92-a687-b66ad2f3f41b
c0d2f56a-67dd-4c97-abe5-48bb04acdba2
ace96a05-5b8a-428d-bb8d-818869150e98
a1d125fa-738f-4e6b-a132-25e49fd7adc7
20ba070d-bfa3-4855-85bd-4a2d2f6cd391
f7c26a57-3c7d-45d8-a6ac-0779ebf04fc7
b28ce9d8-bc3d-4a55-a8dd-c5cf060ebe89
16373044-9bed-4165-a1ff-f1e04611f180
d0cf54ff-6b59-4778-918c-09307ba88172
a7ec0b37-123d-4ee1-88d2-6b75e80cb9bc
9f831728-9b2f-4dd9-a5e3-b6b27c5983dc
dd7a250f-96a4-47b5-9342-d7d5a5f4ef1f
1d7578e4-9ad2-4176-bbff-18c1b126833b
7bf97b87-cc2d-49b3-91b0-77f1f53096cc
dfa9813c-982e-4eee-8963-a86cc839e01e
1eb2a0b0-24b5-4669-976d-6708c5938339
08623e10-2d95-4b68-a78a-8825ea1f3acc
657a8688-fec4-4e33-9b90-bb36c4ffc961
4bbbf7a5-40b7-4981-9e2f-cbe25aafca82
89c49611-84ec-4d5e-b10c-97fb4c3b1d3f
5e7b4dd6-c00c-4549-b2aa-d96e48f1b2c9
2a143081-9cc6-423a-b385-fe2dc61fbc22
75d16abf-ac56-49d3-984f-83b7c692112b
dd60ce68-e279-421d-9f44-68fe07306550
5599154a-8dd9-4047-8d23-8cb60438bc21
48fc2168-fc0a-488c-a7ec-5cca8906c2ac
7c7f0d85-df05-49fa-ab71-f1f96846e04c
ad384d99-f3dc-4269-9e8e-4f23e2b26e7b
5c4edf8b-370f-47a6-ba2c-9ad9dbc6b114
bcd4cf62-f3ec-43ef-b0ac-f3c3b36cda39
a27f18f2-76f4-467a-839c-05f1ee6649ee
27ddda40-f8c5-4d44-8794-f5e123b8a09e
ca4d9cd6-ba20-4e47-8cfc-331b83d3335c
68fa4227-63a7-4fed-9aa3-e81f118c9fc2
bde1881e-16b2-4e69-9d83-e4c334cbb495
982b32c8-b24e-4810-a7c3-70f5c9404e45
3ac8c82a-9b9b-49cf-92c5-c5c12754ce7c
acd5dfde-4a3d-42ee-95e7-1ce31e4ed51f
7588e68d-00cf-48bb-bd1f-9171e4c0820b
997ced64-00de-4f1b-b8f4-beb4323805a8
8072257e-ed36-46f8-a2df-bcfd94dc310e
f8412290-79ee-429e-811a-990f994ac2f2
9eba2251-8b0f-42eb-bda6-cd768fdfe367
31cbb1f9-3596-4440-afd9-ad9df2ecab93
6157adf9-1bb0-4289-a49e-840813390c73
031e7747-2406-4a24-907b-f55b0d269229
FFPE4
9964c326-0d34-4758-8668-617ed640f8c5
ac37f7fa-61e8-4316-a869-91884f9b09d3
58731aed-cc7f-4ffe-81b6-d667db698586
99006234-52ae-4bd5-b5b7-a6ada624fdab
04ff5608-4c14-4669-a127-3412cd7a255c
6a24ef54-4474-4f44-8a87-1068d28c767b
9afc0501-221a-4108-908c-b11c55b6e8d4
ad62fe8a-ab26-42cc-8266-ba43ff343c7b
9007d6a1-12f3-4c57-955b-a5456fc098ed
839af2b0-df40-4a81-849a-77c9b4c4f685
9ea97bb5-3e66-479d-b913-776d0b03dcf1
8e8b68ef-9317-41ce-b423-743a06f4488e
ff92ab5f-5890-4d21-8cef-4ecf8e694770
7ac3cce5-f70d-4582-8963-28568b608930
691822c6-c72b-4270-bfa2-d2d2749243aa
43d6df61-0e40-4e39-9320-7f1dbf2737ac
e2cf7c7a-3b42-4f84-bf2a-d044b1a0f0db
5b841bf2-1cdd-4a2d-a111-dcad48eef693
c47f7839-1b68-485c-9cdf-02d94d896e3d
d7885474-d8dc-4d28-94be-ebee0f9f7ac3
42ed55ff-7b4a-43ae-9f64-e68e57252711
33ac1a63-6fd9-475d-88db-23a92ef1b45f
3df22f6e-57da-4580-8b93-97a289a0e9b9
d64111a0-064f-4576-876d-81f3ce8d431c
e77783e9-e6af-4e71-92dc-73021489a2b4
50873902-e880-4802-bb17-43af42ec3eb1
ad639b15-2a8c-4164-8f4f-a596b44a5023
ba9ef41b-aa1b-408f-8a34-80d3782d9b48
85ab79a5-c190-466f-9531-cba25a859d43
872365f8-cf27-4330-800d-373fc0fbec87
158ac999-b7a6-4956-9a79-f2ae57286f2a
89b29221-8994-4a7d-9b3d-99c9007ae695
053a8d8c-4ab6-4297-be46-730497b831f5
d6ee9f10-8c7c-4a0b-a318-de12941b9687
56b1b0b5-fd52-482e-9204-cd24f0894c65
fd9f6f8e-7a1d-488e-a719-1617a7c294ab
ebbcf51a-68bc-4c00-9109-0250d10d0c6c
8469f55b-ce20-4b1b-b075-54ab80ee20a1
7b653bad-6def-4c24-a67a-448c858f8852
488343f2-208a-4d79-90fa-6e405935b184
3056b6a7-4dc1-4557-8b1a-f5c45689a6b4
887aad41-14ac-404f-a3f0-b0787c9f9c66
5b048afe-825d-4ee8-86ce-d80981f4fc6f
a9eafbd3-a54e-4cad-98b7-6d63c565549c
1650803e-b6be-4897-b0c5-98b18849350e
c2514dcc-42f9-47e9-bdf3-c4f59a42b34f
1bb2ff09-b310-47ea-8db0-eb09fd1b8803
58c06d12-0716-4fee-9ef1-be9fefe6a7fd
c1a51a2c-a404-489e-ad70-1b6913831bee
e36cf306-d817-427a-ba55-deb3481dde60
edbe08b3-4d7f-420f-99c9-d51d0f7a0419
fa727f1f-8c4d-4571-8476-2e968fd63394
49a0a2a9-5963-457a-82b9-9e495ff391a4
14e395cb-747b-47ce-a863-887d1a806f3f
78484e02-9b00-41cf-a29a-35cdbf1f1624
1dff428b-e2aa-4c0c-a15d-274adb390f0a
b3517ea9-9c75-4c22-9d67-f541a82aaf89
820e50fd-7525-467b-818d-b8732b9fb046
fbcd06cd-f09d-419c-9955-53e79a38479b
20cfc3c2-8136-4699-97b5-8962335d4fcc
11bcd525-c77c-4750-895d-21c2c864d705
3089ad9e-7916-4138-a21d-2aec647c2f6f
ef30ba24-c270-46b8-a542-ba2921881e14
79709cb4-e5b3-4455-82e2-1dda9d93946e
755d30a2-32be-40c5-9e94-c12f0f862303
e8f4e590-cbd2-4685-a6f7-4ec7de691ffe
12b5cdf2-b156-4bd2-b3ea-5e289c084950
1df53df0-3d11-4038-9b31-5c0948758bf5
72d6ef6b-ed8c-432e-aaf7-44596a8820c3
f7d31e88-75bc-4f56-bf2d-eebd725c0b5e
dd5735fb-cc16-498c-a685-7d2a9f0a21e6
cb60d4ed-6f7b-4631-8204-60d1dacb988d
c8c159f7-e681-48d4-892e-450199b7ab9e
7824e447-88a5-4607-90d3-2c1af3e7eac1
8174cdba-beae-49fb-9a22-88196308d5eb
31698aae-2001-4865-95d3-9eed7e44d4cd
ca2697f0-266e-4f0b-a1bd-30bcfed88efc
06c6cea9-a24c-4083-88ba-9f88bdebb140
f10b2044-a237-4266-a677-a75e18f93d45
d66e83ba-10dd-48a9-80d5-ac97a0ec4810
6fe28957-4971-43e3-91bd-2cd347f01e50
58f92f24-e018-48c8-a679-f8014015dcee
d73fe204-6052-463e-b95a-7acc0fb9de26
1a81dfe9-37e0-480b-907c-98efe46a3538
cff2cf0a-7106-45d3-9854-f03779ed9f8d
185a34c5-e566-4859-95ee-141b586b2060
3c45958e-ae3a-4d94-85af-95326e71c432
75963418-f8d2-4ce9-b182-6de7543b05c0
c44d326c-064a-4de2-a863-1a2469da3681
67b5cbd5-cc7c-4ba8-a7a9-3338e6226b38
70d24f50-a80c-486d-885a-4e52b5471924
daaddfeb-b587-4816-89be-5419e6e59612
95611125-0e0b-4323-a332-bcadd00d4a3a
93a2e798-b59b-4d59-bb76-8a763a0e7ce5
0f9eba64-2deb-46a3-b4d9-97babcd049b4
c8c68502-1af9-4598-b4cd-bb0bcdba00b4
c34c3fff-0ae0-4e78-b6d7-d9d1b4b1ea15
c1b3c4c8-a895-4a0d-90ab-3348f3789c09
63a1300f-8d1d-4294-88c5-bbb23ce435e9
725f73fb-4f7c-4e7d-8363-bbf1d8464069
2a1aaa71-293f-48c5-a12e-2e730b15fc9f
0eb53bb4-8a06-4246-bf7f-235c0483071c
1953ade1-94ec-4980-bf6e-ca6bec84dd96
4c5153ec-f678-4be7-8de7-4bc1492e1a3c
120ae50d-a670-40bc-a12f-01df116a29ae
071fad1e-a8fc-46d3-8dba-f4e204978b93
4dd6eee1-3585-4c37-abce-7b5ca05c3cde
9acfdc78-383e-42e1-afd6-bfcdff3dafa7
0c3cd370-a478-4517-a03b-a5dcfbf7d590
1294c876-fa86-4e43-bbb7-1e1a6a6f8f32
6fa7502d-e5d9-487a-96a2-0d6b5ece07dc
438581a8-8acb-445b-855d-677ee187b037
5f21e187-dc0c-47fe-8825-06712a1c823b
7e9e61a4-e50c-437c-a5c1-8ac23036b706
330a6bb2-3d1c-493d-bcc7-3dcf7fe22ff3
48f4630b-4910-420d-aeb1-5acfd2de9cf1
5320f254-037d-48e4-975c-9afab690ab98
6bb62e65-7d77-4b8d-9d5e-4b2fb19cefe4
41e9502e-b59e-43f4-87c0-c116d561fdde
258f3447-1fec-4a4a-9025-9ddebab43063
FFPE15
581da97e-02cc-41ef-9341-298a83208ab9
5392b55d-ea8b-44fa-ab12-cf3ce2916cfc
997fbaeb-efcf-4693-8c1f-e65948611468
477b7cd6-bec9-4184-92e0-b52e616d062e
22447a82-cddc-4322-a608-f71b4995c45a
7c6e887a-a439-4bd5-842f-357bc77bbbe2
860daea8-c663-443c-8a20-21394a87b580
2bbb1d76-1123-4405-80a2-80af84b703ee
c52d3e41-210c-4934-a968-565019025aee
910e6284-a421-47ca-bfcd-114cb4812502
498aae93-92e3-4316-9af0-44dba90c4eab
8fdefb71-a6ed-4143-951e-6da4066a9e7a
c3687cb7-583d-47ec-baae-dc3bf936dbc1
44f00062-0d04-4680-932f-2a7a1a5c7392
99a6b59d-c3e4-4272-97df-d4cff19a0435
b0de0e7d-98ef-4db9-ac1b-189a3d4fb887
8aee896b-7ae7-4c4f-8d5d-83e2c27e65ce
73f53b83-8c7e-4e45-9cac-3fd89418a512
0c653a9b-5f9c-4639-91db-66282ae55554
68f9b2a5-e755-4608-a19a-1d914c63b04e
18240628-ec91-4fea-ab7f-641adae408d5
82544de1-720d-4ad9-a134-e89a67521149
deea43a0-a33b-467a-ad0c-0531174ce55e
55d1753c-349a-4811-8b26-a4677ac3814a
b9858986-2f11-4fe2-bd5b-03a5cae0b428
adef061a-493e-4b5f-af0b-432049b3becf
d5167534-9fd2-4279-9c70-7660c2f9a57d
c73dcba1-4f24-4164-992e-decc08129b8c
495a7baf-198d-45ed-9b54-86c07927d2cc
34d43341-afbe-4bc6-a7c2-4663db2974e6
f3e1a5ec-abf0-4c58-b1e6-d5f2e7d0a7bb
6749c13f-d876-4f41-955c-0207cbd22370
92cab01c-a806-4ea6-94ba-adbd06d0730d
093d0a61-a782-4fcd-9241-16e47e8e0146
df026c5c-2a0d-45c9-b041-729094b8e1e5
6de3327d-a902-4187-ba38-ce380b10aa21
b5dd1140-5b31-4b9b-83c8-7cc42c82c5e7
4524c4e8-b0c2-4c0c-8ab5-4de2152d5886
2e92f5f1-1f56-4267-a9b4-f66c52c2af6f
d1f1f52a-b421-4b75-b801-264fc85c7060
0bee4f87-1a4a-419c-8751-ebb631c23dae
4b821f07-f367-499e-afbf-280693b21d0c
063168d9-3b82-4154-8fcb-1edb797ec6b5
acd2fc8d-5f32-4799-9269-60e536b24bd6
f0712976-964d-4baa-b229-0d3a5f5857cf
a83c0526-a175-4d3c-af0d-c312c39133fb
52823932-438e-4237-b27a-5b2253a5a9f9
e91e5f42-7c81-4d3d-a8b9-eefef9d567af
c0a74d81-2a0c-44d1-9c3a-41d6280fe876
3eff3693-2c63-411a-aa1b-355c5ecc49e3
0ef34985-7076-44c6-8a5e-a7cc1e78aa7c
c116d625-54d2-4e7d-9110-f731fdc4649e
e7758c13-2af9-4f84-9b28-97e626cc4758
20514293-50f8-46fc-ab9b-ed76d09ba24e
d4b9dc72-505b-4b10-98f9-35cb84e07e92
876a6332-72c5-4201-8247-03aac15a791a
2035d792-665e-4cac-b0b7-22acd2985282
d9b91924-8885-44fc-9fdf-422169fa9d69
b43ca024-c435-4192-8326-b12d1131a2db
8315a80a-4347-416e-bd03-86eb514b70dc
6de30926-773d-4733-8dfc-efc4a622ec06
1e8a3e12-e3db-427e-9ddd-8d5f90efd3fe
fec5fbd9-5319-4428-8d12-7973ce69b33a
04c708e9-8877-4501-b75d-3d40811c60ae
b5ff4242-b778-4f0d-92f8-01ad2fe4f167
817a891c-28c9-4ac3-bbf9-8016285436b4
b76d9bcf-4f71-4162-a09a-8be53276800b
b45e82d4-5cea-4a0c-ba97-8d0d51e9600a
196c9996-648f-47fe-8a0e-693d9be8a768
b8dce7a5-861b-440f-84ce-1525348d2e45
9c2e5e06-9ef1-4a36-ad83-79f72faa2217
130f55eb-299c-4234-9bad-a69ec6fc9578
af4c3c38-b8be-4fab-8d39-9add24093d3c
b5c10d07-efdb-4249-a339-2fae46c2eebc
ec0888e7-7f2f-4957-8572-f26374c4e107
418cf99e-312e-4524-ab08-d950d620f936
3b7a9cf6-b13a-4d71-8ae3-1522d0e818a5
a1459275-b2f2-46f9-9ca5-425cfe83a0c7
a2aabd27-187a-4443-af7e-f2a7394b2a5b
fb0746e8-29ba-4f65-8ad6-3425d7285d90
5dea50bc-77f9-4f2e-b03e-c8520231a0f9
f647be70-1c49-406e-8814-02a1a13d031c
5cc5c868-05e1-4fa4-a68c-02e5bd4e4609
2376205f-f9ee-4599-b4b4-99c938c66c24
a02d3aae-c364-4acb-9b2c-c2b0ce55a784
4b295d72-b82b-4b01-acca-4b168ab3a25b
da4e6d43-34fd-4ed3-8621-3d7a802bf2eb
407d21b2-d67d-4263-8ed6-8dadabfee202
fed7c2c0-4d38-4886-8173-f45e5418610f
6e40b906-389b-47a8-97de-b23ad31a0a23
bc1971ea-006f-4f6d-9c9d-42cca6e0d3e9
7217ee69-2dcf-47ec-8741-c34e0d196c2e
7e9c552a-ee1c-4f30-a407-cfb59b7f9d19
f409ffd2-f69f-4e01-a694-3f5e92d3a3a5
86270b17-b179-42c2-9a4c-65e450356980
6aa07cc5-563c-4ec8-85af-435a28289fe8
c74097b3-798b-4a1e-92a8-0877dec2d841
ef483d10-e70f-475e-845d-2a1f0827b5d0
dee4b9a7-443a-4a06-acde-d31cf167a028
fd02ea65-62ec-48a7-84eb-f5de93626c65
80e10110-2dcd-4fe4-8054-6324e8cf49bd
af0f03aa-2d3b-420b-acd1-9316922b0051
772d8306-ec7e-4967-bd7e-0596352abb59
f123ae40-a65f-4246-b291-bd120a53b53a
82061855-2cbb-4c14-b27c-280e8350d892
3a12ff65-6476-4bb8-88d7-78187bd5fa14
0118c967-fdd3-4fc1-b98a-6f1788862c1b
29f28665-1f2d-41a7-9926-1b0e11f49f3e
73e396f8-cc4f-478e-823c-cb43e43f982f
260fb62a-eeef-4649-a255-a9f7eddf18c2
17c7e3c7-daf4-45d7-94c1-6c1b65a7ce65
3ae877b0-0526-4641-9e29-a04a0c0d6232
5ea5578f-5f8d-45de-8f6c-1f271e6f07ba
095a2cd0-ece6-4072-ab26-4869c765481c
c58fe385-45b4-4153-b7f5-ae2852c06dcc
7f9fbdff-dbe8-43d4-bd53-fa9e62dcd94f
b4dc3aeb-f56c-4f07-8317-c3603da38534
4eea8bc1-e46c-4e56-8d49-0e461528a2ce
3a34c313-e893-4200-b29f-64ec02d69664
7cc1670d-703b-4cb7-a6f2-f5b5dfc5554f
FFPE8
ea027671-aa6f-4246-961b-a235a3a3cc44
579180ab-f279-4380-ae00-eb812aaf7b18
0872593c-0557-40a6-8151-83c4d6e222f2
458cb181-4c6e-4a0c-adfb-e9f17e574411
b5a7f29c-3307-4122-80e6-d13e8f659dbb
40385232-a222-40cf-80e9-42c4529a963e
e8e03d2a-a4ea-49e7-bc36-bbd2f7e225c6
99bf559b-eaaf-435d-8e9d-75d0359cab8d
ff192bf0-4420-436f-a62f-d777eb5616e1
fcda8323-b77a-48d1-89f7-ede7784fd659
e5f9e9d6-22e0-4792-b828-c89ecf387485
2c426f75-571a-4a28-b851-b78449ff39aa
7b670780-38f2-42ce-907d-8800c6e5d2a1
840709f3-ac5a-491a-bfc0-7a718a2890ed
92aa71b7-346b-492c-a674-6b23b527b906
a6c330d1-aab3-4c10-856e-20e1d99c0c1c
2ba6a8c6-2def-4cf8-a85c-317fb274e8a0
46ae3be3-729e-42a7-9759-9628dd2f5aa4
f5c17f97-d165-4872-ad9a-da1e0263638d
fb7fed39-4297-4448-88ca-e7af68fb5b50
9d6810df-45fa-4d49-8e48-e870d037d37a
6aa865c3-397d-455a-aff8-7ef12c94c1b4
7e2221a4-954d-4226-b7a8-ff50e93607a4
61ca83af-81a6-4022-90d2-8a5586a002c0
8b4bc135-e684-4cb1-9bf6-1d16c3daaec7
acaf8cc1-45b9-4a90-8e68-48a244d09ccf
df6f41bf-99c7-46f1-a0b6-345b0bd39d7b
af58611b-9bbd-4402-97b7-5224941ee3a8
c898081e-5a69-441a-a36e-9089d064f817
64148afc-9129-4b93-a343-5ac8c3fbd4ee
0741dccb-6fda-4adb-9116-4d495b38ad04
4de5830f-51ca-42c4-a711-2beb7ec70197
886ad4b7-7eca-48d8-a8d0-fc7a9ef085ae
352d71b9-ed13-40fa-aeff-1fe00de94972
216b4ed8-47cc-48ab-846c-824273485961
ae87ca46-0e25-40c2-9121-afaa454ed8e3
caf65ab8-9ade-4cd1-9d49-0987352e87db
e993293e-1fde-4dbc-a445-16f9c8d121dc
eb4ac812-712c-404d-8054-82c02cf35215
8d03c2b1-a8ce-467a-9e81-c250bfc226bd
fa2d4bb0-d3bd-4432-8d86-a1843cc1fbf0
9c1b1868-ca47-4f4b-9404-cf2376b1c741
5e598b9f-35a4-4f5b-be16-c6823c8d7b1a
26047a76-f2e3-40b3-b8f9-a24573e1ee21
faa8fefb-e100-4900-b4b9-779b9710ea97
83e5b4d4-551c-4b0c-ad98-626b81e5ba55
97ddea7f-31ea-49b4-9c71-55509ed49d3e
7b68d387-863c-49b2-b0a9-026e3a912576
1a9deb43-270e-446a-8799-4cf1f391155f
0ac03c1b-2d29-4269-afa0-07877121cc83
604c8ed2-cba4-4919-bdff-f4920cec4314
69d89119-8a15-408d-9b0a-893fc9110ffb
3c6965fe-6ad1-40f6-a43b-a5bb851d18b3
a6a8adf5-328a-43cb-af4c-53ab8ad79356
21a732e0-6380-4da0-9204-8138038d09b0
e1f2cc1b-a7aa-4459-aa62-73dc9ec95657
d2c94080-7edf-4b72-9410-ad253923c856
e7d336e4-cec0-4ba5-9c3a-92061522625f
4c31d758-0e02-4f88-9811-c209a9fecbcd
948656de-7caa-41b0-a1f6-52582ebf4015
4a9c7505-5595-4502-a48a-025872bb4f5b
513e8188-7d09-45b9-93d1-57bf2bd2befd
326dea45-2e87-458e-8516-d92012d36966
60cb72c6-88fc-42eb-9e1d-da0d988e210d
800b7a8b-55e1-4bf5-8a9c-5e87373471bf
1a51ac8f-27d2-4d14-9b50-73a20c6603e9
730dda80-4ffd-4362-bc66-a13d435753f4
bb3bfa5a-7d8d-41ab-999e-a24377dc41e4
ed241bb6-d64c-458e-88da-2d85a86d1139
1ba7c4a6-de5b-4d32-b5f3-f5225b36e95c
46ba40fc-4d8d-4277-a9d9-6ded39a65de6
f954947d-925e-4981-a713-20bac1b0cd38
cce01bd4-36a2-4014-8531-450ec5c34c3a
d752061e-30b6-49c8-ab72-8a032a403422
b5a2bfff-b9de-47d1-b418-25d50efd86df
5b57038b-c7f1-44f2-b685-fcab79288237
f3db9059-9368-4021-8e5f-7fc2430fc9eb
46ed0515-f36b-4e60-aaee-16a8f6822ba7
2d26852b-73d9-4fce-a7a6-36eb005e74b9
a50b5a17-e426-40a9-929f-d5485e360b60
d74a8c98-6da6-429c-b3d4-b206a4953f81
b4f6e284-c40b-4b31-baa9-0cbb049fe5c5
3aad3a0b-17bd-434a-b425-a368e88ea4e2
1495366f-80a5-4cea-b512-bd1847603bca
9daa6065-aa1c-4215-9e68-d51978c8af77
9ba84591-3529-4651-a0e0-45f891586aa2
0cc915af-80d9-47f5-a7a0-5f2c2677a356
5c5ee40d-be22-4633-9bde-46379ff8ea45
010eed07-c828-4a78-86c9-a8e435a8e18e
ab994b99-6c6f-4597-958d-79ee05f4c599
7f431c0d-bdbd-47bc-8dcc-6284e50642ec
152c36cc-05c5-45ba-8400-f7a1d499cf75
f7be232a-f0ca-47b5-b001-25496a3d93f3
ed6d96e8-7b86-4f88-970c-9ddb9126f493
6dea234d-31bc-4e76-9ecc-33f5fb65c399
b8471f7c-4066-460a-aa6d-69f7c5248c75
326ae2d2-7cce-446d-bb12-7a23d1c6e667
f8c39b20-45a8-44f9-a1bf-b5abfbe9f2db
0c06d133-a2f3-48ba-b5d5-fd7cb20dfbcb
8a02499e-7008-4f51-acaf-23e3e3966069
1d526293-ab26-456c-aa4b-a7af8a5867a8
e5255a9c-8624-4f11-a8dc-79d47f5f550d
c02e9014-3ad6-4203-84b2-788dd7064204
2a026485-f688-4318-bafb-b1fe82d88dd4
9b5075cf-e518-430b-bd7e-2cc9965682ee
057c2cc7-6d0a-4c01-970b-ce8d3bed18b0
fec50f1f-3849-4599-b146-70b0cb6007a6
b01bc319-8352-4dcf-99d1-54929b984d6d
5516d091-4d35-4211-8628-f7b21fab170c
33c8926e-ca8d-4c95-9509-9a49eb871108
0389d618-82f6-496d-8acd-3e07e2e80fae
375d8ee5-fb51-40a5-a99b-922b96b67954
c659f1d6-4b08-4530-9fd2-d25a1d84bf65
e7547be4-4fea-41e2-a9a1-95c129a8dcc0
629662ef-6c46-4ebd-86fc-038fa934c453
02a44951-7bf4-4ba7-b1c5-8b110c1180aa
7e19c8ba-6d7c-4467-ba36-48b6179b8f1c
0fe123c6-4bb8-4891-8e31-e909ec3e12e0
ee0cca6d-e743-4a8b-a40a-0095f2d21d8d
8a4a786b-82b9-4c1f-98ad-a8924dd5ec5b
FFPE5
6e0aca69-8ce2-45d7-856f-4a8f5fc511c0
4864209c-f16c-4133-b1a6-dddbf91ea9ed
5da7c13d-102a-426e-88e6-4d909d653f56
c9089f2d-6774-4877-9f1a-28e05a819f13
41c6731d-f119-4a8b-952b-ea924a53861e
b2d63165-d044-42b3-a248-e942de055237
cb1e96f7-e927-4626-9686-25874c6afd71
17e3d853-df63-42cd-8fe5-30d4b754adab
9c171ca6-7f37-4732-af39-0208bb01e444
90d2f94b-c0d9-4848-92b3-7b04fffaf2f4
6de8f50f-0dfe-4870-ade4-851c2ebcc2b2
bc6c8675-8587-409d-a66e-10902003c414
cd973a6a-075f-4fa4-8bb1-54a0de475c1a
ec9df1fe-fe8a-4e02-b348-4cb98f8534da
7a4bdff2-ae16-4184-bac4-7e886104680f
45e5011d-ace7-4c32-b97b-258a27a80611
a5c33a65-d8f5-466e-b5c1-8f4a64e1f8e9
c7e44627-85ef-4650-a2ac-aecad36e4e00
484169e5-bab8-41b2-97b5-161f2b8c049c
f2f60f18-91e3-4f77-a9e0-7f2e094e3e50
701946e3-6965-4cae-8b37-f5db0ea1fb22
f612ce70-19ff-4e05-9091-11b9704a4d80
14944c6c-d8b2-479d-9f41-6865ee9643f3
45d3f390-b1ba-4b5f-9e9a-26053c1bf914
6ab162d7-49ef-453a-8f30-c5084eef6bd9
69cec426-c531-4ba3-8c59-c6b492597892
2c00e6a1-23e4-4c57-8b2f-dbe828c516e3
393c1987-7dda-40bc-b3fc-f5e1f24b1bca
b60afb5c-1771-4346-a9a8-ced3c2e7c162
2ff9328a-6762-4890-8f22-afa5adf0a086
9013fec7-711c-4a0f-87e0-995f10e2fd90
2e3bff72-0e88-47ee-9ef8-8039965d2f60
9f97d3b9-af05-4989-a630-9e12b2ca40b3
69fe7ef8-4a8f-4171-8a73-f1354822e838
986ae28f-25a1-4d66-b892-76cd35222a20
c7fee2eb-68d6-4f25-9858-14307ea2d9aa
f58b4926-32d4-4416-9b4b-38508cf7d0ab
baf85197-968d-4693-ab65-ca20de1ad478
0df7a898-6c48-45ae-a3b0-19633ffcf248
9f0db40f-1527-4887-9457-dfe3eaf618b3
bc1f9508-98b6-4a31-8221-cf4cd8bf1abd
a49bbb05-1dae-48ea-85cd-547b7431660b
c391a51b-c684-432e-a218-c83ddde22709
6c82b0f6-8473-40b6-87ea-2326d63dd4b7
beb0795f-54e2-40fe-85d6-6c2d640cc827
ba50308f-03aa-436b-831e-f5a583a372bd
ae4a0ae0-99b6-460d-b5da-5bc39373cfc1
2366db49-20c2-4502-85fb-965e713e658d
83f751a5-1aed-4e8c-b97b-c5f405a37330
8d8b175e-ab7e-4389-9b58-7bb21b527a56
f5bd89e2-f945-4959-828d-97edcc7bfb4a
50acfb6d-6e94-4074-88a0-a88bb88e7dc7
c5c8864c-85cf-4212-b846-5183f07077c7
f1a7a893-c026-4344-9dd9-df9b88265b23
79f36b29-5821-46a7-9e11-8f0a38a5d9f0
aafa3418-3cc6-4521-a8b1-1e0533cc950e
e06f9221-62f9-4afe-b160-1eadfd0948e2
315638af-879d-4329-a367-50fc4fd77b8e
49155f23-02c3-4f3e-9fd3-50e5e4ca4a1d
69a5ca99-8b1e-42bf-a24e-2e585e89eb8a
b4234f33-2e43-4e82-873b-f876edc79e92
b52cfca9-ec76-49fb-a3f1-dfe5e77a57d4
73b25a1d-0210-483c-84ce-46e44136ddc1
19c47c77-6ef5-43ac-ae42-362eda6c14fe
a59a4741-3edd-45d1-bee0-c99e336b7df1
a61d7e1f-ce2e-4a89-9550-1ec38d08192b
628eb0ae-f0d7-469f-97a8-460a8f08d719
521a313c-a530-4a50-a8de-3ddf252c2838
fd26f31b-4328-4645-8e0e-67d99d7cbcf9
4cdeacb5-a489-4584-89c4-0ac84db7502b
6c898263-bbd5-4cae-ad21-5b06c649058c
6c373d70-15aa-4ae8-b2b6-d05716264d49
3bcb9628-5237-487d-85a1-aa7f77671029
ab239991-4d10-4401-bc40-4013c68e2481
28b03b3e-3b0a-43e8-adc5-7b37d7051704
af7850b9-4b10-4d9e-ba34-9c030aed51ee
3bc21f8a-bc21-450e-b4c7-f906a61c22ec
6380287c-8856-4063-aff4-2c3857e0dd8f
b6bef816-b24c-4972-8e6c-8d09ba2f0daa
604dc1cc-ab2b-4cf1-b086-d0290d495e8c
2357b6a0-84b6-4305-9d13-67d9da3ff92b
b68bd084-2407-4f34-a94b-1c4a9c9a5a41
1edbfe17-9118-4223-8253-c48e92d42271
3be0a307-ec2e-4081-8be6-18693f267e5f
cf2eee91-ef7d-457a-98b4-fddbce11f99e
b4c40c61-de47-4b47-9fb1-c67c495bd53e
26ae1897-e2c2-485d-9794-1590ff65a93b
46979db0-9450-4117-bb44-1ed38687633a
4d3a66f1-d4bc-474a-bc80-8767c5795950
165ed1fb-2a9c-4883-96b9-76dc4977f8c7
437c2ff6-fb84-4e11-bcfe-9800a7f70c22
5ca143e5-ab20-4229-a90f-16fb69cd953e
a825462d-fe7a-44d6-8d8b-71f9851d888e
63939ef4-2906-4cbf-bcb7-500f7544bc7f
085b51eb-048e-451a-9be4-54cd1156eca5
6a554245-fe72-4dde-8fac-9019af5763db
7899a233-d4a3-4559-a4ef-482451933478
dacf0a74-3476-4d97-8c91-9c4ab545bc0b
5f919f86-f67a-4ef3-82bb-0088d4a7d309
77fcc72a-3053-4efc-ad6d-9a14b67c1b1d
c6eb15f2-c077-44d3-8dce-158b921ffe23
d35556dc-d4a6-4bf8-ba53-185027d52306
36997890-52da-4dbd-9fe3-b90956e0d14d
f577f9ae-6287-42a6-855e-85bc638e6184
502c5527-4705-487b-9d18-812a367988c4
f9f1c406-64f7-43d4-877d-bc83b7ed286c
5a960c51-f9f7-47ff-98c9-bac8e983417a
43259fdb-4733-47de-a266-ff314a7c5e0f
8b9d7992-c64d-45d2-b846-fa9a86d4df6d
ba1ad5e1-6bc5-42d2-a2f6-a8c5c39674c8
832aca7e-75f8-4c67-935d-86de6c353631
2bbb6d96-9083-47d5-a75e-7e313ac39f9a
c349480d-82e0-4357-9a32-0656d7c3b6b7
f7573a71-91f3-4318-8818-b84b3c77f6f0
0d033595-6fce-4957-a12d-896e75c0d16d
6298b43f-dc26-4265-b36a-827c8fb45dfa
e57fafbe-3d22-412f-a2e8-0d8bb8f480d7
583e9a49-fb97-4ef0-acb1-b91984565ae6
5e1a7091-1aa9-43d8-8970-405b7b3b9e23
51f95a2e-95d1-4180-afb6-6f7ac84e549c
FFPE7
1ad66c20-f0da-4ae9-829b-141137de30d3
05f15180-55eb-4a13-a364-a4d0c82c7c40
097b8a04-8bfa-43a0-bcab-d0304ea2f196
5d0c6790-99c4-4943-9d51-fdc4ab5d92f5
cae23df5-3b05-4d88-b6f9-8a407a060f9c
e52f6c0b-5471-4a37-8a1e-829e0bc71797
399c092e-b85e-4aec-ba38-e46401c7b0be
fb887ad1-6316-427c-b622-7a6d0c630838
ecbdcc64-3045-438b-ac10-dd9cbd7ff383
9d9f4c19-2e52-4faa-b36f-a03608f2ec83
1302ff00-a1e5-4036-b35b-6be9e753b5ee
119d8c4f-6142-4aaa-bda3-aec97149540f
ea5754a1-c733-49f7-afc1-fc621509cb6b
a1e69d3a-2cf0-4890-a2f7-4ee57a01a6a0
3f6ca8c0-64f8-4659-8dc6-9a79703d0ab0
60081697-b6d0-4f27-a6b4-91d68b924031
d65ab52d-63ff-4bd1-842b-c2f9d021b3b6
4446f421-ed89-48ec-9463-568b797fbf4d
0a4f1c06-596b-424f-b793-21a135817152
2c4e388c-c5a7-4d24-af91-2a5c22083616
b060eb89-9f71-4407-83e7-59ed95ed7ae9
4919ef7d-6984-447d-b0fa-068bba9355ac
562b2cb7-e5da-4eef-92ea-430b13f083c4
40a70c03-4734-4d95-a77e-d62a3736d790
a015c053-09ef-4ce3-a71a-65d957ac4cec
753200cf-1d71-487c-9bf3-84d4b9fb38f5
6ce1ef07-1018-474c-99fa-43fa095d0307
f70f0b8e-5b39-4b83-896d-585fded5aa0c
44ec3ee4-699c-41be-9d4e-d9742db517c6
329cb2a1-c178-489a-aa47-83a08c3af972
9c1e0295-3b36-45b3-ae5b-68f3a4523209
1e335c2c-418f-4baa-8277-6c57c583cbbb
bd2e2836-b736-411b-8c70-a8bba17e5cfa
193b54df-2451-4775-b81e-2f2cda187515
28f91216-4c6b-406e-be17-e341437bab50
9cc36232-389b-4c8e-9f6a-caa22421154f
4b067165-bb16-41ab-b9bf-f3ef8c29f479
589bc33b-b994-4975-8d11-3ef6ed04de29
e647b10a-fc23-4dc4-8820-7c0242533297
9eb4c9c9-0346-48fd-a9e8-1d64385b9256
955847ff-3dd9-4dff-8c85-9116c2eaa5dd
28090a9b-af04-44aa-895b-d671e61f46a6
fcc536c8-067c-45e5-809a-b4766f384bb0
3a5ad0b6-3751-4221-bc1d-615ee6fd6674
65dd2697-34ed-4b60-bc0a-6e28b02b4074
ecac6f87-bbbe-45eb-81bd-9eabdca1aee5
7c037b99-552a-4948-80ae-cc75a6f78eb8
94d7599b-099d-4946-af77-102161d75439
74487624-ce91-4b80-a986-8166111da3cf
f665e48a-2a70-46f8-b79c-1f9a8dbb66d7
80cfd8fd-a580-4d58-8e84-60d3c2d9525b
fea0e258-3369-4382-92c9-cd3239e5b479
d8dbbe29-b427-43c1-a716-382e6a877e05
401eac4d-3ea3-47c2-85a5-b7203aa6bce1
cac48b8b-29f2-4b6f-8215-1990f133b15b
ae3695d1-a03d-42cc-8cb1-1606af907cb1
5f1b95c4-b981-4c01-a4f5-f63dfa3efa54
e5d59499-5d3f-446c-ad5e-3d04551f391a
90242fa9-4945-470a-8aff-7553029b7d5a
7c9cfe85-980b-4719-82a4-3a333db08d15
172404c7-7f3f-4027-aade-8e868cc8a132
748573fa-48fc-4304-8d2a-96f74e6e8e25
ab992809-be1b-46d3-be6c-dcfc4ab5a248
d6965a82-3cf6-4bf5-b651-b570c0233162
7ad51903-0bdb-4b3f-8165-0635fad97547
a5ddc6ca-1dfe-481f-8242-55859b936930
496bb336-eb54-4d11-91dd-c57bedf93418
d15d6200-a237-4ac5-ab73-3e5544d4e53a
bf3fec41-66a7-45a3-a5bc-7c9958590732
47cb2f60-3660-40a2-8fb2-68ad447497fd
1d74193d-3c53-44ce-ad8a-550496886614
72fe9957-8900-4145-b498-191db5d8fa6f
212b7a01-3687-451f-bf38-e2bb23f027cf
94557a5a-36f3-4a83-89c2-ccb94de7a265
1c0c44c3-48fb-4f6b-9124-9d923fc46daa
daea04d9-be66-47d2-87d7-e4dfd4e8fd07
38fd3ee5-83ba-4e27-86cf-59519c7377c0
137865fb-9d83-4c96-a399-b8a160f495c9
cf71d872-ad4e-4a6a-a39a-45a830cc34a1
a665a1d5-5fb4-4b19-b241-29c1c92d9635
1e3dddda-d337-48c4-87a7-bb025c6a186e
b4bff1e1-1894-49f9-8e1b-40dd5761d1d6
4a34852c-b5f1-488c-849c-e5d3ab29dbbe
82b7b6fc-ea9e-44e3-bb9a-975d91e657e4
e793a1c7-90c3-444d-863a-948135d2775b
4a4b9235-36f2-4707-92c3-748268725239
3e06c8be-e57a-4dff-bff0-e477540abe3f
94098701-2e6b-4deb-bd42-42c1e0bd255c
0b6698ee-e6fe-4509-b77b-ff405c0a1945
33b9e95a-c9b6-44e4-bc16-cae694e112e9
151cf592-cf43-4b6c-bcc2-8fe7dbc4a7ac
7bd0dcd3-e9f4-4bc5-8cbf-c1a8f4c1d8e4
56a7ae8c-a1b4-4fae-953e-d7ecdc8f3b9a
5e30aea9-b686-4159-ab62-ed98b07ad099
2c4988ef-516d-411e-b8cd-b17ad9c8d624
6c2e346b-ce26-4dd0-aefd-06b0fff89c8b
b759ef13-c05e-4382-8c0f-08198b464d24
bd5ab59b-69d7-4b48-85a6-0dcb637fed95
8a3dc571-3ee2-4782-96f8-f61677af9073
78f18fc0-217c-4dd6-9702-3a3b24358cac
e99cccef-11ab-4e57-a46d-7a36536a0bfa
c5518b46-d2c7-4a87-8b7d-fc355790a4fd
83e79536-5b23-4c5a-acb3-f8da8d9a1713
21db03f4-2f8d-424c-88d5-843563b4db5b
5a07a402-2193-449d-a203-568ae8caf8f7
d2e8d6e2-93c1-4a13-b737-1d9e0ed14a2b
bcd90265-5abe-453e-8b44-5540dd6214fb
874abf74-8050-46bc-b74a-57f32807d021
e13f0ce8-d5f6-423e-9fce-7ae3758bba4b
b1bead8f-b692-4c38-b132-1fa929e5566c
0afae628-67a6-4242-a985-eb9a62888248
174d897f-b87e-4265-ba76-e0cc598095b4
9ed55157-d486-4a83-b2cc-01713f30924b
614f0e14-6c55-435d-9761-649b45a4b558
f9895479-1950-4fce-9421-da3c2c1b6a02
9dd6001b-c1a4-49ba-aaa0-ec542705389f
9d7c3f91-8a78-42c4-8d03-c728a8cab01f
bbea6517-f47b-418a-8471-84a035395209
f5a5797c-755b-45b8-858c-6dca13e115a7
74a9a0c2-3a8f-4caf-867b-26c30f4f2011
FFPE10
d74da2fd-2b12-4824-bb93-ef0cc99b3dd4
8b368dd2-9dc6-4187-b413-f9dd29c5f2dc
55da174e-76e6-4a27-8498-d65032436a04
568908f9-f87b-4719-9fe2-2a5889466e26
e5bda3b4-c549-4f1a-a841-8202e46fcbd7
45219017-ad04-4145-a8c2-92ce590ad041
957962b6-ff1f-43d5-8b70-8f4af70dd94a
599a4b13-e787-43e9-adc2-bdf1f9413614
dc3a74d3-ce54-4366-b205-17bf8adc3b30
c5e4d57a-f950-4694-ba66-0438df27d4b6
28a33d8e-c41d-435a-ad4a-916c7d2f82b0
d10a981d-acc4-4b47-a7a6-7d90f95f8cab
a02b8f5a-5810-4f87-96ef-ac8c939f0e46
96d984e9-b0f3-4b29-920f-8d8888acc17e
fea86385-29e7-441e-a395-37bed7ef5324
490662ee-bbb4-4b7a-98ff-4e85bd1c96c6
4202c767-970c-4ddf-b1cb-af7ef4764b90
011290b5-0fed-4738-b0f8-843dbe5a7217
c0cb648d-37ec-41b6-8116-d7dede2362db
7fcf57c3-333a-45d9-8033-c1111994acf4
5d4002ff-c4c4-4cb9-8278-e91396004af2
cc6e9e44-c380-4b8c-a687-ef7100e65872
0daaa43b-16b6-4dae-84ca-2eec74bae51d
260b5444-eff2-41ed-8ad0-65e4fa069db5
1f179dff-ac68-40dc-9a00-757a88f2c904
4f829d94-6d39-47ce-8d75-e3a1849e8beb
e3596f63-1fec-4763-a59c-0d05312a358d
4b1eb6d0-b39f-4a4c-adb1-4001a829f8b2
e8c79771-5fca-4746-adb3-47ca9e9eb4ad
894a54c8-d102-4934-9d39-440640eb6860
8531686f-fd93-42d0-b3ff-c602f5b18368
e87ebfe5-dfab-41a7-9c0b-f685a0d08889
b82a790a-0258-47e7-95a1-dc993630b787
d59a8f02-1f75-4fdc-839b-a9f0676e4406
d6d6b552-eae9-49bc-9d65-58c7e8514e62
30117a66-807e-4034-bc23-d7e5d4d2ef07
c97d5710-7bff-4d3e-a2db-87316926f7de
3058d3a9-1817-4bb2-a35a-10712523920e
2c49a720-c83b-4002-9441-d6bab5c3595f
c0fcb139-8ba6-4367-99a9-454021c7cd04
36b3837e-18e7-4afb-ad1b-164263d22ed9
e4db6cc8-8826-4009-9290-ac6f8350120c
a92aad0e-e502-4cbe-99ad-42802c8406d6
94740853-0c89-4322-aac0-74d81d7f107d
bcd30993-e3a8-4813-b847-a0d43829d6a9
37280af2-23b2-4270-a7ba-f8cf677cd989
d967eb6c-2e92-467b-9945-1a636dbabd3c
917172db-9a95-4dd2-b50d-a0eb3858d577
056f8277-baaf-496b-9d0d-b0864c729b99
edd36e9b-d641-4e72-81fc-936ddefddb16
d784f3cf-dd6a-423f-a2a6-60af9ecc5e78
7784c3ba-acb5-4c0f-a34c-88a714d1a658
91ddebe3-84f9-4a8e-981c-1c815248119e
2653a2f5-ed5e-403d-9711-6afe2bd66f9c
1b865889-0502-48db-aea2-aaa51d6ed6c0
c79ab3cb-a13f-44b0-9b91-bba57f38b5eb
8d8eddd8-fa44-4ee6-aa08-d8b60cc704cd
7aa1f8e7-f8d9-4a87-b836-2888e5a130d0
e18f4557-11a1-4a8f-8ada-cf8c036e8fad
5b57f60c-4f0c-498a-a5c9-0b77c4beea2d
581c81c8-2490-41ed-9a82-0f04b7027ff6
b435a297-8218-457d-aa06-2298f5b2d8cd
53ffb470-c728-462c-8a9b-b7ab83832353
d3adf8fe-701a-429f-8bcb-b245ef308674
9fc0e500-8abf-49e5-896c-9a7128ee33ac
13ced8a1-5e07-4c77-a75c-20125df596b0
e9fb2a09-33e3-49e8-90e4-02a0cad11712
6ad3344b-63dc-4ede-8eee-9ee99a096e86
9d15ad53-5049-4c28-ba42-be1fd4961085
76ccf16a-3d9e-4da3-a6e5-b6e87c19c0d1
580839a6-81ee-40f8-b829-6d5bd0b35857
f67e7842-51dd-4688-ac20-1d4773abc925
d02c678e-53a7-4fa8-bc03-f40bb31492f2
e447e226-95ea-4564-ae57-c80a31a9eaef
32755674-3695-4d4a-9390-68d088e8951c
df325441-fdbb-4056-b3b2-14e9b8fc896d
28321149-86df-45f8-a956-b0e9c3b05cf1
9765b5e6-180e-478d-be3c-9ae14f00e2db
a2ee2cf6-57d7-4375-8b1e-64c37944c7ff
cd9604e7-de52-4859-8951-ddef0920dbc2
8ce949de-fb9d-4c50-a46e-c33645e08431
9d6c6a56-0cda-41ec-a111-ceb597e2d979
74a4bf95-acb4-4ebc-ae07-ebd0c8ac4747
403c5580-e359-4c91-b864-72730d53d5ec
dba30fe4-7205-4c58-9630-1f91f268ec32
295aa6b2-adda-4251-bb33-6d42714c3d43
73372f48-4bd3-4123-b098-32de8d22545c
70e9e540-6686-4bad-8469-b75526667b18
c109f227-d0cb-4c49-a75b-5034d96b1e76
34faae17-e5fc-42d7-be68-be1d3610e5a0
f52c56c3-dbf6-4c90-a9d7-e4a99062665f
d891ad10-f386-4905-87ff-1409b8f5869d
3748faeb-4aae-4742-b68c-3ca0612f39d6
7e107dd8-a89d-456e-9802-3fb371ff3610
fc755e56-e8e3-435f-86e2-9dfa423910dc
373cf119-9943-47e4-a3f4-c4d3c6786de2
277f83aa-4c7f-4ce6-829c-e3bb6c6d3178
3624001c-dfea-4241-aefe-b4d0739d265e
3b9ce148-62e7-47f9-bb3c-bb7ca31c524f
4ee40a9e-5857-40cc-b764-6f975d3e6916
648776f7-3f22-43ac-837a-5f552e632211
569d9377-ffad-4324-9f25-7e231da0648b
8475ba60-1dd5-4184-8994-056bc9dd55c9
16a8b3c3-bd94-4ad7-883c-7d7a282c7928
2e1e033d-7892-40fe-b753-543da8528076
656b014a-54d3-442f-9813-ee5871733fb7
9f70aa33-a3be-4662-bfcf-8eb6a5ec4aec
a69dc45e-235b-4499-b814-9b5051a8f627
60764e2a-7d2f-45ee-a837-ae7ea642bbcc
06552e79-b8e8-46d2-96e9-d3f8ab834ed4
407aabab-83fb-4664-ac15-c1920f3e82da
6b3e821d-1325-4e35-af78-2eb926e09911
b12c5c0a-cc87-43b7-b003-c4cfb8cf64ae
5fe1c7d1-0014-4ac2-b634-586d9e46a049
1dab0b70-22cf-4f5c-8e6d-10b40d761b33
91355aa6-2bcd-4aa1-a812-ed80f3ffe6cf
bc43d1c6-1de4-4133-862b-18aba6c609b5
c7b13700-63e3-4b30-b96b-00e30252271b
e7060e5e-cb5f-4991-b009-bf2411b9dc9f
d8efd3a8-12bd-4f75-9d5a-dc63b02cc6e5
FFPE12
10c857a3-9725-4260-9451-e55a7b9a2486
437b9d0d-faf3-4bd5-b129-a2925e871ebd
c41fe371-999c-4fc3-b4ac-0aae1a2279f8
df5ca452-93b5-41ae-b40a-378eef7b8b03
62917e48-4a13-4e82-a29a-d25e267c137b
2f24097d-d961-44ef-8b32-74ae16e2a812
2460149e-003a-432a-abe4-66bea0b5a883
193dde83-4f0b-415d-8882-c2cc72fb59d8
707862e5-785e-4adf-982c-f59742552fd7
551c380e-89bd-47a1-aa07-4ce6db45fba7
789cb71b-e5fb-4a81-8085-fa6fd513c4e8
f330bec0-1bca-40bc-bfae-ea20effe0372
0286107f-4194-4bc4-8e7a-da62313d01f4
3b839f76-1ac7-427e-89e0-d837e100ddc1
ae11890b-0475-48a9-8e99-71536a8e43a9
05f84a5f-9660-4e91-8c41-00d5ac9b1ba0
c2537339-58fb-4102-be43-a414af2c3036
3a56eb17-8423-4f3c-9279-2555d17fb11b
16966ecd-7a2a-4fec-88ba-457d30d64fc5
c5a4397f-87c9-457f-8fe2-c843b82f6038
0a390170-7190-4774-8be8-540e2f146b34
99cbff9d-e9b8-48d3-8974-421e42827154
7bd32854-b562-4274-a1a9-8de812737a54
5c53eade-0581-44ab-9db8-7a3a577b77e6
dac312d2-56bd-4491-b781-b80bc1d6303b
d53c22be-aafa-4b7e-892c-02d9cb882055
d00637d1-4570-46b4-97fc-6e13c57b3474
b6f17327-b128-4ebc-998e-3d8a278dd844
0eec99bd-ce0a-43b4-a85d-2b38c4b2c129
11dd81fb-e8c6-4e6e-b284-0f4e920faa22
3a108503-26c7-461c-ae9f-6dd3aafce21e
6cce1493-8b80-401e-bf62-91919d0dfcd5
88ed04fe-677e-4151-a06a-948fa3672ec5
b76ae03c-5ab2-4e01-a400-b862b98dd31f
075445d1-c0a6-4613-becb-00d3b8145fb5
4d0c396e-e0f8-4310-ae38-12ddcac44841
9165e71e-2a0b-4156-bb8e-48a555364237
df595174-d103-4a86-abf2-9e39080f5b12
a50ce43b-dc30-4abd-bc35-b7c61bf2cf82
4d03ee4c-73f2-4f11-825b-d64d3ce74dc0
d7e382f1-a522-4930-9fcf-bec95f1adb76
e94d4b97-0a32-427e-8f7c-37629698443b
ffe96312-92a3-4b86-ab2e-2e1dae50c739
e855f6cb-a1a0-41ca-8121-0e593114d6a5
011e2617-055d-4959-8779-1d961613b02d
95f3bf6b-3dba-45cb-a2e3-f483647b1514
932c761c-eb7b-4dce-ba83-792ee7afd301
c837f504-38d9-47e0-92f1-eb1a86a5121b
a9f147dd-c56e-4aa3-9b4b-85912c77ca58
4f555f22-94d9-438a-bb58-f86a910ee3d1
ad4974ad-316b-435f-ac9b-0255028fc814
137a96aa-9998-4460-8b88-9988c415b911
9803083c-936e-4e3b-841d-ae5f48bbd4a7
d104274c-d215-4840-b838-87a41dadab40
d828d4e9-b407-4488-8157-d4f84aa15521
a79c5d88-e148-4bb2-8fcb-f6da624d1770
8836b449-24cd-4d09-b831-abe91a634a68
49c4fcb1-5bdc-4a35-bc38-cb116ad1a831
cba57f7b-bedf-43c9-bd5f-92713a323ed1
4df9a702-19b0-4c10-a60a-2e3598e0fc29
b715fa86-7499-4d77-8906-91559b3426e4
90452d22-2e82-4d23-9205-fd3c1f52952f
b985fd68-741f-4fca-b8e6-074a9e1a478d
255a18ab-19f6-4d23-9d0b-0d002cd8f95f
994abd1e-9408-450f-8ff8-b24fdcc7a71a
13400e7c-dab6-4894-a315-736526e4d82e
12c03c6f-bc93-44ca-b0f8-ee11e900a168
ae87da35-33f7-4ad9-b6fb-294c63d65115
296500cc-ba0a-496d-a30d-37e23423ed25
6ba8f6f5-0b97-4799-8a1a-689101b4795e
6f87f15b-4c4a-45a5-8f6e-73eb21ebba56
31d50b39-3549-40fb-8e5e-632b4f87cff2
c448c61b-bc94-4cad-9968-ec4d8d4adf9d
acfd15c8-a8b2-429b-865c-c27e99747428
82b34971-9c3b-4006-a5c7-435e997d28f6
e39466d9-174d-4a73-8eb8-0e22cdff83e6
38497880-2cf4-48d6-8530-658ced0f4d26
f599780d-ed57-4644-8212-51acf887aea8
c9fe3104-7c95-4a2d-acd6-8580b4fb6e73
f6be3528-b6a6-419a-b8da-ad6538c292d0
e1c3705e-db0e-4bca-8da7-927ff30d968f
62003d68-09b1-4d90-bbdb-4cb0b01d2129
2d002f18-95dc-4a50-aaf5-0d49c6b14986
9dd27d73-8d94-4f02-ad7f-232702ad61ed
264d6886-177a-4104-99c0-6aa0ab20275c
8f5a9bac-a970-4152-bcf3-7806a1cde17f
286324d6-3f39-4f4e-844e-2ca5ec86bbe6
03e512ff-584c-4ea5-8e7b-649e5a4731cd
b3ff6f0b-60a2-49bc-9e08-aee0990dcda6
06e88f48-a23a-466f-9fa6-cd9b0080ed4f
b0f67346-31d5-425a-9465-6bd4977ed8be
a2fc8063-54b8-41e6-b0bd-5282094a6835
109fed65-b225-426e-a2dd-738ffbaf6c4e
320adc6a-b0ae-43de-959b-5bfcf02032bc
4a31f4d3-4957-42cb-afaf-f0413cba7aee
616cf60f-9f3c-47a4-a4f6-87082435e27a
ec383e2a-976b-46ef-bdc4-5b1d13d09596
558495ba-410b-4241-87c0-fd7b9d1e4b0a
0912a657-2650-4a34-bb9f-bf938a349903
4b16a0d8-229f-4229-9672-049dcdda1d0d
a99ac9cf-90a3-41ee-abf7-19420d0b0360
c19fd148-c8f6-4370-b1bb-cf3340a80bef
db500f5a-d700-4c21-bebb-c1749c3b890f
3d9c6162-cfd5-49ed-b9b4-ab723c18c44f
26430882-fa54-45ad-8567-79828ba3faf6
1c759185-8cb7-434c-ae2e-46b0fa0b0f4f
0ff217eb-5195-4a21-af45-745811875f02
329468d4-0ac6-4d51-9122-0c591321d780
f1e4a327-c489-409a-8959-7aac9e90b95f
cb6431a5-f845-4d2a-9a82-21a1a8118e0a
09c8d925-a19a-4ff4-933a-fb3af183e801
2e28adf0-f9f9-495d-8675-88cd9e78d7e9
4eb4b768-a1b5-4693-a636-405d25f204e5
e2ba85be-4725-4e8d-8a55-2177daf86bed
9e41b899-08d0-4f6e-89a8-d76e39e7e921
13c8f337-7c9d-4d97-a8b3-1c3d6c503563
8f1b61a3-10a5-4e36-891a-b1761013d625
ad3f4213-24eb-4c48-aeaf-15e0b4a9c3ee
70cc7a82-6fa2-401c-ad1d-529d7901e710
2208e3c4-ddc6-47c7-bbcc-ada6ae288a3f
FFPE13
83eb2a15-aeeb-4b1a-918c-14104bb789cc
6fb3d1bd-5695-4f72-b9a9-4aa1fcc4c87d
b244ebe8-e59d-4f01-b6f0-435caa6fff4c
ebd946ab-ee50-499f-b541-78503136348b
56c9cf83-4ea9-4d87-87f6-2fb7073d1c17
7c48462a-dfb5-4eda-b4fa-b155db18d5ec
09c8ed80-35a7-4cf6-88e5-136e0bcd4ca6
211f4f56-de8a-4734-87c3-17549336d017
f4017326-d781-4782-96b2-562ae9efa4c1
92d2ff8a-a2ac-4333-adcd-0452ba522b5d
6d3a1296-5d6f-4e17-9c15-dd71c0e1fdf4
ce13fa22-bb2a-4863-9b6c-c2495ba5428a
6bf30018-fd6f-4d8a-a283-b9187cebe29b
1c3f8e79-6081-4b02-acb8-cd3e25afcf23
ec8f39dd-c518-49f8-a898-ae4dd09b576e
7cfb1058-203e-456e-880a-fcca3186f4be
ac8a1aa5-1e3c-4cfa-b34b-a6d82f6984df
00541de4-0ef4-422c-a9dc-d3edafad13cd
d27b4bd8-6df4-45a4-a983-8da1da0a1910
28fd14ca-286d-43ac-842e-a6e9f17128f9
fe19b902-d5c8-42f4-8968-6a6bc6d812be
29e1923e-1f00-4d2a-a204-e42999b454b1
e5883391-00a3-44cf-b5fb-71569e3bc601
1f351ecc-124a-4114-9cc0-4da1bdd7afcc
61c8f217-c791-47b7-8b70-36335f602477
a468350b-1770-42b1-ad41-b97e7a2ab182
ab8a11b9-d9fb-4cc0-bbec-0edbcbf629f9
381f457f-06ae-407c-90f0-1773771c1d2c
4998257b-e092-4ff5-98d6-c28289404945
90e8af28-b521-4c6e-b46f-19ef7c5a579d
beaf4ad2-8514-42e3-be91-ef121764e3c2
d382fc7b-e494-402d-a98f-a25b327966c8
5967bbb2-37ff-4acc-a886-81a64893b21c
2c9868ba-1c82-4cd5-8c8f-619ed707b82d
c71e391f-832a-4e2d-a733-bda82e506bd4
26c71251-4b81-4e2a-a358-cab00dc6f8be
c3037933-f26e-40b0-8ed1-65fac7c0357e
6c5319fb-0c23-4d73-81f5-b90c02d4072c
5fa0eefa-45e9-4fab-9572-683f98a45e83
9815f4fb-1263-4bb2-ab20-6849ee0f6562
6cb2d302-a29c-4380-9222-74b2ae81f32c
c82f2338-8167-4a3c-9f7e-eca0774e23be
ce48b225-eba3-4013-a647-ae699512e17e
b50a76fc-624e-479d-ad62-425f10bfe041
681d7db0-919d-4390-bfe0-81abbf737756
57c5773c-0f01-4937-a35d-f9b7ed8e1992
57944004-083b-4bc8-b2e3-c8894419bc67
377d6403-bd60-4f29-a5b8-345138c53f08
1729c351-517e-4df8-9378-2e2d5cba7909
b5bb3078-1d83-4e65-915b-fffd0b3288c9
29980499-7aef-448c-806b-6d8374e770e1
34768427-bba9-4081-b2dd-b9b280bd6bbb
03d1207c-9c40-4f1b-b781-a2f865ac2e94
1ad7b2d1-1277-4dac-ab68-bc10f33b41dd
45bbd7d3-0013-4bd6-bdce-3e67cb160bf8
32864c7a-30ed-4afb-90a2-05bb2ced16ea
ea93d1d2-61b2-4db1-8462-8510b69a404f
f61c857d-f4b4-45b8-aa1b-a621c647d5d8
30f4a790-f26c-4fcb-9e99-375a0db2fa37
9fae90d6-2c4f-4fa0-a1f5-f2af18f9246f
d74aa3ba-73e2-48c8-9193-88761ad87cbb
c3658035-4995-4994-b8a4-ab17eb1924be
4e0180bf-f140-483b-9ced-b68e3f367a28
41eb6926-95c4-4ec8-8e06-b81dd713da79
a9d9278a-9cda-40f2-8902-ebcf653479b6
d4865cf2-9746-4d10-81d0-ecf33f78d37d
eafac67b-dd0c-4880-ba22-45eedda3cd1f
f45967a4-eaff-4a4f-a208-22f24c4cc6a0
de45a0e3-8c83-410b-a59b-d6fe77f6d565
b468d5bd-6652-471d-943b-682a73051748
638ab1c1-66cf-4eea-929d-fc12da0ceea8
9e3aceeb-e608-4f57-89fe-ad1c942a391e
5dd9ab88-3f49-4ba8-8e0d-cf837be2c384
7aad5d8a-b152-49c1-b7f8-c66ec641bec2
3030dcc1-6715-48d0-9184-0ebc94a77e70
cad64139-5ce8-4973-aa5d-fb6da992c1cc
c03f59cd-aff3-46c7-b24a-0dde5c5604da
5c63fc51-c84c-45cb-985a-a5b71041ef3d
225478b5-d203-4706-ad94-64b047b6de4b
2884a8e0-ac2d-47e9-b52e-4c47d9f555a0
8660edc2-f7c8-41fc-b43d-de73775a2028
51c3581d-57f0-4da6-ab4a-a0aeadb11d78
03182173-90ce-4da9-a4e8-b671f2af266d
120f1a0e-754d-4973-afdd-0a2357778fc6
60827ae2-f1b0-4f6f-afff-33629eab398f
602791ef-36b4-4550-81f1-ecc84c434928
f2a4308e-f162-45d9-ac5f-dc612849344a
e1cbfb15-3500-4de6-becb-85b1a2d3de6e
784e0ea4-9a41-4a6b-b473-e5a6bb1bd072
f2f2dfab-8ccc-499a-9cfb-3152c743a047
c3c0a14f-1605-497f-931c-2a772a442228
ff6bf58f-2048-4130-93a2-f29f9608dc5e
f37f5566-5694-4635-920e-7c4e310c77bd
49016207-24d1-40f0-bed7-7962a6b22172
0a5668a6-8b4f-4e7a-8648-5ab43cf0b394
f52504e3-58c5-4989-83c4-e5645bb08410
4925ca95-a746-456b-8b50-1bae35e6d5c8
260d6f94-5b99-4a8a-aa8d-dcd95c370ba0
c2d7061f-2488-4990-ac8d-9205a4ef781d
8bb49362-c211-4468-b953-3f5a9a87f9d1
fb4eb7bb-cc89-4721-b2bf-37b674591f53
e30d7590-fb31-4d12-9199-48d6a1418533
b6f397f9-9cd5-4ea8-89b0-3dec2d9f7373
33408b8e-63a3-4de8-86e0-e5176c7913fd
7a043904-a385-40ba-94b7-bf7e122801a4
3236c42c-0a1d-437b-9198-1b4f58cb8480
2ef2fc85-9f5b-4e9a-a7d5-82182d12a2c8
1d00575a-944f-4480-8e3a-b38d85ed40be
4a919016-81c4-4919-9581-f502b2ce2eaa
94c64ff0-e032-454d-8f7e-7dec039cb9a9
31f40ade-cb3c-4b63-bdb1-919f4eb0963d
b79f2cbd-427f-4a2c-9452-22765e9b83cc
e6966e85-9362-4feb-b8d1-54d9e833ff6b
cbbe6456-6c0a-4e7c-bc83-85e3ec8407f3
b4c0b652-7814-43b9-96f1-95809ed63b2e
9714440a-01db-4ed7-9eac-b0deed774668
d6cdad17-2816-4519-8db7-30ecfc3bcc2f
6db9015a-061e-4499-975d-073c0e67bef9
5829976f-b7e8-4855-a8d0-1e9409b9d396
f44fa4b8-026f-46c4-8184-e1b63eaf4e44
FFPE17
04b4ab7c-d136-4a09-a652-cdc94eaaddcd
835113b9-9f63-434d-a2d0-45e7a98d32c4
5657b19d-6d58-4684-92b0-7f6293924c5c
5d669e25-a5c1-44ab-ae74-f729ba2235c8
f2a20b15-64fd-45e1-bcff-96d3bcfafe6a
61849c6f-3321-4ca0-b8d6-9adec765a090
be3c0b6f-e693-4292-b5e4-f592957bfea6
e01c1c28-b67b-41d9-aab3-ce37b7166b24
595f2758-d596-4954-a88f-5925ce55b7cf
f397ec1d-5456-49a2-b6c8-0229044ed774
21c6ab83-9c46-40b6-83a2-997d86c5c0d1
5d8fd113-a756-4073-b19e-9551cfc53ae8
e4dd7ed5-912e-4d41-a009-8a06f8ee4abd
3156e56e-ec6d-478c-b0cc-106c304a76cb
ad313964-29be-4831-b4f7-a1b1c8770535
5852c55e-5b83-434e-987f-0a40db62f796
f2024c65-836a-48ad-b8da-2252186cc95d
9f2ed0f8-4430-4bb4-b3af-a7ac8f3787b7
ac363c2e-f7c3-49c3-a476-99b98934dd80
f2f9e8a1-ece1-44f2-9ad1-8adf6e0b2758
f0d56374-e08c-41bf-8241-19fbea90ba08
01065c01-afea-4535-ae61-ead6e0050c5e
eb925d25-c21f-433c-b58a-66eded7ee811
ff09d614-93be-47c2-9ba5-922fd1564346
8a12fc72-e7ba-455d-bef0-a19e4cbd5178
92039042-2c89-4c34-92c5-f8c2810bd6bf
8f6c19a0-6e62-40b7-a6f8-f100ed940b7b
b57ba2a8-ef5e-454f-8a09-30b16749f018
e084a6fa-9877-49c7-acbd-80c8aaf37b68
c776a007-6a00-4fc2-8726-75b75e18add6
9266a6cd-b578-4580-9cd1-5763cbdde15a
12808041-0c08-4112-9990-22fd2155d5a7
bdfee435-03dc-4c77-9b04-26a3dc99e6d8
d83cf63f-e5b1-4188-9c26-e9c57941ae22
a1530ef1-ded3-4b5d-95db-8a04d7b1972a
3c05ac7e-16b7-4e1e-8e44-067695911c11
26ffbdcf-b7a3-4cae-91e6-6e2f7d40c471
501abcab-f758-4f11-887c-ee90b23e6cd6
17a6c82e-e194-4b00-862e-2d4ec6ddd8cb
bed2d2ee-34c3-461b-9ff3-b9398aabe3a3
9d9b1e78-c236-4d45-99d8-7fbff5b41ec8
ec0d88d9-e0b8-470d-8242-78c5059158b2
f4e4a70d-87e2-4d22-9ab7-fa061215596e
33eae986-a5b4-492d-bc1f-703fca1dccca
6abce4e4-d931-4669-8efd-ee54b093ac72
b38cc3f1-0647-4f29-9ad3-2b08790a05f1
21ebb877-55e9-4022-a97c-d32891a77f02
f2f29580-f44d-484c-bb33-5743ff5710fe
7b849274-31e7-4357-bb7b-5820ef6d11c8
1a147d73-a56e-4b36-9734-c86385bd05f1
f3529bc2-cd39-416c-a603-ec8e0e130b35
6d6d5df5-79f1-4c63-beea-8a8e02739ce0
837ef807-03eb-4002-87e9-68bad80e200a
ee2390c7-379a-4565-963e-8c88bc67c74e
d98bd2fa-fd52-4635-92a2-caa698a748a1
831ee164-40d2-4056-9be9-52cfde7d2b58
3e470002-afdc-48f1-a4c8-9c9a9aa0da2d
92b6aad3-f910-4469-be9e-c1709d9df1f5
b2f1bfd3-6625-416d-b41c-7ea90dc4422e
2e3d5f43-7aa0-42fc-8ccb-846ec180fe8a
6702967e-7742-4ce2-999a-ab7836b8a894
dd84ab73-e84a-477c-bf0f-b40d4461ba84
6e23289f-aefd-4248-8d36-4905429fbed3
abe941c8-f22b-40b0-8f90-a0dc8e9c17ee
a167838c-36f7-4633-8399-1e8c19daa5f6
47b6a5ed-bda8-4b51-bc1c-cc6495a60bf4
87ea3490-4bbe-49e1-9fdc-4a3d5aea61da
1baa4a7b-7b1e-4788-be88-63741e793f9d
227f2b6d-fbf7-4f93-94a6-860a1975a48e
6c632a04-1721-4dc5-af8c-132fdc80b681
370b9efe-b41e-4b43-978e-4e04a9cef135
5113f69d-c229-426f-a4c8-7e05ee0847d3
65945486-ec80-4e63-a025-080945cd6c47
afeb71b9-fb4e-4d3e-9f02-22cd8dd3b69a
f1abac93-339a-4723-99a6-d2e33254e39f
2a6afbe6-bdc1-49a7-a49a-075bbe36ad12
7a2a2ddc-0204-495b-83fe-dfc2b174a593
dceb1ac6-287c-48de-a2bf-9e11ce12bffa
c2076ef1-b7c2-4fa2-ab1c-19a7989f1cab
358a3e20-d98e-4e7b-99ee-3696c0628010
e9ca078a-837c-4541-bbf0-7abc13d70919
cde7070a-3032-4133-8fc3-9b1ff591b5a1
90d2a56e-cc72-4724-bbf2-6cba1b167da4
f5095472-5632-4e88-8485-e5183873279c
8401618d-0ced-49c6-8968-a3536f568335
9868dd3a-9d5e-4198-a677-e07586076d6c
b6d5b0bf-69e1-4f88-802a-24a3e5a14626
c2f34d8c-4077-4fb0-9d9a-b4339a6aba04
c838f2c5-6ffe-4fc3-a7cd-b016106d0868
d3023e3f-1a05-4954-bc54-fea47f3a74a3
18d4987f-c787-45f0-b392-da7ca92f359b
b8e37532-8404-4949-960e-8f4b71632116
44af1f26-772a-4c3f-b7e7-5e6dba2e58b2
0f13d10f-76bb-4dd3-ab31-d0ff1b569667
b783ef16-4850-4569-81e6-e9624aa86075
d2428c2e-9356-45df-bc69-73727003fd71
5bcb90a5-e1c3-40a3-9bac-c907dc64a563
fd3ba59d-cf04-4492-b018-592595a92069
e222d71c-c6e0-4890-b3b2-0a552e7ef2d5
b6b51552-6c8a-479e-b0d7-0d1884d688d7
62fb268d-a6de-42a1-9f6f-36256a3dc94f
4f27c2c6-9c58-4aeb-98a5-ca6ab5ab8b2c
e231d74c-2154-442d-9085-53811eabbceb
6c2b6714-17df-488d-a5e4-3baaf4480dbb
74e26455-8177-48ab-9b61-b17c26d3e0da
01796f1a-2f87-4c99-b577-20b1518b9e60
6b5453dc-4ebb-4099-9a9a-6f287a2d6386
6cc4ef25-112b-4847-8de9-42398854656a
4b2fb642-6cf2-4fc1-acde-b056b50b156b
fe18ccea-8309-4a1a-998f-4894f6b1a10d
3d0431a3-7b3e-4feb-b891-4ee79bb0e208
f98ef6a8-632a-4094-b0fa-bf91599648dc
03af73bf-327b-4193-bd71-c243f62a0c9c
c741e0d5-520a-4f98-94d1-ef6886417648
204c0bfe-b039-4b40-a808-8c881c5f009e
d6c6d5ff-f6bc-4d0e-a3be-4c40b465b5ca
2a3bbff8-fe94-43a2-8ee5-ccc5af99843b
a3c7ceb6-16da-4b16-a3cf-a742991f7b17
c039a26d-8822-4ecd-9b2f-89d1eebac15a
869e621d-c800-48fb-8046-6e62523e8002
FFPE18
6edbccce-4673-4f6b-a81f-74f488e3b25e
f4bf0741-c969-4782-8d7f-2f08b63eceba
e5bbb8e6-ddb4-4a61-aebd-fd0cdd599ddd
d3f09658-8558-4bfe-8095-9ea2429b3dd3
ba141f31-6359-45f4-8d7b-9a2ea383cdd6
1dcd7ced-22aa-44b3-aea9-30dced87182c
35cce66c-f280-4008-aef7-11b63168a35c
11e9880a-c87b-4809-9c99-2a8dc2120a18
290ce9b6-7988-46b1-af6d-6a2dc6f68638
87a60325-40ce-42c2-adc8-4cdd2431ac9b
cc0457ad-93fe-4db4-a4d7-31321a22996c
c84897c3-f666-4872-8785-1df5b30111fe
8c6b2a61-c560-41af-aed4-0cebdc283b56
ace4655d-b132-46f9-8fc4-05ee122377df
62162ba4-8f2b-4242-8f01-a7e5f02d9d80
1eb9a791-f7b3-4997-a2e0-651f0c480339
a2f4dcf3-a3ce-4da4-b796-0df9a8c8991f
b3e9a87f-8143-4150-bf0a-4f59cbf64e8c
accd5c89-0c71-40f7-8d13-1a335cf536b5
306109c7-e0af-4e50-b1f5-4facb4e05ed2
be286cb2-db64-421f-9dbc-e05e3ccd8a6b
734cfb96-ee8a-4c17-8922-462f0406f978
9958e540-b5a2-462e-b2f8-3c9eb96684ab
31b5c287-b42a-44d6-89fb-98f0e01c97aa
7f2746de-465f-469f-a9e0-877566beba3a
2d966407-b3e7-41f2-9170-efad0b540262
ee0945bf-114d-45df-a233-09bf3549fef9
792c83c7-4678-41ec-9696-f30a7b73bc38
e91a5542-2831-47db-8e6a-fdde74e98b53
289d031e-3e22-46d7-8792-9a9ffdd231db
2aebdbc7-2eeb-4503-a63a-d38625792a6b
ce6f39ef-1e26-457b-bd41-034034b9624f
3cc82971-0481-478f-b7fb-1b270d5e44fa
7500f000-0264-4dc5-865a-e3a200d59807
dd43ce5b-bf28-437e-b9f5-08714c819786
01eee356-8f42-42ea-a9fd-a9d81799d22d
b7aaaceb-6e6f-4abf-9569-8e3de46b2404
5cbdb9ff-32ae-4224-984f-64672198c6b6
4c0d565a-91ea-4d26-bf2c-a1e32425edf8
5165ff1a-3576-4913-9733-f5f6bd849667
7a990f50-35a0-4d99-aefc-99d06f694d68
8fb83053-784c-403a-86db-2ec6df11daa1
d5b51ff6-5791-4cb3-a58f-55d6339247fb
519075ed-be51-46f4-b962-35b89a7b44a8
9b40e451-3e23-4910-975d-7d4e3e8eabf0
3c5c9a70-e692-48e3-ade0-c2ed95f1cd6c
cf449338-37d7-4b2f-ae8c-d52dbd60a5f8
f4c33ba5-5e30-42b8-bcad-b2b3c343b225
5f9f5892-6019-47ca-8fcd-b628af805ecc
f8eecf7d-088c-4b51-9d03-795f01017207
f2317c91-80ee-47d0-8dba-ee66fa3f690f
5f2fd17e-ff5d-4cf5-81e8-9739230ab16a
52a85684-f236-4edc-9ba1-1b2f40ab1ebd
34bd290d-2f82-4cda-9b1f-5a3178dd1aba
84c6a1dd-9415-4cc6-8223-134d731997e9
34668fd8-f5fc-4d40-bc0b-bce544f5971a
51eb096b-0fc7-4dce-8dde-b5f5188f297c
f2838194-1e9d-4ecf-ac34-136e59cdf12d
629dfc4b-b593-4016-bef8-bcb59c05b8e7
ec8f7b9d-a352-428f-9381-ed3ed4af4a1d
66543c0c-cde0-4931-9553-0c2f8a69da3e
cc0fbe6d-f3e3-4737-b617-f74dea365708
766859a2-df25-424a-a345-7c75892cd967
662bbfa4-0160-4809-97f7-d2984a3e4214
f71ec5d0-a41f-4e83-a12a-c9651ec2deb0
0ed33f39-d89f-4178-a1f1-e0e51fdb1d5b
41abec3c-5331-4029-8fd0-1e3db5fc98f5
970f4ab1-76ad-44a3-89bc-8bbdc81ef334
b34102a0-423a-4f5d-aada-c5f230d2d7da
b17afd3a-8da8-401c-a540-cbb457fea8e9
eeef6980-86e1-4542-ba13-ccbba025a4b3
af8f08d5-a1ed-4489-bdc0-a4f4f0ec949d
56327c1c-5c9e-48bd-8587-e38861bdb8f7
2a3d7595-0d78-44ae-963e-df16d0a63d51
b7a5b507-b66b-4e90-9fb1-922004f9324f
dc384ebd-514e-4114-9fd3-cde734c1e403
d6ddff33-c342-43c5-a774-6365849ce021
2fd2f407-a39b-4afe-81ff-98d69bc4a284
afef90d4-24ec-433a-8576-b745149fb164
75c2a8cd-d48e-4c4f-a250-426b11104e22
c1c631c6-61a6-46a3-86f1-a0158f5a13c2
c6995fd7-b63b-47bc-b3aa-a13b840f8ab5
d43ef286-6ad4-417c-946b-8c9b00a504bd
7f9ded8a-3a60-403e-92f0-17c9db04bb4e
2e78cbc2-09ef-420d-9235-4b329d9c748b
8ae83e5c-c600-413b-b573-aa32a8e6e57c
eb767389-a6d8-44c1-b45d-a2c764117225
3452e780-eb37-48ce-9e0f-b7f4d6c54cca
42915cde-9bb1-4c26-a226-0be44885cabe
b7daf926-fffb-483f-9c20-5ac275e69cd4
2afe4fe7-b726-406e-844d-5540a08ba2f6
83d20fa2-d323-4e02-a068-fa22a5f82597
34207c72-4ad8-49e7-96eb-85459de259b9
d1554c2e-9d91-4c47-b0cc-e5dbf56efb86
389af0a3-5c1d-4c4d-9b0b-89e9d5dd44ba
fa84c9b5-2144-4d62-9ba2-aa37c8681653
1f632f78-3953-4156-8a5b-ccdd7f103717
b9f2c867-0683-4f53-aa91-af1fa0bd0b01
77eec502-763c-4c1b-a2d4-da5095a77dfa
f007f049-f3d8-4ca2-af68-454edf2f2bf6
4d001eae-6b30-4423-923a-a1d30f423035
7eb411a8-4862-4c8a-aa1a-a7819cfbdfec
c3eb04df-265f-4746-b1a9-a66f5eb60b25
d12a099f-9683-4f6a-9e57-8ad72c160e12
1fd72de9-22b0-43d0-a8be-be7b7cd5b9fc
6d38f0cc-e522-4f69-86a7-82c951b86967
618df5e3-8710-4a8e-ae2c-dbeef7a5ebac
8af86dd4-4b23-4461-8c6e-69284b0f333b
0cf7f551-469c-4869-b17e-58c859eb6dcb
bc880ea8-43e1-4bb2-91d3-5bcf7ce7043f
75d407ca-1538-41e3-b588-08668228a45d
72dddca1-7e43-48a0-9f9d-5008dec7d45e
5802ae12-f96e-4d20-a606-13388ae3b707
e6a95722-375b-4924-9611-e65aaebab466
4f779b98-730a-47ac-a3b7-aad82e571fea
15099b77-ce37-47cc-84b1-ce31d8b653e2
a68e696b-0f80-477f-8d13-085a1da4eab7
77340148-1dc9-414f-91e8-39fb69a74d0c
2a5264fe-14e0-4b1e-b1fa-d1c89f38d3a4
c845532c-b528-4956-a2a2-1e1a22407130
FFPE23
cc876384-092e-4551-858b-9fdc1732205c
22bc69d7-dd06-4c32-b921-9bb8f8adcc6a
26e5a7ac-1dbe-4e5d-911c-c22efd6b61e3
eabe8a62-ee1c-4a5a-af4f-0fe2e6b9d38b
b5b8002e-aeac-4b54-b20f-4fd11d9c0993
465148ab-60ee-4084-86c7-52872397ba42
0666a180-f366-4b29-94b1-6049c767c25f
22fdd384-c2f6-4d71-99c7-ae300d58e5c5
7d4486e8-6da3-46b4-b6f8-5f9eda848fa0
10a2b40f-f9af-43c0-a78b-38813d8200bd
fa1042c1-68fa-468f-823f-d03ba95db48d
d14fed59-dfea-4869-9f65-555f30bb989b
5807ee20-a7d1-43de-98ab-492c1c142b6d
9d7e5e29-05f1-4b0d-996a-8cd14a035b2a
4461c6ff-a7d9-40c7-86b3-9191e4a6e40f
b927f484-59af-48c7-9381-44db3d5101c1
f8fd9b0f-4762-4b34-80ec-e90ac4241b00
026c7da6-acc1-49c3-8c24-8e628ae9c2ac
9e3c366f-2332-42f7-b913-9e170e6411b5
736bee25-7466-42ba-a18f-78bbf82e3b6b
05a35872-0b5e-4370-9968-d3feffac4629
f0e37611-642c-4b60-8a8c-e448b3ddae7a
85dd8110-3abd-496f-a1fe-cfdb33462768
bc3330f1-0691-4fa5-8615-e4d4a7c296dd
62404cd3-7190-4a11-b505-990b00d98421
ecf54f6c-dd52-442a-8147-c6b4718157f2
f6dfefe2-3284-4a5c-a2ac-24cc90d55122
395f2c3f-71fd-4710-95c4-f23531288b97
f3005a7b-b85d-439c-af75-eddd80a473d5
67fdee67-d017-4c10-a1e9-fd7e605c31d9
709e151c-b1c4-4194-865a-34f965ce15fc
f180d28b-7e5c-415a-9890-0eb3e577520c
382f11e3-9e20-48c1-a1f9-a7cfd0a4d456
0692f95d-e848-4219-88db-0149b5ab24b8
0806c43b-9a37-4409-aad9-fc857c5119e3
414a8284-983e-472d-a9f5-43e19d32c00f
ad860e01-363c-40b9-919d-dc09efaf8fc8
cc865b6b-6829-4dde-a92e-6cb66857e794
a28a199e-e5da-4d14-8e30-d8ce7b322eee
63dcd6ee-ee85-424c-a114-488acd3186f6
6a043766-aa46-45a2-a369-030e9fafd6d8
8b1e27d6-e79b-439c-8c7f-3a93d43659c7
e2e6db46-a527-45bb-8dd1-a30ca736d44d
5f0bbaae-072b-47bc-8b23-8651195cfd78
13db1ea6-0636-47a5-9575-1d5a5fe5c4a3
eb86aa2a-44ff-43b1-bb9f-bedb7b73f7d9
5f0ee49c-7e47-4c99-9569-e85128ef9529
04030021-7407-40aa-8dbe-9987318a438b
ad9d5f15-916a-4cc2-9493-73ed173f3c03
b33e2ce4-b350-4c9b-99d8-e357b6b6ef67
9972ae01-1105-4317-9a78-c23d8449d6c8
e0950315-79bb-485e-a761-0e1adbeb90a7
3ca629d2-37eb-41e0-b7d0-ba15bea97033
13f85f5f-2355-44fa-b3bf-18d7d4fc0494
ab130fc7-2aae-40b2-8ba6-9f7af0f3a3fe
e478b28a-0be2-4f2d-b2bf-6b3f1247bf11
0e77cfff-b4d7-4528-b932-9544e91a4fa9
6864dbc1-fcd9-4501-a7ad-1190a0ce67d1
377fcfbd-ae76-4775-8e88-62250b9981f2
79a242de-c28e-4c28-8db4-60e2e99a113c
823ad25f-bcc7-4ae0-848a-addc92e1a95b
69186274-3b4b-49b3-b958-7405a17813df
aad5c3cb-40d7-470a-b3a4-70611e96105e
da734f8d-70da-430f-9987-2273961c56f3
b13986e9-5be1-42c4-8a84-2468bdde4d61
3a3fa7bb-f005-4bcc-8453-7164c43e2d54
6b53cacb-22e1-4958-8aab-25271e76dd2c
d300057f-df74-4901-99c6-94ea23f02210
d1af4f2f-3dac-45a7-9203-f2e4086f8025
f0dced92-f075-4bf6-ae3f-f085a7a12141
6a45ed5c-c93a-4f1e-945b-338f9bfb626f
2d2beabb-b86e-42ea-b82a-54f39b607712
986b71b8-a622-483a-a5f2-132ce5c4e1d5
c95839b9-45b3-44d2-97ae-4a8d3fe0e86b
b42908bf-4136-4952-81c6-3fd0c25cb568
7d910c00-6fd5-445e-a520-cc11b6ebd5a7
e6273c74-8f61-48b1-9cf0-db7a6a0c973b
1322f11c-7992-4a31-91fc-1fc9b5f0a943
403951a5-f161-4189-ad00-6a47b383fe03
c4eb0a9e-eac6-43e3-88f5-c088c8a6ce60
3bc6cc2d-942d-4834-9391-9d617b4b8226
1f63ed60-5fa7-461c-849d-eb0fa589fad7
630f860b-2ef3-4543-b6b9-6e5cc59c3fa2
e4aa2683-5a73-41e5-b097-928221c6111b
231b8efd-b6b3-40bb-a276-61cd876dc154
e761cee1-5a42-481c-bc46-6af24242d491
10accf95-042e-48ca-b67f-32948e24bef5
15d3ac13-1dd3-4177-add7-50d7f86abfa8
aacf87bc-a1c5-4568-86e3-ea3068a32fc7
934e4f7e-99bb-490c-820b-4ff21468ef39
8e7c525f-8ce4-4d8e-977d-9d07cbfcd5eb
9bfe81d2-223b-44b9-8418-cfdd373dbacd
f244f74e-d1ed-4b90-b909-29cc12df2af2
cbcfa45e-660c-4b93-9c08-deacfd496b37
b41c2ebb-e706-4b66-a443-9fd172c7e620
a52743dc-ab88-4f7f-a4a2-1cc915fd2750
bb1e83f4-3125-476e-842f-09f12b9fc592
b6e9738a-aeae-45b5-a925-2e4840087b29
997d8024-117b-4676-ab1b-4d0c583c5d6a
51b439a0-bf3a-4430-b7c0-e90f8b315927
ff8ef1c9-0cf6-45ed-9f05-d7269a571154
4c837cb5-31d3-4c79-bf58-7d4518999fc6
c679be81-20fd-496c-894d-5306809dcf37
0a35f96e-4e7d-4651-b192-f5b218fecc1c
3c7b2fd2-df28-4aed-9b4f-89eafa910139
92c8e29e-3814-4371-bf9f-202ee22d415e
dad7927c-c763-47d1-a274-12a16c581eeb
4e78375b-dae2-4e3b-a107-4aab0ffb9ac1
db7f8f1f-51c8-455a-885a-09c6842916d3
6176628f-c6ad-4f95-9ca0-9ac1a8511fb0
6d462cef-6ff5-4add-a96e-8910b69d9049
3257e49a-1599-4e6d-8190-85acd23c28ac
2d51b52a-3904-4c44-a3ab-e82509df4923
88beaad3-3940-4402-b999-fa8b55abd071
8b38de7b-d2f5-4e52-8dd2-e2dfece2ace1
7abb6ecc-de64-45bc-926e-4f9773960d05
8b3c8c70-3e10-4fe6-9ad2-8d79b3d82c15
b914a5ee-e189-4979-9091-22e3062b5891
3ddc4e46-e1ce-4118-80bf-2a3bde6bae99
c0e73a1d-1292-477f-953c-f44074f331d5
FFPE24
dff8d718-e8d7-4d22-8909-559b84502cd2
9ba096b4-93cb-4e2b-a772-e921c89f354a
752d06cb-7c06-424c-84d5-cbedbec0d509
e9552182-2da7-4903-9c4a-d9a360a0ea77
40078602-0fc2-415c-97fb-5db79b1283c0
83296530-9d23-4683-97be-75a8c1c13598
cb5f4948-ffe6-48b0-8ff4-4af219d39b4f
f3f7f912-30f5-47c1-9a6d-07926810f436
fc8260cc-d6af-444e-87bf-4eb8d7c09429
3424893f-3400-4201-8675-79a290566096
2f16da99-5875-4338-910b-9d360a8a46c3
4f3d4a81-edb8-482c-a24c-08c974f1d050
1243f22d-c63a-41bf-bace-88bf000c31ed
22e7e86b-10ca-47f2-950b-264d934a4cae
6b43e6f6-5c1b-42b1-b45e-0ff9cfc58580
b79ca7fb-8ea9-41d0-ae4f-b5aa00c7c105
70cd36b9-9179-404b-9fb5-c18c52e4f3a5
def1835d-002a-46d3-8efe-62dda6b172da
79503590-ea72-4c8e-868f-1f4cabd659af
81928ab2-ccee-4b49-a22a-fd6090efc1da
6ef3697d-6703-4dc2-9369-7a3346acc6bc
0f6ad17f-2eb8-4d2c-b214-41d1ae2f8d85
d083bae6-93aa-4a12-abcc-edb7a9c2353b
80bf8425-dbcc-47d2-ac43-caf4a2d4cd69
99d4d490-278b-4f40-86c7-e1a9ab098c54
e63f1e9a-14b0-4ea8-9151-2fdee7ca3997
a10736e9-3118-4b7a-9f1c-c205fc4452d9
7ac9dd51-86bd-4cbf-9f7e-b58e7098b273
105f85d8-585f-4fc2-a542-4bbc1353966b
3b134766-d8db-4929-ba9d-d2b4397f0a8f
09b3a730-fa4a-4f49-8392-49d36bb72e39
f96b5af4-b2c1-415d-8e42-92eaf412b7bc
1c2520c4-ba1c-4051-a76f-275b2ef23e6a
05707918-80dc-437b-8e51-ef9a6e683b0c
5f547ef1-1fb0-473c-9812-498735b6702d
fc8b4634-c080-4439-9d41-03172e51fff3
464e74ea-ea8b-49e1-b540-f75445a1f89f
1a91bb60-4b32-426b-8d07-06bab2476af0
a85faf82-1a83-4e94-a21f-74ece7cf797e
ea48d288-f89d-46eb-8c91-31f13e8bb2c4
e51d4478-108d-4112-9ba2-260bfa0c90ea
38cf6a68-b00b-4f40-b54c-18356e8e4e4f
e3c54029-a23f-4a19-8fed-31a50e125b7d
83dcf622-1b63-4caf-a537-4ab055076620
a5297c67-fb3e-4127-9e40-a3fd8c4e96ce
e5f0931a-3380-4084-b9ba-632d8fe75c4a
4214de77-7d8f-4025-9095-50ff82e2da2c
3ed0948d-76a9-4177-bca1-708236f19c6b
19e6abf6-0057-46df-ab4d-77a1604e4f9b
dd8060ed-92d9-4bd5-841f-be6fb20128e6
66165ed4-aaba-4368-91cb-057ff100e403
7fc5d617-bebe-4606-a4ea-1200e4503b1d
21c8651c-69f0-47f7-8683-2d59c527f5a3
41fdb31b-f371-4d32-b6d9-58f07f93ed21
1db6c052-1ccc-41fb-bd0f-482cb3f8e72b
261949a8-865a-45ce-b66e-93f5d7adfb98
4a9dcbd5-dfd2-47ca-9e32-68d1070d2818
e6c23622-899b-4897-88e2-2ada7152a61f
e6d35b62-2007-4e14-96e8-c50beab541bd
e6067e04-bc35-470a-aec4-d95fd38eab1d
a95eafd7-6be6-48bf-8487-0fae6e2660f3
428a7ae0-ad93-4fdd-9114-b37e276beddd
cab3e03f-a312-41a8-a32c-c898e99ef588
1b12eea1-c684-4ca2-92f4-f2aa278483ca
58a40ec3-ca78-46af-80e8-79ac7a2ca99d
ef758de5-435d-4e09-ace4-454057d3028a
c8c70061-9ae1-4fab-85b0-666d3363243c
ee4a90ea-0e3a-44a8-946c-2ade48a2ebca
6cb20076-64c4-48ad-a423-ef40c37cc4c8
3da93c4f-a38b-494a-869e-f317df7b0e45
f0a2afc1-11b7-4554-a042-9017b25329ed
77a53442-a130-47f9-a02f-884797637347
772f5f7f-fc66-40b1-89bb-d12377b1693c
214ac67b-ccca-4ad4-85da-08261f6e0605
14387487-6d49-4d96-bff1-bef2471d969e
aad3b41b-0422-4865-be46-7f17fa3d008e
ad2682c7-fad7-43f5-bda0-18b30e75b4a0
684d8590-dff1-41b9-84a4-8ea5822afe20
7cf1229d-6488-4b9f-b172-7d7b48fc9580
8ba7646f-b9fe-4899-97e9-346f50c8d4bc
48dbe638-3c66-4077-8183-d9421f25d919
b9534d81-4dd2-43e0-8fa5-c0b208605a60
3232c6da-721d-42f9-a498-3af7e503b4d5
7d67e0ce-db8f-4da6-b085-fa691faa4e62
ff57aa5a-e408-40af-a3c6-66bcc1eef17b
e6871156-f2c8-4260-be14-1565c413e620
89b4a262-2a65-487d-a1e6-5f74da8b8790
b5d9148c-2d17-4934-815d-4962b1f9efcb
101cdebd-4271-47c9-8341-86c76eed3b23
3a569e86-457c-4885-bb19-e717a7979d19
55e84ad6-cd0a-40e1-b8f9-01942c1183e8
29cce95e-0ed9-4445-86fc-1d1c2f78fc4a
e8696d66-6a1a-4f53-a3f3-634c0458d22a
747063d9-eb51-4c94-96e3-4beb9ae975fb
c6f6cfb7-1e24-4ec1-b80d-d2e733b184c7
0ef95642-6603-40f4-b7ef-8a4ee0a5507c
a1ecac54-d93b-4c9f-adbe-eba5c5fad134
b96c144f-3808-4de3-9bff-402b456aa91c
ec011fde-0dcc-4511-b74a-b27766af7d3e
b059113c-8e63-4273-ad3a-33a45a2379bc
0f100da5-1767-4b96-adaa-5a4d419b6857
28a3bd29-9afe-4dc1-9683-2665721b0a9a
838aa549-41ac-4c0d-a105-c8d946388e86
331a2a06-5f37-44aa-af3a-5b7604978476
ca7dbc6f-72bc-42c4-9824-538b89cd8f35
f2c9d8ac-0f1b-487d-8281-0c093d7a7eda
d826b3be-fdad-4b42-a320-71a5f693031b
08f944fc-d98d-4634-8770-f0df7e56835c
20447eec-5a96-4808-9ac1-e5250d2ff768
94fd514d-2e3f-4545-bd22-277a293c0fce
68903a73-8659-4fa9-8d95-d8e9862da30f
c671748d-04c0-4f17-a4ec-94f54b9f2966
ea8e72f8-bba4-4465-a655-c351971fb145
3c163ca5-fac2-4c3a-8c9e-071cf49fe38a
00a6c46d-eccd-4297-96a6-d04ef600ee32
aa2d194d-d75f-4afe-95c8-95c9768fc3b6
d6bca341-193f-4bb5-937d-a6918432acde
fe59161d-d118-4801-9de6-f1a9fd808d18
d9651947-7b2e-4002-b884-3292590ed9d7
fcf524dc-cfbe-4a16-955a-67f4b2e5a7d4
FF172
b1239c1f-b185-45ae-82d7-46296709b54e
d811be40-3f2b-4437-b6b9-2c47813386da
af587d34-f284-4b77-b8ec-6b071dc43ab0
df2c629f-4a6e-4e4b-9d1e-5f13b7175ee6
56e4b67b-dae3-4a66-8fb1-a7f403d185f2
5e6e3b63-0487-42d7-84dd-18f06c70d6a2
e3975b90-d2e2-4c1d-95a7-e8ce9e5ca105
43ede8dc-0cea-40e0-b293-594d1a3b2bdc
31333d46-2877-44e1-bdc1-e4b81d70d647
72783c01-123f-4831-abf1-4aa0a204a1dd
8adeba1a-e803-4b59-8385-1663af4fa193
dd2ae8a3-30ed-4fcd-b022-c7e28876aca7
bd147967-b57e-4b57-b967-ef14f9205c4f
a8a4369d-a5d1-4bfc-a097-8ac61876da53
4da6dbb9-d61c-4b1e-9aeb-ec748471e4f0
67a3ad03-9f78-434a-8e28-97bc22713c1a
0c34245b-0665-49c2-b53a-c65115e32ecb
07ea991d-a6e5-4543-a7b2-15bea4d6ac2c
367c68c8-0739-4488-a632-0c3b2b420567
e2d6830d-b83d-481d-8af4-0589c2fe29cb
b4f97e8f-91b4-4695-a81c-f0afb09ff7d5
9e0efd54-ca7a-4937-8989-b39ede043dd6
b95cd200-f2e8-4349-bb42-0cdc888c25dd
859071ac-2e38-498f-8566-7959a15100d6
6527e9ec-7fab-46d2-976c-a6634d077b3f
1a64efe4-4cb4-4d4c-8137-9a0f6e7a04b4
4ff2955c-dd2f-4b63-afe2-f14866ae4dbc
5e9f3169-06df-4461-914a-27ad475b4239
1672dd26-6888-4a21-9a10-0e4deeb458c3
a286794a-acbd-40c6-b9bc-a9cfc7c7e24f
198bb39a-c0ca-4fc4-a890-3af0a0316547
9da46e52-6125-44e9-b001-a73bef9b9252
a1c23af2-f3dd-4ad1-bfaa-c3194724e516
7e3b93df-0b7e-4fe3-9ee1-d06b29fe3911
cf3087ad-be4a-46b7-bb91-c2d930eababf
c1c6e18e-2d32-4767-9ebd-d40a67cd70ab
ac1c8479-57ff-4fc4-9601-252b7a4e65a4
3afad790-7606-470e-89f6-9c8f0b87d5ad
bdbbbfe8-ee2e-4718-bad8-a8ba448815a7
8f106167-e3fd-4473-8c87-7f4294b13744
8333d84f-cb89-4843-825a-fc507c2fac3d
25695627-7d9c-4197-aae8-42fdbc53183b
ecb68312-306c-4961-aab4-3500b1084449
86fe0157-204b-47e9-95e6-3bc384f7bc41
46c85b28-0cee-4cb8-9fe4-e000f2e1c83f
099ceea6-81b3-4014-858e-5a4cd6b32193
5cdaa77b-a8eb-4757-baf5-158203d184ec
97499318-1f1b-491f-b289-6d54edca9778
38a42cb8-73ba-4092-bd29-ef8d856e44ba
2b2afcd6-79cc-4b0b-a456-16efbe97e14b
514af23c-8e8e-486d-a465-f3a259c20899
0af406d2-d1c4-49d7-8c03-ae90b4a0e88e
c0124af4-26c0-4777-aa40-b09f1a037b73
0a5016b6-a504-4056-a100-8ec00c538db8
94070b5c-1e60-48b2-95a1-5f2acb5dabe9
44284bac-3fc0-4370-a42d-458fd06f2748
11392bd7-a094-41e3-8327-ebea953cf759
d0c2148c-20e9-44c4-a645-52eae7b7a314
53595630-8bbd-4461-b761-e6925ac375d6
60c69d21-d67d-4f3d-b046-0a0bc3ef992a
c006199b-2a3e-4ff1-8dba-8e52ed5a7074
46701bec-a7e2-4f94-95c0-156ac66d851f
6d5cb75a-b35f-4ed4-a7ba-e848111be468
e382f92c-a197-459c-8489-c7becb149acb
1410ee8f-b824-42e4-b5e4-167f76ecda6f
b479b61b-d65a-4af6-a9a8-0cf28642dda0
ae9706ee-0f8d-4c43-91e2-42571309efa7
dcb1d368-69e7-40ff-b325-4d99c4c28df0
332b04e9-42c9-496b-b11b-2e77ac035cba
4dae8b90-c1d5-4afc-81b2-77050f8194a6
9b81cd2c-a729-4564-b99b-699dfb1d1f17
21e2fc1e-3513-4bb4-af04-e7797b2d9c64
9b9bf6bc-27b5-430f-877f-ce2bc4ce8a65
9ece30cf-682f-459c-a29d-f844adde1cce
3b7eb82a-ea6e-4fc0-a68c-c64fd7c327e9
21ff5eba-a31b-4797-b82b-c736cf8e7dae
f2df382c-23a8-42ef-8595-a7f37418329e
359e3332-62db-489c-9338-ae618d1df97e
0e189834-958f-4d9f-9124-acb6cdc68da8
2aac5813-3ca1-47c0-82e8-62146987cf07
a186305c-3ddc-48d2-98d4-d9caae393b87
ef10922e-2775-471e-8b87-dfbd8362d914
6580f81b-ef9d-4c65-9660-d4f55ad5e54e
d13f9284-c38f-4920-a85d-74fdb173a0ef
89c20d0b-dcfd-42e9-9eb7-c8dff5f04d9b
b4322ada-017f-45ba-951f-c99457e63db6
3b30bf9e-6fc1-4568-9b76-26b47296831f
c1653b5b-2a81-46bb-a9ca-d56c78cb542c
be211e50-dace-402a-84aa-34718885210d
e1667a1a-ab5f-4aa3-8df3-184dee6f7afa
3715a27f-a721-4397-b0cb-b96f3ef10c2f
d64b54dc-ba2f-4bf4-8406-ce58f4c0d40c
cb065a8d-15bb-40aa-afc5-765ccd64abe6
f16f1328-ce80-4d9f-aa53-c887d9f850f7
f3af9ca9-8b11-4a30-84f6-5ef2d0715791
6bee73ed-5f32-479e-9335-0f3a2c546172
e5f41dcc-2f88-47be-8fbc-93be3ee1ebd3
6ec23d9b-994a-42a7-b937-9a8e2f59edd0
48a2f37f-46ef-4d98-9351-2e730f16666a
d44172eb-ff67-42ad-869b-764e153e6066
428db842-483f-45a5-9233-8c02f88addcb
81bc8b88-a4db-42a5-ab48-0a2b3e39e30d
2ca0cb5a-910f-4751-8f4b-644be62c9b68
86e945d7-2069-425a-8cba-fd9cc5562345
2ad16fd5-da36-4978-a794-43536054d9ae
a4d61fa6-de7c-4af6-9187-51ad6ce5dc38
89a0c536-2ac0-4f08-8a3d-16e1cfe1e713
f4721952-69e3-42c3-ab86-a8a772e96894
3de72e3f-83e6-467c-b4fa-88dfbb7900df
8a929e84-a523-4d88-888a-38667e36a4b2
28c2c38d-8ad4-4cbc-a21a-f9060c88675e
3375bae4-af6a-4008-82fc-eacc64e9f2f3
db1a1f8e-eb84-4ad5-991b-a8f0f29b84c1
19c9ca7a-9334-4a84-bef4-f94a4a81f49d
3d086166-ee36-42ee-a7a1-116382c1be82
ace14e2c-b57e-4734-ba6c-8d5635f2b706
bcac928e-0208-4ea5-a542-bb875e633f39
0e607cd0-3596-4b72-807c-6b69b00ab97c
6b8eaec5-89e6-43d1-b125-9f7e06858106
584bb631-767a-493d-8a74-81679dff3488
FF52
f7ccf722-9ba9-4cd2-aa9c-8bfb977a6c80
44249ace-88e1-4bcd-b0be-74f014f6b0a2
b854ce89-2477-4365-a2e4-becfe99a2c40
6bec6b82-23c3-46c4-b145-0a523011f830
b9e1f3ff-b65c-4e09-952e-d858fee57632
056674a7-8204-4e58-b4b4-1829fff56632
617ebff6-4cb6-4355-8e43-0179cda6f7a3
bbff6e93-03c1-434b-8816-9b3ee68d6758
519e8b6c-ea3f-4fcb-8535-faf4549e3318
44fa9bc2-32b4-480a-815c-2a62b18448a6
5b7bfb2f-a390-423e-81ad-92d94f79e691
33e46195-8572-40d1-84d9-95b4424257e3
0baee707-93fd-4ad0-bfd3-a30e8d6c938f
6f2f0f13-9551-4bb3-9185-9d6a51c6a8a7
7faae373-cbca-4e09-b0eb-0928a1beaa8e
e824cf40-b48a-4782-9611-f9eee1fb7dcc
61eaab9c-f01f-4688-aa73-29eb2915efd5
1f95f449-c72b-4030-9913-dca63d181d71
b1417515-0822-4cec-967b-0365b68adc47
31554880-cbba-41d8-82c8-05872512d0cf
6f139f30-6b8a-4357-8c3c-0a4d3849a1df
2865ada2-c183-4d51-806c-c689fff29fbe
57bd5b67-bf80-4402-aaec-039e62d8df8a
07807037-4a64-4164-8f84-1606ac538a0b
60770cb1-c4bb-4759-9ece-5f9b17ecc34a
5f398928-e74c-44c6-bd27-3b3742c07762
363f3c0b-1377-4ca8-80a8-a0061677fa26
0b588197-9e11-4d05-b8d8-d3ea73bc71c0
00109ac7-e541-4e7d-a414-77a5f309cba0
dda22a9a-6e46-40f4-9829-a178dd56f595
2cfc7dbc-3a31-4cbd-a983-230220151b79
2c9c6e31-c323-48a3-8b48-fe8acd9d4b38
3119f533-a0de-48db-ac84-abccb1d28a84
565c3ea9-d3ba-4e8f-b3b2-919b27b345aa
4fad9b2f-0ac7-45ac-8e1f-456c4b5825d3
6d4565af-f9fd-4703-99d5-5d45b64faa7a
32d3bf84-0756-40ae-9fa3-045f2982f771
b196638b-7895-4332-b61e-d71b266a6788
85560a73-e27d-4b86-80a6-e629d034f24f
c4b6fba2-4cc2-4a6c-881a-1aa8ce13327f
3b933e5b-6696-4c4f-a934-86610f5107e4
7ef19039-5e73-4036-b0c1-94798d0cde34
7b3d5c4b-f8ad-4eb8-bf14-00d1874cc232
41fc4245-0b7a-4558-9724-a8b8d496faa5
90163ca3-0755-41f4-9e09-3cadc10adfe6
643a0c7c-fff9-45fb-8cab-4f788086381c
37979cbd-791f-40ab-a8fd-bb91ba673b65
997ad60c-74c5-490d-8a9b-f11965333c89
41650dd6-fb6b-4243-b6ff-9435c482ba97
9a3a1aff-f754-4d08-8e45-1c3f79f18a00
293d5e2d-e21e-4538-92e0-cc871063f850
32f8e3a6-fc4a-4989-acca-54fd05fde3f1
9c3d2377-f4af-4407-a040-b1903b6eb58b
80c8d5df-f5aa-414c-a714-78e7b4e31510
c0aa1b96-186c-4b1a-92de-ade2fd282d82
96bf003d-f675-42f6-8c92-3f16f8280992
f228e3f7-a61d-427d-bafb-b3b359552866
496b4279-b8dc-4b82-aafd-4ae7926668dc
f2da5738-ec53-4b54-bcdc-02f3c85adb4b
f4316296-fdb6-4ba5-9c24-04a831a90f62
1a3b6691-9d19-416f-84b6-e5bf9d4e9fc4
54359984-fd61-4407-a87b-48a133eca93c
04ce7a04-6c4b-4d5f-8697-c82962efcc66
1a93eb40-e8f7-46a6-8527-7a8ac0392d69
c0b0db49-47d6-4543-ae1e-c56562f40f02
849b15e9-a5e9-4435-8c73-6569bb3f0255
f0f37623-9fa3-4e2a-9490-e879de092431
4cf04db4-0491-4e1c-bcd6-8e71bb740c33
6de68f37-1306-4d4b-a5b4-a85d3b4fbc3e
e714af9f-22ae-48a1-90b4-a2f6faf98694
4b295e26-4382-4273-90e4-ec345eb0fa92
3afd9e4e-d2a5-4820-a593-327ee3117e73
0540b053-fe33-458a-bf97-da38db2b1a34
ea56f6d9-29af-4e1f-a006-fe3ca876d637
9d8b33c0-0109-4eaa-91d7-ec5b5b253ac1
92f171ca-1d6a-4651-aadc-ea03073a594e
3f97c744-30c8-4962-b541-1fdc298fd8cf
3ff9341b-fa3e-4c83-b16b-e3d76b98cc6d
bb27cf88-aff9-4e3b-9504-7105bdbe69cd
fa58c67c-beea-4547-99a8-c43f8ca76123
2249183e-4f36-4dd3-84ad-7fadf7284976
e7ad1f00-7ba5-487c-9f0d-0c92338625ca
8455a7cd-c229-4b39-941c-2ce524bce7e5
d9f738a3-658f-42d5-9382-4bbf7da4fccf
657a7e3c-2276-48b9-be5b-50798ded9cea
73b0b965-630f-42c1-9be9-af8e3c3ca55c
0e3055c6-485a-4fbc-b9e0-3ce477413d60
8ef18552-9a1b-4d59-b5ba-3192843f0f9c
f9c42bfd-5a6e-4e50-a544-e4357b69aeba
ba87b342-1d36-463b-a0e7-3e7fbe37e04b
aa568698-8fd9-4ae3-9135-4e8e43dc2849
39851f5b-6da4-4097-a965-2fe981179b5f
11a6d736-0d24-4d43-a448-6ce418248c43
f7751915-8c53-477d-a8ba-6ebbc380f40c
8bee1a0a-ff4c-43a2-8d11-6507724f713c
169825f7-9049-4591-9005-7958c99e6e56
a76e60e5-e527-478b-a975-9b13cefe05ea
b117d545-02a0-41cc-bd29-5c8e75c134bf
8827cc49-f34a-437b-a50c-6a43e7465edf
c36d7eb2-f926-40f9-baab-43de017e2f50
a73c53d6-9835-42e2-b399-29dec789b711
08d14d6e-9bc3-4581-b0c8-2715273d6a31
e8235f43-ed7c-4177-8410-e39f71e8573a
faf2d4fe-3ac9-487c-a132-7dc76e37dae7
ec6484a6-23f4-4a3e-acd4-c1b21778c931
322216c1-5223-495a-bc46-aa472eb64100
3a948df8-8e8f-4374-8255-2d8f7f857005
bacebf68-a11a-4318-8a32-c0e7df07cd12
8e1319d7-da32-4042-94c3-bc0d810b7368
1d90f104-1bfb-4348-8a5f-8e4e18006b5c
d39d693c-1a80-4dbd-94df-5becf0ffd880
be9cdfed-5aaa-41eb-a922-ad40278c0fb7
ccb15444-34eb-4396-b6d2-ece7499285bb
02abaffa-d431-4bff-9213-6e4b2e6ace32
d609c8d3-21e8-45a3-ae91-0edde21679cf
82832d54-7717-4518-9673-d4467ddfd3ca
9222cb33-091e-41af-a7f8-7dd69535b34c
10a5587f-e089-4a9f-bcd0-0dd7f050b41b
ddf8dc7e-91c4-4acb-8ab5-35758b59f368
bd1bd042-3a76-4a5c-b71c-2f30d91a3ab9
FF20
e9b81ff4-f238-4dd8-827e-96cb2ebc7acc
900b5555-8377-49d9-8ccd-1f490186748e
d4ce5f9e-0b6a-44e8-9937-b13fcfdb2ed5
bace708b-a433-4915-a4b5-9b080705ac37
eed13097-66cc-468d-97fe-33b48f715b0c
7ecc3b31-6558-4ec4-84ac-69d53cf88090
ace8a529-16c6-44cb-945e-208df677e1b4
a56e7521-1745-4c73-8032-1c6c9bd4bb26
76317acf-0c75-40b6-967e-4317c4581083
6f7e51e8-8d84-470e-878f-c5ea9d78178c
5ca4c8ae-96ef-440b-bc0f-1b2added9ad7
9115578f-06ce-43f6-ac68-a5daecac612f
58bc76d7-8291-4bb6-a5f3-8fd965d5c3f4
ccdb8269-73b2-44fd-9623-5ed0f3ed753e
2e67f3d8-e3a5-4c92-bf02-a6fe19f68d19
8a63872c-8ec8-4650-b788-090a762a95c3
4e9d3240-acdc-43b8-9936-d0b2f262a9aa
a15bdad3-67d0-4159-adc8-59be3ff4a64e
ecec5d99-a758-49bb-b4e5-c9b7b18545e2
b66a1cea-60d1-4ca9-aaf9-f965d6c2e96e
fd08a24d-b834-4162-bb1d-3536b424ac03
1c5b6db3-6aa8-4430-974c-e145a49fdcce
50a0cc72-a812-4637-882a-34f83d296599
857f02bf-0fb4-4ce5-a941-4551a489cd3b
8c24d3eb-6c03-49f6-9407-3625fa1bd38a
73781b41-fbb4-45e4-b718-0ee25e3a4c11
d5be7de6-8c50-4833-bf9a-539b37c7a379
733d576a-7717-42b0-b302-f4af475fdd55
e22de1d8-8cb8-4263-951b-8456ba13e070
bbec761e-385f-4ea2-b56f-4c4de37aaee8
cb3d616e-57ad-47f8-aa21-42caece34b69
ab1dca15-82bc-4a44-b88d-751608087b6b
76931464-5c24-48ed-84d8-44f88c01f5bb
7bee6ca0-ff3c-4572-87bd-78b645dc9ee3
64a39799-edec-4f49-9c3e-06bf355f8887
fafd10c2-9f95-4d46-8a44-11f90d9c6b51
2d29ef14-037f-4ca8-b509-dee6dbcfda0a
6114862c-cd84-4294-a673-7fbfcd3b0f89
79cd6597-303c-48e0-b100-f67735431a1b
85f072ee-210b-4b3a-b21d-ca8b7a67eafd
762ef0e9-07c7-40e6-b054-9ab1962d721b
c356ba9e-d361-4025-8836-ee5761680dd8
ad6d6752-869a-414a-8dce-70fcadf00d37
7cc77a60-864a-46d4-b9a5-d3d792db98f1
cfce7e18-440d-4373-bcc3-4a6cfae00fd5
4187714a-bb3d-4227-b8c8-0ac5fa0f84af
b02f1089-b1bc-477a-87ee-ddd14c0306e6
65abc64e-7aba-47d5-85a2-12d8839dfbdc
04da4111-0fa1-421e-a4f8-7bc1fdf35c54
59680070-0270-4784-88a6-b2844f7cf211
ce1dacc5-ac45-45bc-941d-2396bdc1d086
9e28f08d-d519-442b-86a2-a493678451ad
da5b8cca-f38d-48b6-8874-a65049923484
15b58da8-c443-4fa3-8d9b-0cfd8c647b6a
79cffb42-e4fe-4b64-817b-b1592b0b3a01
f3777e4b-85be-4f8f-85e1-62c2130826c7
be60bef1-b41d-4b2f-9fd7-e2dd9b706104
0f7b8a1a-74d8-426d-aee4-4db58ced1b9f
7e05c2c3-2391-4d55-be97-5f83510957d4
029970b8-219b-4afd-94fd-cbdebc8dd6d5
f2442f06-6f18-4da9-8e90-958ea7614422
a1da9fda-2756-439c-bcb8-6bafbe4e4f4f
ae3c02a5-5343-4b03-96b0-1cbc8d00cfeb
4b87da0f-18f2-47b4-8e36-3e08a477f657
edbc228e-a488-4eb1-95a5-5a52d2b39ebb
d77e6b3a-73df-4514-a069-53941996b790
95333a3c-f43f-4095-a8f0-c0634ebfe0d4
aa016280-1764-4286-933b-cc0b9318c954
50a6f25b-5789-4f55-b2ad-57602cb62f0a
6b87e7d8-e807-4474-986c-7a1cdc1ba4c3
edbb4242-18b8-4c3a-b498-121c2c48b026
b98f3276-fa1d-4edc-8d36-eff454085221
9ad05e69-8762-4ea7-b5af-5cc3f0dde3f3
09e22a65-b471-462a-a4fb-ce64e49e4a0b
f28653db-1f02-4548-926a-e2fbc70269ea
eba90d78-ce92-446b-a4c0-251f37a5f5cf
e8fc1b5a-5e9e-405b-a3fe-37ec38b3c6fb
b6741b26-547a-4da1-885b-64bf472f52b1
48dd3393-f0f6-4f0a-b0dc-b61e87305d00
1e7bba07-00a0-4f3c-9718-54d39657fd29
e15131ff-2f65-4044-99cb-11e65c9e92e8
04f1cd45-a966-4779-8eca-9a576d1e34d1
d6306ab9-755d-4066-9bb9-82b18c92bfb8
5ce50945-190a-4d91-95e3-d9d08aeada72
2948230e-acf5-47d7-bfd8-cd9b36130c8f
c3152e39-73c6-44db-bfe1-58f9a00ec572
93ccf40b-275f-4aca-9fdb-5581c48c9631
f9753a8e-0a60-4671-86fe-e6c573c106c4
fd156cc1-9db8-407c-82ff-66d09d16b991
72472b09-b106-43b7-8d61-1a8467658127
088f1201-c4ae-4707-86fe-58a09185ad82
6e205d24-e049-48ee-a8e1-66115c213818
e9e19cad-9942-4832-991d-ffd9aa38491e
bea4515a-f531-49ac-b017-9c434e1b588f
bd8444a7-7311-4ac7-b8de-677cf5c88ee5
8a68ff72-84d4-42fd-98a3-18fc0d5110b3
b129d5fa-7b31-4b66-9db7-5646d968a7de
bbfada04-93c5-4d86-814e-727cf334ccc5
faee0b40-2cf1-4b22-8060-7516a7118570
0ca90c1c-df84-40b4-8c05-bcde07b67aef
89cdc805-5840-4dae-b145-09d1290bd382
01b09ee6-c930-4c84-abc1-dbc4aa0e7988
81acff7a-276e-4825-89ad-d58d22cd52ac
4c2a95c5-26c2-40b7-b74a-085a39f24ffb
400d5c9c-c8f8-4de4-8867-0aeae1313e7e
e6d27b2e-322c-48c0-916e-c547911ee6ef
ac453bfe-5d8d-4ec2-a428-0b6df3e90908
03fc637f-3b99-43d2-951f-46db61bdbd5b
e67794de-3dd7-43e3-b8e2-0612f09bdb9b
199c15e2-3381-4263-8855-d95e02b0abd0
aacb828b-ee22-43e6-9702-d3a7ce463ed6
eac63630-ca11-48f7-a9cf-3bb79e4f2e19
6fc948b5-f13b-480e-aef7-cc44f58c61af
3e74424d-3218-422f-a8e5-0194c2bc536c
a402d484-f6ee-4772-b79e-b428c755f206
6454ef15-2e4d-4342-b4c9-a51e4a5b163e
62df5252-3472-4915-87bc-1514e6b4922f
16d786a4-4d3c-4bae-8c0d-0f7c5f3f57b6
74f69613-4135-4c49-b0e6-ea6cce0a2c73
7687c5a5-8e28-4446-96f8-141492eddda1
FF3
e034836b-dbad-45d5-960e-21891a0adb29
8af21e42-106f-4447-9d8c-5bb91912f846
f7ad7047-8456-40e0-a7b6-2aa2d499a562
f434afea-9af0-4ceb-9e3b-1ee369d93991
1c3766a0-dbf9-4d54-8644-edd7a2302b8f
1cee405b-ac98-41e9-9b28-0b589ea98814
eb64a6ec-2d44-48fa-87a4-b6fc3b67aa7f
b19cd2d2-d2d4-4fe4-b878-e8f0b8bce664
107694ea-0a7e-4f85-8df1-1f6f700ab91e
2da6104d-d2bf-46ff-9e3d-cf6bddf0f0cc
2562b458-661e-4821-bfa2-ad43531efece
d0ce6457-9fd6-4b64-bd3e-a639a45f3820
09327fad-0125-4f9a-9cca-a37b711a3cd7
4ae61933-75d4-4650-8272-58a710d8d13e
bc232958-3849-4ae7-8a62-01de95201062
e66652aa-05a9-4129-a461-0b67dab1d34a
84d2a69d-3154-423a-951f-90f4d3553a9b
42c547da-5b0e-4209-aaa2-91dd6a05c392
50301756-ab56-4686-b747-e685b041a7d0
fb1528fb-80c5-4c66-95e7-d140a8dcbf6c
bbf45e74-29ed-4eae-96a7-0e1b6324a51c
2bb23bb7-ed51-4940-b2e6-2e8049a9a36a
19657cbc-8a19-40ca-ba2f-33c6128ea623
0f4c5fe9-b84c-4d0d-bab7-0831a29a1cb4
cd1ef3ba-8f2a-4f5d-a5c0-1f2ff796eda3
e29373d7-9281-42a9-bca1-6cf71aaf9846
a444f530-60a2-4445-a4c5-86c504e1d76b
fb66d3a9-3887-428c-836e-2d2e5bbdefdc
87835a29-13e4-46d1-b077-7ffd0c03e620
9f2bbacc-e2be-4ab4-8152-4d4e9857222a
f3dba74e-7e5a-4a3f-89ac-920899a9da3f
d503a582-cc40-4d04-a03d-1af4f8c256ee
28b72a30-0ab4-43c4-a5de-4a1d48d6537b
53445d82-fb73-4739-9a18-c7e735e93f16
bf184a50-efc6-4f26-bbff-884953e5977e
1f035d60-913c-4251-bde0-8f0e67587707
02c6a273-8e70-473a-adc3-ef277f9fe9fa
cba3701e-a963-4f21-b382-057b3323b28a
ace76188-5ffc-4e86-9739-b0d6314a183a
444ec103-a2cf-4f46-aeb5-19d6d748161a
4ba6b25d-25ac-42d7-96a8-3122c90c61f8
ae9daa24-f59f-4668-b2f2-66e0cc1c0097
e847e881-ac36-4815-a565-518f88628ecf
fca2fa2a-9ffe-463b-aa3f-8b33e4dde5aa
5eb79823-187f-4b72-8d36-caa3b76c1922
3de43a36-33f3-44a1-a1aa-de8c978dcbbd
85e71dd0-20f2-43f2-911b-82690b1eb331
ac9a5fdf-764a-410e-b2d6-0e95b2ec04e8
7065adb5-0951-4c01-9769-427c45e822b3
a57f96ec-bb1e-41c3-b104-830da052336a
6e8e09d9-711f-4a74-a7c4-671d6a55c632
6a9d1dcc-a272-4f83-b85c-da590e10ccc9
e2beec5b-9408-4bbc-912e-f80a17814603
445de9b7-d6a3-4554-bf7c-97990f9b2271
64a4237f-6651-4544-8631-88166b424d83
cd1edca4-20f3-4dc7-a3b7-72a64a8dcc6c
823242d4-0bda-4002-ac75-955b97cb3cfd
c52531cf-48d4-45e3-ab85-6b60861c587e
375a7980-065d-4d84-82fb-b59bf4f373ce
ee97d4f9-cd9a-4314-b7b1-30eddbbbc137
b70a7eb4-958c-4ceb-a71b-5cd519a441fd
bf0c1792-0f9d-42a3-8e34-15d8521bad42
b4c34acd-bf24-46e0-b684-6f4e765e0e66
aa470ce0-7951-4b65-97a1-9d46ad84eed4
3c685dd3-4658-4a44-a344-3febec468376
fffb224b-2512-48da-bc50-057a1f159831
2ac29d73-3776-4675-9455-83ee3f2e126c
796434af-f953-4d63-a484-c1b2b56b5581
72291d12-86b1-4dad-8ea1-8258973ed4c4
eedaed70-bbe7-4834-9e5d-c7829a6c49c3
1ca4433f-af0f-4032-8ab6-9d3c2e1a15e8
0633db26-a048-4031-b396-fb3f247d1455
8adf6be0-657b-4f62-831e-3096532667c2
49910282-2150-4ab5-bc60-2a5c95cb2b55
738324b2-c322-4360-92ab-bb85c74dee2e
c3388ee2-a0e5-45e9-afdf-fda195290238
a169f738-aa9a-4993-8f5a-c21a5eeddc78
8d33fd12-a5b1-427d-9fea-60cf79e86acf
ded4945b-66ad-44f0-8b77-14ea8093370c
1700f1f6-3f15-434e-84c0-299dc27327db
d702c326-f981-48cf-b90b-67b84c5a9720
80acefc9-6cf0-4cba-9f35-c1b5e1f256a1
1fd259c5-e150-4ad4-813e-2bca21905505
150ae904-4f95-410b-938b-dbf77d3f8be1
4409cd8b-4f20-4b07-b28c-87b2452cfc88
85f92e8c-0659-4e55-b3c5-12627f8a8eec
dc32d885-b3e0-4966-86bc-56cbd7552329
3b192194-25fa-428c-a8f8-a6b81d16719b
3e438a46-d474-438d-a1d2-f2cb33cc06d4
59ee2056-5c0e-401c-a372-5477a64fdedb
c3ad2415-0bbb-4bd5-8170-b3796112bc8c
84274b57-4d6b-41b7-9039-9207e2e004c8
463b9d96-57e9-4496-83d4-5f3ad62b0a02
0d677fd1-d2cd-44f5-a77e-d11cc4a94a59
01fd984a-ee74-48be-87e7-a30a44d6493a
e27c7e40-a140-4833-80b1-93b024efd20c
51e1e828-5c1d-42ab-a8ed-3a10e8e05efc
8b6f78ce-0e66-44c5-8cc5-5650bfa26e30
b224a7cc-8d80-4041-90e3-aabf70234a3d
04896a86-099b-4a59-b39c-a32b1c5099b6
e5d27409-47b2-41d3-9fde-79dc8b986054
2da4f001-622e-47e6-8ddc-f9eb801a505f
d75ae132-c83b-4121-9864-91327ad26fd9
a7fc913a-ab2f-44e7-b63c-73f8134ebb8a
b865306f-2f9c-4eee-9fc4-1721be5c1f36
0728077b-2c99-49c1-992f-101036ab36ba
ffcb4b23-fab6-4514-8e9b-bc869b100fb5
8a3dd30b-cbd0-4108-a3e7-e4aee2ded96c
41df6042-cd58-41eb-8463-cc214a8e1403
fd48ea38-f291-43c7-a088-595e3d8b6e75
15550f76-2c10-4998-8699-0444031c96d9
55794d74-c3c3-4a78-ab22-ea49c7dc6afe
4319cbcc-384b-4644-9d1a-636fce93f568
44bb4ec5-c9f1-492d-9d79-e01a38ef0bee
4ac51c1c-05b5-478a-865b-586ce16b41a0
08aa9dc2-4e48-4703-b40a-62ba7777738a
e2a58bf7-05c8-4a3b-a941-9a04a63aaf8c
8f4a0725-5dbc-485a-b9cf-c7d3c40c14f3
39b39f40-6cff-41fa-a745-2e08cbcf0467
70f2ac62-4a65-4d6e-a6d4-97b1ca3c98d6
FF2
8dc55175-3974-47ee-8b02-7f2f0010f066
e8c8f706-837e-4e21-b143-f942bde517f7
0bd6905f-aea0-497e-b17a-10603c9a870e
7db77061-35c1-4c2f-9134-8f8e3852bfde
aa2239aa-e8f6-4fbb-b671-47b6e52bce2a
d37ee757-cb88-4619-a869-e49e00397974
7bece738-42dc-4701-bf4a-977a0d996b7d
a07a5b20-1a5d-422f-8107-1dace40bc049
e104294f-7797-4b08-89ad-0c1502326bc8
e55f5fbe-260c-4dfc-b0d9-b94ccee7e4f6
ae5180d3-34de-45dc-af80-3949f7cdbff9
e7a26f39-fe5b-4cb7-bc21-580fcc62e0ed
6a1b3886-6195-4e16-82f5-889d60d88d15
23a3a0bb-a86f-4d03-bd27-ac18b8e9504b
85c4ecb2-7024-447f-865b-dac1a0908b7b
239061dd-35d1-4d52-a4e1-706a60c46f4e
e89b82b7-38d9-4aea-b03a-4d9ea3a1fe50
aef2ef3b-3f51-412b-a573-baca4aa946e1
0e05bdde-d2b8-49dc-a7d4-0161964a80b9
aa85209f-21bd-4bed-8ae7-d2acdd502983
08734999-dad8-4d0b-80ba-44ea2d584a30
74cfb043-5ca1-4916-aa19-548461230ad8
26af45f6-1a4c-4f74-b779-0c251d0c01a6
140ceb66-1a8a-40f1-8114-d2cdaf9fc4ec
ff760698-7b64-4982-9b4c-150d10ee689b
8ea34c13-0c03-440b-98a6-2a0c80690ce0
bb33be77-cc39-47c0-902a-f639b5eea33b
09ace1c8-20e0-4ac2-977f-2db5a8822717
bd8976a3-7574-4371-84ee-c72dc955bba0
8441a22f-b9ba-43e0-88f5-01354a5bc147
79f12650-dbf0-4fcb-970c-8573f5d1e87e
1cacb3e6-3f0f-4515-b47b-fde6ccdbb871
64d78971-8878-4e79-8a96-1a2e7fd4f523
04687ac4-ecec-4e46-b804-938f10851db0
77512f3d-7d38-4295-8c10-42bed0cd30f3
a64e3730-7db3-4b2a-9611-cef4e44d0628
81a477eb-d6fa-4b56-806d-cf461f1887db
0e253915-2af8-4200-a7a9-dbfcaa91ce64
ab1246fa-aab2-4658-9bef-fa3a555c70a1
bf886903-00fa-4ba1-a2b0-42a26df3a188
d045b14d-9e3e-4c81-aed4-67e3340ec074
992078c2-252b-4b84-84e3-680ce6e8b4e9
316fd5e8-1c12-4dc7-923b-ca709642ec9d
9b0d03d5-5f20-4345-9f7d-f70a2878bba0
97c64559-2b7a-4598-9230-d5e31850bc1a
fcd61faa-662c-4ae4-aa5f-5ad9215bb4bc
ae1f041c-409a-49f8-8767-e6baa2b5ad1b
7c3e5676-bea7-4e5c-a4c1-6ec5dc7d50cd
10cd460a-fe7f-4a48-bcc2-9611c01ff791
46c62f96-63af-4547-9eda-ecb552561523
8c11118d-2a6f-49b4-9573-3a2b281c5dbb
e59bbd3b-8a2d-44e5-a45e-2a59fa007998
2af58846-951d-4c7f-bceb-55db1025e692
2cf31fbd-91c6-4c59-a19c-ea1706dd58c6
36448667-562a-45ba-b4c9-85f73b6ac41e
7cc45b98-e616-4ae6-8050-2e5751acfa93
f78b9b85-b21d-4a09-b884-f62da4a20968
d604070c-b26e-46ab-859f-221f8c346299
1c231edb-8435-476d-a69b-e6c58bbbaf1f
1244b039-63b0-4924-bd67-f6183ed75c9f
91f206c8-8dcf-415a-9721-ae79887acdfd
b6478c54-af49-4b1c-86aa-f25b99110124
09f3e1e6-b7ec-4854-a1eb-f6b8a763a880
4553ae5f-75b8-4267-895d-2e78869d9778
2235b13b-6894-4daf-a74f-6e27cea26a1d
6d42a208-1c0f-40c3-9eb9-4de468833d22
025fb22b-ae38-43a0-92eb-6cad3d64e7e4
cc324775-4c44-4fdc-9398-a091a925426c
55a0462b-cab2-4930-be6c-6b923844bb5b
6c868ff9-7cf7-45e7-9ae1-0ebb35e144c1
b8965221-9e57-4da5-b5cd-9e6fc5a1860c
8f9526f8-feab-4e65-8986-93188afe930e
4aa63748-e341-4f8a-9bec-e673e719998e
3029b9a6-62a1-4ca8-8a88-c32bb9af119d
bd6b3d26-a757-4542-8d07-006424398bf3
0edc759a-baa8-4083-b9e9-adb16fe6ff52
cb894c75-97fa-4362-a8e3-df64a0fba420
1421c045-c9a7-4d34-b6e6-7957996b2b67
62d1d749-158d-4ae1-a242-8fb5f8a977c1
95d720cb-9322-4ba7-a637-3b38bee72327
d4cd3763-20ed-4880-a0f0-54de441006c6
23a9788d-5a94-497b-9e3b-1dc0bb2e431e
cffd10c4-c81a-4dc9-9e9d-f9f9ce8f3426
a4939e04-950a-4df4-a267-55456549936f
072b5eb3-dcc8-49b2-94f1-bf3ee7cafcab
ba5f1ec7-6074-4aac-b46f-71f3880593ed
2bba7afc-fdf0-4554-ab35-6eb080db2c8c
df0b3abd-0349-4a94-a4f8-6d38ba4f589c
896d9ae6-9177-40b9-9ba6-4cf50ce23931
facaca09-9b56-4262-b99a-4db9d25e72b1
75c018f9-9cd0-45e8-a0c8-54c1159cfc0d
93e47a26-b586-42f7-8200-f8504cfb4cc8
1ad7d5b2-b5ca-4b93-8a3f-5778616e50bf
f9959f41-7294-48c0-b8ec-0a4cfcaf3433
9b731f24-1a63-4a05-9afa-80c52d2d64fe
34a1a649-9e89-4575-ba97-764375095d02
0cbd0807-6016-42e9-9198-128f225f6d5c
46a8619e-9b10-4300-83e1-7cf0cf1d6129
e7e7f7ef-fabd-4aef-9603-b1c7c1dc024f
d75cd54c-2b6d-4f75-a4fe-7b0540bce3b7
77a8088c-8621-443b-a254-a83f050e7d40
400e1da1-7643-4396-9db6-63efd587e4ce
8e8fe7f4-e499-41c5-8c2a-8b375b0645ae
105c0a21-c70b-4e7e-8baf-6eaa3173d782
d4f8689b-e377-46a8-9f97-0ac03d51d6c9
dcaf23ee-9b83-4e54-82c8-a6578da9ebe3
f9aa21d0-fce7-45e7-a068-c7b8b8d6a6be
85e3c290-e8eb-40fd-b812-c09d69ca6ecf
cac24f65-673f-4451-a67c-439aa90297db
e4a5fd56-8499-4599-82f4-0650c39874fa
7835b2b9-ed7a-4c00-bb4f-0405f6d471bf
b47b1658-a049-4610-8073-fd57a966d9f3
96ee9aac-efb3-4e7c-a047-ad5390c9681b
fe7b7324-751e-4576-bfb8-36cd58c4906b
faaa59a4-3f9c-41ba-b3b3-d46aebfe8eb4
cbd09be0-8565-4245-b2a9-4e5e7523b5f1
c9fe4ba4-1bde-411b-b7fd-6278176f2d2e
fbde5c93-7bf3-4cf8-9b46-262afe9e1079
d1aa8aea-e785-48cd-bbc7-7172b8f5d918
d36b096a-07bf-4aef-bbef-76f297a77b51
FF61
b1c17c87-4940-4a22-b024-1ce548be3b3a
feffb0bf-d425-4e98-bbff-ec70dd355582
a3e373a3-21ef-4001-85dc-b5c5b9e560a9
ea5726f6-cf4d-41c2-9f5d-6462be3146e1
9380177c-1435-4fef-9833-3e0a6f44bbb0
3b82ed1f-8d88-4153-aa1a-e97a80f3ffce
41ff8dbc-799d-40ad-bf4a-2d903d034b0d
8e99dc6d-116a-4d0d-86c2-7baf5d7d1605
0f6d5c37-009c-45bf-bcfe-d82ac07f302e
039ff55c-d6c4-492a-80fa-9fb982a5fe53
85ee503c-fc4f-4f43-9b3d-0fba4bfcfc8c
b1a14368-fc67-4f08-bbef-477afd3a9f64
e84ddf70-4512-48f2-b905-6652911a0600
b8423ed6-b91c-4a73-b734-4713cd729a80
ea4734e5-b6bd-4ba8-8452-93bc17900f6c
c9e14bf6-2704-4321-9828-e65b7bef743e
b0afe413-b109-46a5-b745-5ef57268c038
d89b7e25-1681-4120-aae9-21f272f3ba36
72a4bea0-587d-4bca-96cd-88b13544d540
54729120-7713-4e3f-b660-745194404327
81f33889-4e2e-43dc-90ef-0f9128ca7f4b
88b334ae-60b8-4f35-9eb4-af0de2e6f6fe
5848f677-40ef-4029-a222-b86884b23b92
330164b3-ac88-4820-9665-57942592ac2b
8eaad7fd-02af-4724-9f26-db1e6b008ed0
de7eb2c9-a537-4c0c-b971-3d7900a8322a
ac2b9d6b-b756-47a1-903f-2845e2c6ad88
5ea6f080-d400-4ea9-b4d0-9a1c9a21d54c
74a7868c-e038-465b-a33b-66d98e14bf98
0cba613b-f703-4ac3-aa1b-7b4e22a13d31
115bbbfc-4c7f-4925-8f18-22ed33b24006
f7d25b48-0233-4976-82b1-89376dd35f54
9902e926-30ab-4706-b0aa-63dafe42bd5f
330cc45d-9dd6-46d4-951a-e213daeb487a
78e1cbad-07ab-495b-9aeb-3e8f9715885b
fae584da-38ad-4725-b963-f967f362530b
b9057df8-768a-44cc-a779-daaadf465413
3e1a5671-a919-4e78-8a38-395b11e09ca9
a7a1bcfb-8396-40a3-9b6b-1b3dfc171906
b9518a14-275f-42a3-881d-d6f9664146cc
0abfdf71-6f4c-4d91-a3e7-7d1323e54dcc
87080e1b-c6d4-46ff-b36a-a99e532cd290
1ea19d0e-ddf6-499f-9062-c0e38a09c85e
7e6132bf-8ec3-4349-83ba-9a8bbe6d3d34
06e3d764-502f-4b94-8dd0-a45b831b0589
cd98572a-ff2b-4bef-9cc9-3399a12e7fd2
c1062566-b651-4db4-a3e5-360271e00214
90b33d70-fdf1-4091-aa5f-954726fb807b
185f304f-20e6-46dc-8e13-c4dfab853f17
99138977-2432-4af3-958d-63e4f93f9169
d470c6a8-47be-402e-931e-f2e140d4e488
6096ec72-6035-4970-8a11-44e76e663e54
bd0fe910-dac1-4aef-b832-dfb43abf4871
79b82327-2442-4e61-af08-a51c28e7e010
b67df2a2-f993-4664-b2a1-1419ccf6f3e6
64061394-633d-45cf-b9d4-259875dedd93
59cd4f86-61d5-4083-b85a-124376ec4dbc
c58472b7-2783-4dd2-831f-979b37880359
d45825c7-bcc9-4696-a53b-56b6550e1c43
46083434-7478-440a-9d9e-4efe4253c913
0798c5f5-d526-40c2-b72f-dfa59f3c0ddd
f9036415-f2bf-4118-b82e-6ba6c41387e2
2d11eeeb-0897-48e7-bce0-9f4e652a7a61
32b000a0-6eb2-4002-b267-e86afffd7266
921ae6a8-f240-4b5f-8b96-22b95238e811
0a7f98ed-e355-4d79-903b-4075c8fb20d7
1722ea37-b68f-456e-b2c9-a2fea0b5e01c
dc143d29-4bba-4384-b3ee-e9ac09cdd5a6
61ef03e2-6ac3-4c69-b0e8-3a10a0383a47
18cdd60d-c76e-4636-94e4-7545d4b740c5
9bf067c6-ae4f-4dbb-b211-4d98f74ae933
a4898a90-674c-48b2-8719-6d7596367c2a
0d5bdca5-4092-4d04-8947-f7d940c55cb8
86cab37a-6186-406f-ad85-94a15db22ce3
febce1c4-fbbe-4463-8725-452182622acd
4ea9c9cf-edc8-4073-abc6-0a5d51fb43b5
25c6f71a-730f-4ddd-813d-9f8aad7f2919
24116db3-60d5-48e8-b3f0-af7666b0e8ad
6a7415a9-8311-4064-8585-54ab538d31e9
44ec6cb7-53e8-4f53-9dc0-5eccd455b259
d7a288cd-2edc-41b5-a3df-c80a1f4d0166
649caa8b-c2d1-410e-ad05-54afd6eaacb3
d8699635-5ef5-4cc7-9fe9-80696c905976
8d0043df-60af-4d88-a56a-ca920fdd91d9
05825e28-3a62-44d9-beae-b6f7942fa320
49b02fe6-2b34-487d-a5a4-23dce55fcf18
b2e949cf-4fe9-4e7f-8acb-fc62a3d5046f
a3da04f1-ba6c-4421-8f1e-c3522d1dcc76
63a04a54-fa68-4020-a937-edc7b4e627f1
0e82bdec-4550-4175-880f-d19e2f960ce0
7b439e8a-524b-4997-9c1a-28ec5321cf87
33f5e3ff-98ff-4516-82eb-d18932e50926
719205d1-0f06-4337-b9ca-bdeffc2f1265
4b6388c1-e85c-4d97-ad41-35543d53625a
5fe98dec-beba-42eb-a6e0-b8b04e48de60
b48a8e3f-795e-4604-b115-75c09f98214c
4b4368a0-9e55-4493-8516-045811c20501
44f03101-273e-4dac-a351-9244314d6c83
727430a3-aa4e-45af-a24e-1c3b40d93741
936d8f18-bc92-4068-b55e-a3d7f1275eff
6c91f4ed-6ede-45a7-884f-70bbace56a4e
4913ee28-0771-42a8-b3c2-5f9bb8b76730
5187d52a-9b9a-4106-a060-5a3b8f2a2760
0cd9d64a-3db7-4dfd-9bd4-bd027efca24c
ddbb45ee-ebc6-4928-8efd-33eafdf578b4
15a77313-5300-4daf-8f57-82aea25ac75a
712e36a6-cfa4-411c-832a-19637c140668
47352bf6-107c-4c34-9ee9-97bf9e35cddc
7b2c894c-bd40-467f-9fc3-66e8767d78e8
79285ba3-044c-4c0d-a93e-28c28883a54d
f116ccae-abf1-41c5-a443-bbe080a54c2a
651b3a5e-52fe-4cd8-a4c5-250fcbdc6687
127e7354-c30a-413a-b157-cfdfa77b84bb
6008b78d-ff3b-4e34-93c9-a695c05706e6
cbebf937-e9d4-4fed-9a42-efac879d2f9e
99a1ecd9-825b-4c9f-9fb2-b0bbb0fc9db2
102e0be7-9461-4e93-adaf-a4bfa8ca605b
059b54f9-788b-4748-8aa9-b88b6fb01691
14ce7f94-a491-4557-bfe0-0c13062ce017
30235d1d-78df-4e0d-aed2-2468e5ca9c97
FF26
a4602e3d-b7c9-40cf-bde3-d9cb51d49782
e12acba3-be94-45f8-937e-336261cbc8da
75062fd4-7eb1-46c1-80a8-7b35465589f7
bbf3942b-bcd8-4f0c-8f73-2dad4e666cd0
571baa19-81fd-494a-9e52-5d0c5d94b88c
5c0c90ac-bb4f-440f-b5ad-a58818210350
39edba72-164a-48ba-b940-315b64123b5a
db34e040-a463-4aa5-bdf1-80f76212f673
c38a2cbb-16ec-4843-af1f-92798dade8ce
72e658d5-61d0-4289-8086-9906938a05d3
8ca3dea7-aa19-47d6-ba6d-ac13eb1b4da6
af5c07de-8e0f-4213-9df0-89fe9db8cf8e
6f79611a-ce37-4b7c-95e3-d80b1dab8f1c
644a0bbc-9c98-4b1d-91de-371e2bc4d0d7
8bc06733-0489-4cba-9f46-e4ea385483a6
02da79a0-9418-49ec-bf2d-2f486fa01f5b
c0168742-c33b-46f3-b982-c6c7f582bd59
e5c4bb3c-f800-4428-9384-a690c0667b4f
357ba894-04c0-49db-9d05-5f923804ffc6
b3a27475-120b-4177-9cbc-9b453e61962f
aff82abc-ccbb-4201-93b3-2f84054393b7
921472d4-6a7a-4f94-8533-d1d293b1a44f
b9e7e6b2-f03b-494f-895c-09f26be50c42
8dd7ce20-027d-44ee-a522-b05ce724596a
f2abd71b-d0d8-465c-8d0a-e837529259b3
a7191d28-5d2f-4a2f-a656-f1f76cf65337
3dc3b237-6059-487d-8a1c-1b8bf0940a96
ccbcc089-ec40-44f6-9698-234dae24f1dc
440e03da-17f6-4201-96b3-2771d55fa3fb
3e1cf4a5-b529-444b-b549-a3b0124a3ef9
feb53fb0-e206-41ed-98e8-2bb0ab18e8de
838bf24b-eac6-403f-b02e-af4fa415a407
8a258061-9f31-47cc-b887-4828a43bee7e
26277906-5522-42d1-9d35-c1a6fa2180ef
1ac1d348-d154-4e81-b981-87f75e24533b
4b540fe5-f702-4fd2-88a1-1e47ade5c377
98c2421f-3e57-4edb-bc2b-01b42dc34946
7743e15f-a1dd-4012-a5fb-41234bd57a92
d1e7f86d-a5c2-4bc1-a9ab-26f5468be710
d2587cb0-31e8-4cbc-9f64-222d9962d3fd
f49b9735-be82-425e-9fdf-b2a79fd9f967
cf1dad7b-86fd-4a6f-8351-58d22ee57a4d
d929ed03-7f79-4b41-9af8-eb7a270b8c0f
3043fccc-0c68-43fe-8ada-6b6058bf642e
d5d57030-cb44-4e0b-8c97-b22a21850479
5a3fdf56-6b60-437f-ab76-be143fbfacb4
6a24d982-e7b7-4893-97be-0ced000e0e70
c2c2bf1e-061e-4618-9e74-379045a4cefe
a277dd9c-22d3-4633-b641-2173e3312241
50dd0eb0-fcdf-4367-b827-9ef26919c98c
e9a8aa1b-8206-4117-afa0-e82328162cf6
875ed774-b737-4ba2-90f2-5c60adeb268e
87e47950-060c-4c3a-b4ac-50f65a41dbf7
d632cf75-7749-4bee-9771-ffa3274c9e18
ca267ba1-3a14-4b0a-b3f0-7e1067dc379f
9bde085e-4b36-4f53-a888-2986949adbeb
f54b9ff8-14c6-4c48-b84e-0b752ca6dd7b
a65a8954-b12c-404e-a3e4-3fa7f73ef516
17c88c55-bd9a-4324-83a6-3a681441f6d0
aa46b52b-24db-4075-9399-33b14e73160c
86f49fb9-1a6d-4960-85f8-4d5ecb35febc
b35e597a-21b5-4079-9db3-cf5775e968be
85840e33-a893-4058-b115-34ef864c4e02
e8dbef3f-cc27-4bea-bee6-a6d99e2fe466
1f2583fb-7781-45c2-b3fb-62b1a679d819
9686e0b8-3108-4a2c-81f6-e0d5255eb40c
91cba296-a6fe-44b4-9c21-8f4a83f9f704
4bb4f2cc-6ab9-4c94-a25f-423f1f61445d
ca1291d7-237d-4a71-b58b-a88cf5c6d0be
99e682bf-0959-4af8-b82c-e679dc616762
d02d66f9-368e-4a0f-bf55-e97f3f761bbf
6695b054-9c57-4ce5-9e42-50b2e58171fc
6b4f4d46-4120-4050-8ca2-865c9ca9bc95
d6df1b3d-9760-453f-8e56-4964aa4751f8
95f5d1c8-2246-41c8-88de-21d846cac7a5
4a13653e-aa31-4346-a9c7-61173fa5c273
c217bcc6-d7be-445e-a9d2-e2fcb7891fb6
a8bedf58-f1a6-459c-9bff-5710f71914d4
86fe8563-4458-4a89-b0e3-17f6c9c31a9a
7c4d1a87-e7aa-4fe3-92d6-3da135194a18
f5340b7f-8280-491d-a01e-4e4c9b657a5e
4cc87101-74e5-4e35-bdb2-8c84fe391f9a
cec865f8-42bf-4c55-983a-377ac3abd199
80031225-9a6a-48f0-8f85-8ee89a695267
2325d92c-b0f4-4dd3-8c73-56c02cfb9770
aac7b3ec-6328-44ee-a9f9-74a819106314
57226e22-6de3-4335-8a47-a2ac2312d801
b7f82c16-5f99-4db0-8805-4caa376d157c
79d36a4a-16e4-4c85-8665-1388fc2a98b9
60757a73-1b7e-4892-aa45-3613138ca52d
ab4adcd2-9068-4742-9d87-2277b76b5125
c76379f3-082f-4ff6-ad42-7a208a9671d4
71d89394-c233-406b-bb6d-194e148d5ae5
481dab53-5e55-488a-b414-85915573348d
27ed027b-ce6e-4431-9a56-3a88feb4cb91
b1dcffcd-95f8-4fae-aa4d-f98f23f803c6
087e58b9-d256-4df4-bc73-8c2b0104079d
349fad14-01ea-47ff-9b36-8a20c718c17d
a56d763f-a252-4b2f-a20f-4cf36e219eda
353a8ce5-9ff2-4166-9f36-f50cc28de667
392d0bfa-8416-41b7-b2b9-4652f57511b3
d6fa3d9e-a5a3-4436-b901-392665ded1af
2ae84a92-aa8a-4e4d-ad79-aff72ae44b89
c011e928-91a7-48be-92ae-21805daa6e74
1301fdf4-7dcb-48c9-ad39-45e783140fc8
f3c439a3-8661-42e3-86d4-0572041de592
000b85e0-bec6-4ad5-a4bd-50350b620c83
4e4ef567-bd59-45b3-b192-6936a1c3df9c
1c740c0c-3138-4222-bcca-f7d81c9a37f1
02f9d75c-1a97-4c0c-a34c-05d82b8f9af3
387a26b4-73aa-4d4e-8ba7-d9c05fcc208f
73d45dd9-b387-49b0-bd06-e303f3f8fde2
6801cc31-9649-49d6-93ab-777487bf6a10
9d92badc-9821-4fbb-9794-dfabf6c020d4
4c30225e-8928-422b-9c32-9d463b395c3e
5ebc3248-8455-49d9-a2d5-ca44ff082a5c
73a02ebd-000f-4d6b-a69a-837bd93f6c43
0bf54eb2-99c0-49b4-8143-bb3c9d81b9f2
461209b2-de6d-4c21-8a26-81fec70b14ec
b6d5f99d-83eb-496f-98a2-39556981d2c0
NSCLC:

FFPE1
7c09281b-71f9-4d3c-9b82-75011b44dbb9
7fbb46fc-27e9-458a-b1d7-5ca3629a1b4f
d66820db-0c74-48eb-8cb1-20b22cedbd4b
90fc253b-3550-4512-b334-d9a4e62b7cb6
4884aab0-f598-4734-8342-8134b38f1f17
5c60a694-d874-4c02-87b6-fb9fc7dafc2a
51bd0b9c-d21f-4653-a87d-1257ec3e153b
1773ff2c-fd44-4128-8b51-4911604523b3
039c507a-55a9-4139-912f-4dc8df6608b6
df1cb442-1db6-4277-a582-042894b4a0ae
78e69256-60e9-4063-bfda-8aaf3bbb81ac
44b4b003-4a9b-4aaf-9568-46b27ec83f1b
165652bb-ee30-4e64-9eaa-f80b3954ad0d
5c86e940-5258-43be-b2b9-a9c8ce625451
8d9f345a-79f4-46d0-b5b0-e17ee837262d
d916a5db-9f9e-492a-a9fd-eaeefe7b011d
56d54aef-d011-46b0-9c26-14ce0e98145a
cbee8018-92d8-463c-994b-1d150523b627
310b9a3b-47d7-4752-b187-148e80a6e333
2f53584b-378d-4d11-a6b9-4ac059bb17fa
53ab2227-0896-4d51-b0fe-49e7b7e98601
acd042a3-fa1e-4a76-9c9c-04a914321890
1543089e-52a7-477b-a447-5caee03d26fc
72dd0bbf-2338-455a-a1e9-ff671cda252d
baab7f88-e4b8-45d5-b1fa-f8b23e7b456f
bac04c3f-f096-432a-822d-9689ca064f27
80ac2083-9e4b-4424-88b9-417b9208a865
c5f79744-a34b-48ec-96e0-f53ca8c16583
ee47d740-f8db-4ed3-a024-617b17a9d433
6fb6036f-d3b5-4be5-9e28-7d06f59e6850
406d6916-0a9f-4668-93d6-c23420e7f539
b9ce0453-4236-4570-a165-9f44a60e4c59
b2fddcb7-1d6a-47d1-9b01-c54d48b55aeb
5b27feb4-49d4-46b2-ac08-c69de272a438
ea2db803-92b2-4bca-a6a9-30f56d83d8e8
0b8f5cc3-792b-4a29-9320-c6c3ee25d44c
e345484b-7bec-49a5-bbd0-c02f06a3b499
328abfb4-c58e-450a-9648-d73358535324
e29aae50-3bb6-41b7-a424-4ad2dd483bc1
ffa167ab-c008-44b6-b59d-125d588a23e0
6d7470de-d350-4b01-b3c1-770d1e692739
511f975c-038f-486f-ba6d-932034ed9a8d
cfab4fdb-5398-485b-91c8-0633469737a5
5fdf7def-e1d3-4e30-94d8-02ec852bf8e3
af7334b7-ea89-4c0c-8b16-4c45b043a78d
806d6b89-bbc1-40d7-9fdf-5eb01de9d7ad
e8b66ba7-a480-4f3c-a849-882e72b7974b
758484eb-d14c-4940-a0f1-01a6a2462a01
1eb9e9d6-3f4d-404c-8dd3-6727e274b715
9cc3c6da-d9b7-447d-ac0f-bc1d8b940b4c
20befc6d-d2c5-41c0-bcec-dcc3acb347db
6b9e4b4c-0a21-4e02-a662-202d191d177f
49f9fb44-6bb7-40bd-8501-57decbee5b29
326e4420-ecb9-45a3-a1b8-2294fafdc06d
600898f9-834f-4fd1-8ecf-b97468262595
a5a0113c-d8cf-4216-afd9-8857f058bac7
ee7e31f1-1efa-4c29-8886-81c21c7af4fc
54474765-b605-4c44-b1ac-67f177a4a753
8b842705-198b-4494-836d-1d636b137bac
cf57e6cc-4880-49fa-b268-142c57886cd7
662f7950-cacb-4789-9cd6-cf5e9eb4800d
c8800f35-433c-4132-9bdc-b13ef1a77aca
2fbd7c32-65b3-415c-ba53-a9a8a49aeda4
566c4800-1755-4c61-baa5-3a5ca5f94c11
7e604b0f-769e-42c0-9dea-b5bf1e64119e
cdfa9656-9980-4fc0-86c0-e890565c71e6
a8b243e6-22c4-4813-bd70-abe9c98d1e85
f63702c8-ec11-4377-b167-7373bfbdf9bb
43f132d4-6328-46a9-bc49-d51d57084cf1
793c5cb7-e15c-43d6-ae80-83bec1eeefb8
554b843a-b5df-4739-901a-019a66cb14d7
c260beaa-8559-482e-9474-f2d272a25ca0
53045ac0-336e-4dd4-adcb-5ac5edff0008
e468e4cb-bf7d-43b1-8bf6-9e92822781ca
d61da972-df07-4685-bd8e-9db02c4edba4
73489ba9-bf7a-42a5-a448-88186c432822
a5e1b8bc-85ac-4488-89ba-61f602529bc8
648a508d-a0a3-4f7f-bdae-1bba93c524a1
aee164c1-bc6f-4442-bf26-ec8331c835f0
a0059311-3bc2-4503-8726-431a999e289f
b6c14e4b-9067-4a2c-956c-c94c6ef73e1e
77c71220-4ed7-4c25-80cf-ad22d9ed3040
58c501c8-ef2b-4254-a977-cb750c3efed1
eaf8c0a5-6cf7-4c6d-89a8-cc63a34cc5b1
495060f6-c18b-46b3-a6eb-fc51652c81b6
4ddd2c50-f785-4c01-a89c-5145aec64504
d0d9b180-aeae-44ab-a6c7-afab3f7ce17f
0b6eb568-6f7f-4289-a884-e1f329f48dde
72cacefb-fc8e-4613-ab0a-e1cf4a30d0d1
4505f4d7-cc5e-4514-a5d8-a1c407c5e7ad
2436e929-85c0-42fc-8553-c17d9f383bf8
20b83e20-2fc6-4b7f-ac30-85d38b106da0
d3660349-7ca1-4307-a153-2245e31574c5
57a8a2b1-2748-4f2d-aa48-d1148b351c76
ea9ab060-7b50-4a10-87e3-ccf28b36bf72
11d28806-a787-4e64-8725-f92328979d92
e1244289-3f20-43bc-af7b-9a501e108795
2883c235-4c0d-48b0-a9cc-62daddeb412e
64d46d3e-eff4-4950-81d8-60a180ce5cd4
fa6c6e12-0b9d-4ea6-98f2-3c3756531eee
f6c08a1e-17a3-45f1-ba80-4bd506cb3242
6154f09c-5474-4c4e-87d6-e2e836ec86be
5a2bb627-dce3-4a4b-8e99-6287574877a3
b16e918e-0d54-4a38-80a0-b717d1909b04
73e80a34-ae8f-4a94-a747-6eab4e5c1895
9ac384c4-3614-4ad7-b2dd-faa07a61b535
d956e680-0a54-4f51-80b9-839d4950daea
f1495711-b049-42be-a153-d70ac6fd092e
a2f304e3-b2ca-4670-8e7b-e92d0eaec4c8
55cc462e-9cfd-4d0b-a308-f681a9d49c3d
c1acd643-3439-4e62-9c41-1f0bd6e35820
ff0f5eaa-5a74-438c-9080-f5f2103a0394
2f899d25-6074-4699-81ca-f05a011a818b
b715366c-3391-46a1-bf28-ffad85442984
9a632a6a-893f-454d-a9a6-1867f35921db
8f21ef3e-0c52-41a7-a0b8-26649dace6c6
d16334c3-ffa1-43a9-b857-13e7030173e3
f2c0a42a-3b2e-4eb7-ae9e-94efdb2aad62
6853721d-29c2-44e3-912c-41f0c037878e
cf0d3105-6a37-46f8-bc78-309174394f8c
FFPE2
831d6324-4de6-41fd-aa3d-07a3c061fb29
23609105-d997-4512-91ed-dec24ce52cc7
5d35d8ce-e7bc-417a-8ec8-0f1a72a6134a
c07cead0-6a70-4a49-8605-f88ccac358ee
ce0b4a79-306d-47a0-9b20-e23b6f7d5cb5
92309873-da17-410e-b17e-fc5ada233a9c
e647a680-a89a-460e-a4db-6fae3518b2e4
d8e1e353-b466-4332-8752-e17cb61156cf
4c621bdb-dbdf-42f6-9669-0cd264a86258
503fad62-2735-4811-8448-4148db4d5869
cafb9bda-de99-4e93-bd58-d52ffbf8ef9c
7f34c1f9-ff3f-49bb-a3e1-8a7124f11be7
892d89bb-6b30-46ea-8155-279d515e5fea
457cc4fe-a10e-4b42-80f8-471e94178b40
e25b83fe-4e99-42b5-ac0a-7318216b0c28
4c6e6c2a-2d07-48e8-a003-ee3c4da16359
8e7988a6-6db2-43ca-87a9-fe992f8e9b84
df4e7d0d-6f61-401f-a91e-80c1b99872d2
f52a0ed1-7319-4559-b6fe-a6f5687fcbd1
ed27a6ec-0a8a-410d-8f60-a7bc946ae900
70f4c741-086d-4c3e-bc8b-6f0021c218a7
cea84fee-1fdb-41e1-be86-b50d99ded62d
619d8a11-4349-4a97-9313-c201c2fba44f
87b222d1-6f3d-4ce5-8f3f-0bed4963eda3
5aa0f0ba-eaea-48dc-8c19-ea807e2adef8
e1a61274-8fc6-4285-a16c-b45e16d792f2
0aee3f7c-c7a2-4cfc-a663-145e243becc4
d94e1122-9b6a-40ee-9a20-5d7712f7be47
f7663bd8-711f-4b24-b8ca-2b01dedb91b6
dab4735d-4158-4f96-be20-31fc42af197f
55eeecb0-f7e1-472b-87a2-3cb1c78662b3
be9466f0-3a74-4fff-b76f-35082e5d3f2c
e56338a7-10e5-4d69-9e62-4e9f218aecab
8684b7b0-43db-4d6d-a9f8-bc159476ecef
08fa3d70-4acb-4235-9822-c1c9e9f22ca4
b7ec30c4-50ee-4436-81cc-9cc53f5845c1
80279306-d46d-4bc1-86da-cf35dc0e1353
0357de88-096c-434d-8a71-dc2120877e36
38d37a86-64c9-43e4-a38f-9cbe4a23e316
96942b44-c0c1-4f25-9cb8-b730c33e5b1f
00f3b60e-3f12-47de-9a0f-eefaa759f43f
74c985d3-3250-4aec-bf42-099b06e5a374
39735f75-c779-425f-aa96-0d20309dbe1b
2511b3b2-d206-4b80-a1ac-dea0ff50d440
974badca-b7d9-44d5-8cd8-4db28edf6e54
f94acf3f-b158-451f-aef7-3677261ef3e0
43965040-0af3-46ed-ba1a-29ad26d4f769
17984e1b-bb26-400a-9a1e-0dc1d8d7945f
4cb214f5-5beb-4fdf-9b36-87ddef10bf75
9f719605-57f2-4faa-a635-1e7f99987177
9c185986-49ee-4682-8269-4932896b3d68
278d23ea-7d9d-4c16-b0de-e62d15193253
726785d8-9a94-408c-8f60-1ed2d8f516a1
e5550208-6a3e-4a55-87ce-115a7cff899a
1bfc9c1c-d0e9-4d02-8c42-43141b7486d9
c209ed86-a8d1-4b65-a81f-da19232673d1
92af871c-df33-483b-a416-45e74d4f916c
9c59a1a6-ad5d-4029-b53d-6c63c84dcacc
0242491b-f127-4173-970e-e8e689e1cbcc
2b06a3b2-14bf-4108-931a-8328a5c44027
7121879a-ad10-4c82-9664-c6e7039d09ab
3746ae45-0cc8-483e-af8b-f17bc53b5e3f
41e6c112-11fb-482d-bc91-d4073c98a8c5
722dd381-cc97-415c-b923-b4cb970a8300
933671d5-5d79-41a6-aa12-d0a4a902e6e5
0d6cec43-3da7-4268-884c-986a6c2a3f9e
0ea6be1e-8dad-42b9-ae9e-d725161f15d9
54cd465a-4f1a-4aba-847a-0f88cf248717
ea531e68-9e94-4830-ba3a-b117582d444f
813caac7-5e01-4977-842e-ab3431bb6dc7
8a829a20-da5e-4a1d-bef7-e40d95c7db74
536adaf0-33eb-4d9c-a13d-bb8920fff94c
87a04839-a608-4a03-ad8b-c7222c0abfd8
40f40c46-46d4-4b57-8182-8f8728c6463d
f3287ad1-cc99-4113-af39-23f08ccf0bde
02b70c06-0e95-4760-b9fb-5e1ae6558c83
434daf49-fbdd-4a7e-b8ff-d8e275c82667
18e8137d-9236-4c61-8527-77c7d310f7bc
3323c148-d03b-4d22-8446-d3b1b8cc2e7e
a8e91003-aaab-49fc-8f87-d2d19aae69b0
1404f348-f3fa-43f1-a8ce-ac8218ba9757
f0067e7c-0936-4413-9d21-37d720e366af
dc821427-ad70-424b-bef1-8be054d38277
edc53671-7e07-4b49-a97e-d5591f94e461
b633f27d-426b-4aa6-a066-40b8d450c21e
ae6194e3-57ab-4c31-984e-34c9422d619e
09299b1f-7deb-4366-aeee-599a85359340
234cc603-bd2c-481d-b5b0-da9e479f91cc
de78945a-1ff4-4d8d-85cc-5eda1d1fd2e7
b901719a-14d8-4617-a4ab-94186f7dbf42
2e26059b-9899-4724-869c-3057c64cf560
6a163e5b-b4fa-40db-8abf-04cb610bb417
d018e9f6-34e5-4399-9baf-4722cd5de0de
3d9377a0-86fb-4300-a841-c6fe9a1983eb
acda2ed9-5cab-4c8a-99c8-c092171b0909
36e7c036-a0cb-411f-9d6d-1d69a148126b
691aa105-bfcf-43c7-bac4-7fbd031836dc
31f2fb38-5bb7-4d0b-b3d3-e9ef054b050e
72eb443c-06e9-4f64-bf99-f9f008b3c1ce
10b09aca-d506-45d0-8091-688bbc00cade
224432ec-5c9b-4b93-9aec-dad806c9cffe
8670e713-7aa3-4420-99bd-380c2eadb513
684d80bf-97ee-4ae7-bcee-e33b6ce7246c
a3d57594-6ad1-4f78-a39b-c287fc996925
c3a5f644-feb0-4f0a-ac54-39f571cdbbeb
f1365d2b-1cf6-47b4-8153-51840d595158
4f443041-cc8e-4e45-a64d-85da75d1165e
1b18b61b-118f-4f11-9275-69f4c39cb4c3
fa759158-58cb-4d4b-9db0-71957d10407d
c6695fd5-2fa5-432f-9730-82d021b96278
e134f8ea-c72c-4b8f-ab45-27bd58a7e80b
17825b6e-a879-4995-94be-b59b80e1f80a
906cc068-537e-4a08-a6c8-19201a5e1d11
e57cfc88-46dd-438f-8243-da964b0512fd
43726b57-bf93-449b-82d9-0d95ad9851a4
a220cc28-945e-4e25-b02f-ab7d86bcb389
21155c71-d564-4b4f-a480-bc0082f8c55a
f632efc1-902b-48a7-8e4e-2030cf2a0a6f
5a8a1ab4-086e-48ae-80e3-4ec632a4b974
5c0f1198-1277-4fdb-a3d5-44cda7785d05
FFPE3
ddabc143-0e45-4218-9f15-93d7baf361af
30367a9b-3de9-435f-9c40-49c80429fa27
ed836091-be03-4785-8386-149d4ec9480c
dbbde32a-ce05-44bf-a28d-74295bfe531d
4457c57c-12fd-456a-962a-c6e8ba72eca1
fbd4a4bb-d7e6-4012-8cc3-4a230dee28b1
869bccf1-a486-4c0f-9a1e-072cae034ada
3615fe9e-09b4-4d08-bef3-74105b80b606
fc231e33-80d9-4eda-b8ae-c8527635bb15
221182dc-1feb-440e-8013-f86d8300146f
43ec19ff-42bf-4ed0-91ad-647dc60a45b3
2abd9d83-6953-47d2-b30c-1dedaedd1122
6d3f2fb3-c043-4308-9690-44815b03aed5
334fe820-f08d-4101-bb1a-3be140c0070e
55e32d74-1bed-4fcd-8e12-7aac4dc8abc9
f85d715d-5602-4107-aeec-a97a1c71e606
325ad051-5bf8-412b-9b8a-8aa84785b755
a914b022-3bdc-4345-9f82-584073f18641
6752eca7-f13f-4308-9e80-dfe65bd23854
7b005c08-7067-437e-a675-2aade8abf988
0d1e892c-b2fd-4f66-a0f0-295dc09689e1
25045e56-0b44-40d7-970d-bfe4a4859103
1feba448-10ba-4bfc-8145-7d005eaf3016
1dc91857-3a6f-454b-9e93-df1e46c31c2a
e847eef7-10d3-4390-833b-bbe8aaf71513
f469446d-430e-4b72-af5c-c5d98219c430
a3f84c14-a3b9-4254-a7bc-a0939db3ecae
5189dfef-26ab-471e-b9ab-99bb4c626bfd
346eb388-291c-4af2-8c2b-5394cbfd6b25
9c053d26-5787-4b05-95e0-e5ff8c706a24
3ba61e13-385c-4d62-b3d3-5b7a6967692c
53367237-f086-45fe-ae21-324a9517e02e
66b1b72a-880c-49a4-ac13-c19f1e2d8bef
a65333ef-2618-465e-9fde-ff1616226fd9
cfd58ac2-5531-464e-ab84-663a95cb5127
cfc72057-44af-4244-966a-973fdae2fde2
6b51d3a7-f325-46f2-a4d4-8756a8e0007b
df31b247-1daa-40d3-8535-df1a74eeba4c
290677f2-241e-4cf1-bf11-933af2b179ca
43930005-66b1-4eec-8e86-5f4f79c204b4
ee0d6779-1a43-41e0-b40e-d448e3842c9b
50537689-5bbb-4f01-b255-166794c11196
e90e6553-a117-43a6-9b9c-1686afa3a2d6
14c36bc8-59a9-430a-96a2-037c27d7378d
263d49f7-9c75-4c6f-840f-e2505fb504f6
bab1517c-2654-4a71-81b2-0da4f166349e
0915dfda-6bd8-44fa-9370-0e4127ab8e5d
1c8076d8-2e3a-4d4c-8331-c3191d4a2bf3
61d9f6ca-a080-40b0-a505-5c92f7e5550d
ded50c2e-9a88-4e48-9f51-a2e8f6e2ba19
63b6bec8-bd6b-4abe-8361-ea3f6dd50d3d
11121ac0-b145-4f2e-a7b7-0c9b5185c520
b1a86d03-4d5f-4c8b-9b89-d1a1d5548c4f
2f6c9c3a-5dd5-447d-a33c-41a83a12c4cd
3c00835b-6a76-4e43-bc38-2a063d583328
a222e835-014e-4b62-91d5-533aec224e18
c739f8e2-bced-4a2f-a5f5-af491decf2db
6ce2e590-5565-4e1a-a875-3fbbc3d092dd
8cb8a52c-1b59-4340-8975-3e4b4cae5499
4c779b5f-ad63-4600-90bd-21d0bcb80006
e59c84fd-f3c6-4b6f-8189-cc3fc6f44042
4c1cb399-f6e5-48a6-a180-c1a366d80e45
158f10f9-8313-488d-8668-4751cff80952
208eba35-6ab8-4647-9ff0-205073757da3
dbc0767b-1731-4655-a2a8-51b0bdf78c49
c2e3ddea-0b3a-4236-a572-d7c48dfab946
c40bb711-ece2-4a56-9930-90c7644c97e7
9eba65e8-4835-4131-9da5-27111eb2fde7
475b8732-1602-4b42-98fc-7f2763a509a6
0ad60efc-12f2-4471-adfd-c6160e25ce86
8b30de48-94be-437e-bce9-42162c6cdcf2
a15725d8-b59f-473d-a075-6c89584d1989
5ef961f6-14e2-41f6-b0ea-5c116efb66bc
e52337a9-52e4-4a3c-a8db-11dedd801c86
ce6c5d4a-7add-41c6-b0b0-eab2d6b10ef4
0f5ced37-d158-4885-880e-368aa042eb70
fbb246d3-6090-480a-8edd-1e71650fa41a
2109bc5a-03d6-4ed1-a8a4-7377e2e8cd4b
0c6996c5-253d-4c3e-87bd-4aabe52c4f14
c5a67f89-7e6e-453a-98ee-e785dfa7d606
7d14e7cb-bf47-493a-8094-e139599ecdf8
7bc2f1bd-9389-4d18-90fb-2b0208ee3ae6
325f1ce6-da7b-479f-ad70-af136b7b1054
4285bdca-32b3-4238-b44d-28d22964d87c
78e1f712-9fd8-4a4b-b622-113e25911c23
282c7f8b-bc11-41c7-9347-c7d7fa15486c
95c91378-dc39-43f0-84dc-5bb39e06a0d3
7e8491fb-804f-4d4a-a367-08e31cdf3c10
3d06caf1-5761-40be-8d19-ea6810704133
fafe1f8c-7204-4bbf-9d31-24f88c958b5a
2e2dba99-97d4-438f-bbf6-1942786fde00
fe95aaa2-eb79-4dfd-88d4-203a75412d1b
c7f07b03-3d8f-4029-afa5-3dcfad2d8fd8
3c69663b-3b79-4b15-ae6b-adef6d6dbe1f
b60b87d6-cc76-4bc2-8104-8ca4758d6a18
d0fbcd3a-137d-47c6-8ced-eacfc1a5bac3
74e4e141-5657-47b2-9ad7-0fa62e426326
2941ec5e-b5b6-4a2e-bf85-1f6d29fca9f2
aefcefef-de6f-4c09-a329-ebc96ece3e2e
de544655-a8ee-44c3-b7b4-13258de37bf5
8900fbd1-7b66-4bbe-a7a3-5491807a32dc
21787884-7d76-4a6f-adbe-0ebfc8f8121d
f3a2a1ea-3bcb-4a25-aaab-19c429bf7bfa
1ec99651-3320-40ad-85b5-90c24b5c4f0f
88992606-9305-49c5-932d-c0772f8187c0
89fb5632-76f8-41ae-b020-96689d9b1397
3561df67-eadd-4a53-87bd-5e0024c6ee4c
023aee0e-8f19-456a-89d5-2ebdcbe62d5b
e1bb4e5d-3e35-4a63-9883-511b2076f56e
88fc800b-ea7b-4f13-a593-cb98490505de
d98e9506-12c4-43cf-ba58-d61e2935b4d7
dcdf35f9-e8c2-4aec-b93e-200f656f1bd9
231e9c56-7954-47f5-b619-f347bfbe0032
2b9d5e57-b47c-4c1c-874b-9d32008178cf
d7ccd518-bfe8-4960-bf3f-fd9964594cfc
55016124-9fa6-4bf3-8111-c445cf9d2911
ede25089-131f-49c1-95db-9a28e97027b1
88e64a8f-93db-4456-9b0c-38859f2aac6d
61eaeef7-78ea-4b00-8b27-c5589a7025ce
480bb3ab-846f-474e-9037-75740c874701
FFPE4
1440bfcc-cf93-4af9-9f54-425333641a87
aefea3a0-396d-4933-b558-33348301b39e
c9a7d0ca-7ac1-4985-9e53-5bb0de356aab
3a026dbf-ad94-4ccf-9013-60abc37fa0aa
68b63716-de23-416a-b93b-4bdff940059a
924f7fab-d0b4-40c9-9055-8e527216723d
052cc238-8c7c-4714-aa47-f66d0922962e
21b34bfd-5203-4551-9b08-1023ca88436f
f8dfc7db-409d-4117-bfd5-1aa7b2580549
6a8b95c9-a5f3-47c9-82ca-7c5bf7ad7dbe
e2a869d6-c424-47f0-84dc-53986ab1fe51
0027dc0f-0d69-45ed-90dd-417e63c688fa
bd7a1408-9800-4f06-82f0-057a54e264c6
d214f203-e48f-4205-89aa-2bb68363c1d6
ea56088a-db19-4ef4-b772-4f3523a470b2
de256da8-4a13-4f30-bbba-e45346eb8744
387cf106-49a7-42f0-979e-d4d2aa43bd22
c05f69c2-90af-424e-9347-c59677262ad4
a9026bf3-211b-4e3d-88a8-48d0b21c6448
4f6b30ba-8f4b-41ea-92e1-e7406ddb024e
fded83b8-fd95-4b9e-95dd-f3aa3b37df3d
f85a198b-e862-46a3-9c5d-1196d9b8f5c1
e9674578-ad1b-422c-a953-13927244e354
6c926d22-7539-4cb9-b95a-202d4050da32
5a8b0e03-47a7-4fe1-a459-dec16caf6398
7f220021-0430-4679-b8c3-2dd9a7868e1b
12e3dadd-043e-4332-9601-a2469676c004
0a4d1be0-9b4e-42d0-8575-c86e466062f3
0ffb876d-d9eb-4428-a5e4-71c88085203e
062a4563-5ba1-40b7-88d2-d4d3505f7616
7282e825-e2bc-4bd8-9410-f5915dadb0b8
f77e44b3-1f2d-4fb3-9d42-6b88f4924f2d
85e5e1c8-1fa0-4364-8473-54c466c3cfb4
f83ca329-9577-405a-8c4b-c18f577731c5
7d0d136e-1495-4823-8138-77546f5d03b9
881c0b57-cc0b-4ce5-a45a-9c7d4e67a01d
760d26a6-d5de-4029-9763-107fb8922b63
f9537abf-4f87-49e7-967c-cd93bfb16178
6d6a6749-e67c-4efb-9113-2fcf8a3e2fb8
c4f3f16b-0de8-45d6-a5d7-34780e699b75
437ecac1-5a3d-4a03-b68f-64b2673459c0
e9799c4a-172a-4f40-aa54-41748ab9551f
fc089eb5-bb27-450b-8630-b05a1faf4481
39f8c7a8-860b-4aff-b626-35ed202659b0
07922ca4-b8fd-4837-b050-8ad68ad3ea7c
745b3b62-e8ed-4862-ad55-40ce4a0fceb1
bcc821a1-e755-477f-bef7-9288286e5d5a
1408ab8b-2492-47e9-a47b-c25337093c59
7aeda8e9-b943-4ce6-bb1f-885ee64d8c7e
ea83fe4c-b64e-4fbb-bbe1-73b03407b09f
2d3e4515-14e2-4fec-a258-d04c47da1d34
486e9f60-f35c-4db2-990d-3a3098744341
71680a13-24de-4c7c-878b-59ca3f979bd4
44dcfd5b-101c-4651-9178-b258f6a75ec8
8a712c60-b37c-4d2c-ac57-7a4e212a950d
65238db3-ed9f-4229-b624-6105c3bef70c
df25d1a5-a0d2-4bde-a7fe-c46931ac6ed7
298e9b67-f667-46bd-9d31-51d47a646ca7
4e720d4a-fa42-4dea-ae58-a6414a4f6093
d40b9361-d999-44d3-be1d-4d10723f82ca
9e65ad76-73d6-4fef-993f-919f9b2a2670
9d898a62-61b6-47de-90bc-ce8dbdc307cc
2143b08a-d743-452b-b05b-62b297559c39
6ab77cdf-bc4f-47e1-ae05-6fb19ec583fe
2c709bd9-80ec-4413-97d1-4afd6be3bd09
284ed224-cce2-46a6-9da0-dbe6cee6710e
9f86a873-67f3-4ef4-97e5-b6b5174506dc
aa510226-31b9-49cd-b35a-2595cdb073df
3591efa2-395e-4a77-802f-948183aa0ba8
3929051b-6d62-4fdc-8d57-3efdf6e7aa1d
795bf33d-9465-4bd6-b94e-9b0095369cd4
5ce9e230-05ca-492d-9c49-76508a95bf00
783d07d3-bb3e-4af2-b9da-3fabac0b9272
0cd0a15e-dd36-437f-be1f-4ff85c5e657f
99dec476-c381-4468-a1c5-e4fef6a54acf
d844a83f-934c-464f-9719-b2608fcca0eb
bfc849fd-47ed-4252-aceb-f229b7ec1fe9
69a28838-3dec-4ff5-a790-dd8687ed1505
5664b067-ac0a-49f2-a6e0-9264c9f0b322
b078dc1c-1278-484f-a0e5-c8b57c4c53b5
3ddb9990-aad2-4349-a242-1813d48ccc9f
c6f35b30-3181-406b-b2ea-af381f170566
61fbafbc-4747-4c64-bb3e-ae557b74c8f8
1ff30aa3-df9e-43fa-8e25-1b6ecc3dfb6f
0777bb17-671b-4bc0-8a0d-903d0fcb5f39
2229b242-52f8-46d0-bf90-030512c58095
16618872-4b93-4088-9037-bf8ea08f08c4
1a75e90f-5249-464a-98e0-d44df25ca0b9
f954fe36-7c37-4cb4-9163-fe7f8a1cf0c6
dd52f0d9-952a-40ad-9f6d-3958adde8ea9
1939fb59-6419-4bf8-8ae5-0e2926533ee1
8192194b-e18d-40bd-be93-76bbaef918f3
a96b5915-71f5-414d-b10b-80db567af084
ff85565a-79a5-4981-ae93-029333c4932b
c6169b42-03ce-4072-90b2-b51f3cd8347d
55ccdb08-51fa-42e7-a767-780f35821b27
e6803d76-ae7b-4e13-bd8d-8d23445317c4
0c1e8abf-96ad-4de9-b77d-f2214773782c
ba641ded-8817-4c73-b509-8d948d2709ae
7602606a-df70-4ce1-9939-b29d0f044770
8c244254-085e-4aee-a408-aaeb881e2494
98b7f703-1924-4781-ba26-9795afde2299
c79aa536-4701-4279-8b25-a8e135a51e71
a4ca9432-0840-4e3e-8775-1c6090ef33b4
1e5f499b-d1c7-4875-82ea-8cfef739fddc
4a05d393-6534-4681-9439-21768f82e0b3
fa092882-c5f4-423f-ae60-a0058ec3ce57
dbbc028a-bf40-40e6-84bf-7e5b03771ddd
5d8ab0de-06f2-4bd6-9355-4ac85073c4b2
c877b580-b80b-4328-b8d0-996decc37c25
f3d27cd1-fa73-47fb-8af9-e07a2bac62d5
275bb972-6cfb-49ec-bd5d-d7c68afbc5b2
8f29b988-5f73-413b-b027-c1190e617f37
073047ba-334a-4a8e-b39d-fe253ba2e603
20e3088c-44d2-4a31-b1b6-3e9b80b5d1e9
036c166d-9bc3-4845-9b33-165d48e355fa
bfc411dc-f0dc-4c85-9497-23bebb572b79
11df4591-a2fe-4cc3-ab8e-8c645061b08c
610da854-ea86-467b-bb1d-3367d57d0050
86be8fe3-104e-4123-b2bd-7cdd9ea7cecb
FFPE5
51bb5830-3dfd-48c4-af51-a53e0e1db1e5
cafcd74d-57e6-457d-866f-6fe172d788cb
a66e9d2c-1dac-45b7-b0d0-786b069ef19d
88e9bad8-66fb-4b06-8cfd-c0b0fb9d14ef
51b0f759-6d8f-43dc-9916-e6896946253a
b15c6d21-7a72-4c5d-8fec-7104c744e224
8a3e43dd-c4b2-4e69-9ad1-0900de18f5f7
1164ac9a-553e-44ba-8158-5750fb4247ab
2807b83b-51d7-4e61-9a98-f952d2b459f0
67005fb8-b41d-4767-b5d4-2e8f13f914e3
5ce7b2f2-9d23-486f-9d14-d75dcc886783
400b1a3d-49bd-480c-be39-58ff2d30e144
8440354d-fa9a-48b8-b011-318cd3f75be4
a0e79d8f-8dc7-4fe0-8ea5-8aba011db07d
08c96434-d27b-4bc1-9bc6-151c5b71bc29
157a26b9-9a63-40de-8a11-62002973e957
a7eb51fa-98ad-44a7-856d-364a4593fe33
7be9a193-64d5-4802-b11f-4a10c7c5363f
adfcd3c2-9c9e-4cce-b974-1f9921c336d7
010fa08f-2dbe-41a9-b58e-91442e291b42
bf110ec5-1022-4471-a7e7-5c3a41706430
690a48ac-5793-4318-ba6b-8e9291574459
81647853-2405-4d90-9a6f-532abe782493
d42c564f-da9d-47b7-8287-f6bffbc7015c
d06202c3-27de-4779-ab62-ba0c46310a14
67b6e8ac-60f8-4164-bc92-b66d082350e0
3b3b9654-6e41-4dde-8e42-c96ad7934883
31cb4dff-1b48-4cf9-942a-224693233534
fa31a9ae-9af6-400a-8839-e1bf2bf40796
4bc05912-d924-47d5-ad0b-771cd1b510ec
9e6ba2e3-e49b-448c-8f22-8e8656b07ed0
5a553b45-8ef3-4350-a569-f05a7ead0dfc
f68ad3af-828c-4630-8f22-652c30918cb0
41387bef-9369-4521-8c2c-62881bb35124
488abf3d-023e-4c85-8e4e-85776965009e
c666f757-8ebe-4894-8fea-0b329e2ee4a5
342a61af-e822-4eeb-9b2f-89b697698b54
1dd92ec6-9ae4-47ef-8187-40e231a787fb
2bf09c62-3974-4583-9170-5b65d906479a
ca458e47-8eee-43d2-817c-d2d06b852cd0
0d79183b-28f7-4ce7-ad76-d178c9d21e73
b31b5ec0-0f8d-4298-8fed-69dd8bf13f23
93da3473-2ca6-42dd-a738-62e1719a6292
e3a6d169-7949-42c6-9ea2-c558f05ad650
ad7f8e26-9c20-4a9a-8e69-2ed731305526
9547eea8-3502-449f-86aa-583646030361
63c0cfe0-140c-4609-87db-6d76cd5a6307
d2a32429-d3e3-4040-91e7-7d7a12120fa6
f2714519-7432-4720-9334-db20e7d61d03
7d84e7c8-e6b7-4f0e-8090-6610f129f679
671e8e6c-1d7e-45f6-afd8-360382437bda
2eba6cda-5959-4648-9bc0-c151cb74b7c8
78f2c937-5d4b-40da-ba4d-4448998e94e9
fc55e489-2f87-44b3-a010-d3049cd76397
54d913d2-85c0-45e0-8bde-9a12babc4d68
00b6d82d-7d18-4fcd-8f10-cc5d75bcb3f5
86d1c68e-1a62-4a53-ae48-f269a075007f
91b7bb2a-9d7e-428c-a947-12901118c720
ad6d2a2a-97f0-4902-b8a0-f709ddca8df5
2710515d-efa0-4575-abbe-d45b805bf8bf
320aaf6d-c190-4d1d-8f38-8a3d6d5785e5
ef8bff7c-533c-450f-9032-56db6a23c76e
6b6567e7-dbe3-4d68-852c-390759815f95
07b8ffc1-e191-4673-9e86-c026bca3f61e
34cbdfee-a5e0-4cbc-8593-f0a5ca30a0b6
c17c1281-93d5-42d3-a576-fc9441a7df07
6733dfab-89cb-42f9-a36d-fdb2cda713f6
99831904-a824-4551-9cb3-ebd8cee0a97c
6a824e46-5b2e-47a3-8186-37fdcdadfeeb
aa521a77-5465-49f0-bf2c-243ee14ec0d4
7f065886-5fbf-40d7-9343-c0e3707e0d7c
91eeebc0-f1ae-41b7-b8d5-d12015ede125
55dcc9cd-5f24-49ed-b4ae-ab45b1bae3be
8500491f-973b-4c5a-84aa-86c1c68b2df2
3234a6e6-3848-4fa1-acc0-f84b7948543d
61a8d8ef-a6db-4c48-a37d-db9273bee8e3
16ee54a7-87c5-4fad-9510-1acacbf5c674
6fb3006c-6cb3-4b69-9de6-0d73e492b6a6
a51519fa-6b1b-4374-be3d-14188fb7e950
71d7d658-e3b4-46d1-8a7e-c2e33f7f8c2b
22ec9acf-42c2-476b-a1f8-48aaa67931ce
b2b7ba04-927c-49f1-bfcd-4f8271e0ec79
9e07af35-049c-4237-bb70-e11bf6d2f123
fe99efb6-fa65-4884-acc7-293322d0c344
d0eafebd-d6e7-44fb-8cc9-ca4f22688afa
5e737b40-0c3b-4fbf-a163-bf7ee7bf57ca
446f931e-33eb-4c21-bbe9-b517be92fb3f
21da6a5d-c118-4373-9aec-ea5e78106f9b
c92a5e08-5dec-4c6f-aa76-f416ba5895b0
1ad05256-3e87-471c-afd4-30015420e102
3515aa3c-7749-4312-a253-2305f49a2f66
515804a8-5911-4987-8fa1-4444824c0ea2
9c0f8ddb-f77b-4c6c-b284-d9c7e8a89d47
2fe9c827-c0de-4921-bbd0-5844bd49ae9b
fe4a20b0-29aa-4889-8eae-ba28abe61c04
539057e9-6241-4285-bb49-796a0b8f70f2
ffc59189-df85-4049-9831-9eaf369b60c3
924c9203-ad0d-4ed9-96a5-98772f2b31fe
726e0727-d991-4d95-abfb-06f7835dc4f6
7f571133-b5f6-4a0a-b5dd-aab320ad0be7
337a4add-aae3-4c8b-bdbc-663aa86dfea8
862a5d82-6bd5-4504-85fa-e8de7c733dc6
40399a66-1082-45da-bcac-396a94cc67e9
c64f8d88-0336-4c7e-8a13-6a8d1d3cf23d
30cf6ae8-eb12-489a-95c9-9516f3059e6f
c8f77431-21d5-42f7-91bc-da3c7e7074fa
f18f5948-17f7-4a13-84ea-da4f811a97c5
123c2a12-2855-454e-8389-02030126c854
5e639917-6c27-416c-8a39-0b06a161a2b8
cd010a8e-4aa1-47c9-8f2a-574b47080f52
8067f38f-924a-4c8c-956d-8b1da5bbac92
f0c5c5bb-e90b-4d9e-9fcd-645b6308eacb
c6ed90ee-781e-4e32-9b0e-2025a98a69a2
7415fcba-9537-4a61-9549-e1ab6ae2c283
e0ac0546-8903-4497-b508-b12805d5d730
aa4a8c30-81b8-426c-919a-a874c990ee58
ab103ef1-2024-437c-8683-d5a6735ec4a1
47c90cfb-70d3-42d3-b393-54991cd16742
42642db4-4274-4521-9d4f-204e4cc5589c
e6dfd1f0-a084-4f16-b027-1b3dbd4b607b
FFPE6
2ab279bc-00ed-4f8b-9426-89e54afe9942
a3a160de-9b2e-44f6-b828-524110f10074
557540c9-3d21-4130-a017-5f050f9aa8ca
5dabd2e0-d3a3-4db2-a8b2-dd22567396eb
b2b7a437-51cb-46fe-92af-0d4eaca2dff3
b7e49958-01f0-40e8-a7f2-546db055f5d4
9372e61e-abf6-4e22-a58b-528e00660a68
256e9751-3894-4e72-b533-1d672bc0105c
4269f329-f415-46d3-bd80-7253532ecf81
c92e2b13-b5f4-49ae-b6d8-e62d987775a3
32a37810-863f-4e3e-a211-9ee43c1c0a3c
8f96890d-64d5-4c26-987b-96bf39b798b4
586a9ff2-5d7d-4def-9b9a-26517c12ecf9
01901af1-7e5c-4561-b76f-5d66d8481324
74b465d3-89ef-409e-bd22-35b0dd82c1c3
624de725-8b14-46c1-9f01-6992b24142af
948e9b6d-d88a-4307-a668-2878edf95d5d
0e804992-aa52-4968-a6d3-583ef18b41ad
37c57304-4744-4483-8eb2-4607c54fd7be
23177106-a27d-4f17-9484-a194e3e5158c
e2170528-99dc-49d3-92c2-f99acbf120e2
41aa35e2-25aa-4363-b9e0-c07745d1f6b4
940b0dc0-c2f7-4644-99dc-9521943c8864
df292d30-389c-4b97-a538-e32c5c4f597b
f6c831dd-de9a-4788-8206-68468a1e5dde
4ffac506-6284-4333-afa4-683b3257b109
2a856c05-6fd8-4939-839c-8b3844f1e314
0f2a5e26-ecd2-4954-b779-a459b12f4f97
bb10f95f-3ca8-4f58-bf66-fde28f3aadf7
4899dc2a-25d8-4485-a883-5f68867e5f50
0372e43f-5cbc-4905-bcc7-e86f9cde9732
9741dc7c-8229-47c7-9b7f-fa7278c978a3
e91e1866-728e-4010-8503-f56479eece6d
2c0ae6ca-620e-476c-9a66-34f2a01c11ed
5b4f9059-96fe-47a9-a6e3-6a2b5a709a72
bf1e0eb6-f7e9-47e6-bce2-8991ff79499b
35a07727-04d2-4a6c-9697-01a4d53a252a
810a4f5d-731a-425b-ab4e-746e442d4b64
b03b0b15-4c40-4a30-bc87-551a99eb6482
7ab61804-a8a9-401c-a1db-1f44bb9ce971
11fbf71e-9fb6-4cc2-9ffb-8e5009b188bc
7d66107a-1432-498f-8e1e-54663ca612ec
14305057-0eb1-4b66-aa76-6809c76e6c0d
d85beef1-c05b-4a11-96b5-a0e8c14d55a9
4d96b7ef-53de-4b4e-9e6f-1b4d712c920f
9dcd43aa-6c57-49dd-bcb0-ad755308224b
48b3f52c-2157-4eae-9925-c40c8ff90bf1
646d6db3-ce05-4b03-a919-a8748de2cd29
2e5c669a-eb88-4652-bd4e-04ad17649568
7e9df328-88b6-426d-ba1b-40c680121503
437c9d8e-19c2-4840-b206-ef05040bde0d
d5ae0054-534d-47c4-9208-fa2fbaa7fa54
6765945c-e94d-4a93-833c-9fb1b2a21701
241a177a-983a-490c-b3e0-e0d2e4e8ae0b
8ca4d8c7-98aa-4bc3-bc8d-c3a5621dd2be
bbabcbdc-52ad-45cb-8e45-e0d84bfdba88
bb8eb010-d95e-4238-b5f9-b033f7f2e897
328c9fd7-1654-4e1c-a037-512c61944777
ed3a9cb0-14dd-434d-b3c5-c5f554697235
d46698bb-b023-4201-8e49-aa796d274221
a6a71378-bfe7-4a7f-bc27-4fc93aa5c52a
451500f1-5e69-4e5a-8ce6-08faa2b28aab
d33d4015-f1ba-4a5e-88b1-fe224a947b1b
dbdf319d-0fd9-4e71-b2e2-43f1b7394088
ff0e7bfb-1e3a-4c1c-a943-4ffa93ddb9f2
51cf1231-0f13-4cef-b0e1-a2ead7fc4adb
dc7d6e54-b554-44a2-89d4-c99bdc293fff
9f5c1527-302e-48a2-b930-9a5559449258
6ce7e54c-b3a7-49d7-a48d-44736f5a7281
9a4cdefc-9e44-4065-b945-6a1203f54493
bae95f7b-39e6-43ea-a8ce-69c8250d254f
f53dcc95-e495-4d79-b4fa-3c0b2ab8f830
18eabb05-dc71-47ca-8530-a93b2142cab0
eb730691-9ba3-486b-a22c-560976437fe7
0addc0ad-1ffa-47c8-a2b3-ea4a18555452
3ba1c3c9-abc8-48a9-88dc-51b93fa9cab3
0ac15a15-34de-4f5c-aa0d-1101a3088d2d
7b2d58f0-7a25-46fd-bb04-f6e6dd5ae1e5
f201a1e3-4f4b-4c38-a7ee-7e2d0943dcfd
703b23dd-1dbf-40ae-9135-dc26305f7119
6661baed-7845-472d-80c6-de659ae2211d
16737ec7-f08e-4165-8dda-1db023cc0a97
8cd61394-b5a4-403a-babe-5db9ee44da9f
686794c6-23e5-4000-91f0-712fac3c1a45
3b26e4c7-5196-4dca-9a34-ecd80ee222c6
26bb758e-778f-4711-b3d6-6763ca80d6f1
a0fe9186-f91d-4400-ba19-fe3db63b45bf
5d6330b6-7464-424d-86d4-ebdd571b0234
cb481441-1a42-4271-addf-956a62c20483
bfce3638-b018-4cc2-a748-132e07e0017d
3e3c8573-1554-43bf-bbab-e230db9862af
7b8ffb32-3ccb-4246-8fe7-b9f07bc4399d
463afe5b-7ac6-46c5-8085-2a08be2075b1
589f6195-cd3a-49c2-935a-3bd6b7da535b
d933171c-5454-45a4-a4d2-eb34c6876283
cae4dc82-1976-4a2d-b219-ca4753ade879
433e38d9-0ef2-4f83-8576-e82c417a86c1
409f0661-295b-4cda-9243-34d6cf4987a2
8b9c7a59-e27d-47de-9a1b-3e0b6ca56759
ac82ca60-9faa-43df-9574-77fe306690f8
2467f380-756a-4421-8017-329938b44d6b
d92a6439-be8c-447b-98c1-82a23feaa1a6
85826ff3-287b-40eb-99ea-bfa4861f1dcd
c53bb59b-03a9-4773-9ac6-84ede792638d
5d8c2ea8-e6c7-4e7f-83e6-ea11052c834d
43a0fa4c-623b-4f97-9135-d1a8cb3617c3
ec63c5b9-2327-474a-9f99-98d099d59643
bf928e2b-87fc-418d-a076-45f6106b8d20
971803de-4cbb-4608-9409-dfee3e6f7d10
be275814-a249-4406-ab93-c19e4ad62a6a
5b6e7ff9-dcc8-4ae6-9ee2-40b1fb0f1d40
3b6633d9-b032-4dbc-a612-115350530f75
bf6a8df0-1723-4cb0-a116-bf4d491ce82e
592d8608-69af-4bf1-9d52-e4df68536e8a
ba00cc30-c2dc-4d73-965f-eaf4c83e823e
eae7510d-f70f-4f57-b190-691eabf6d6e2
62f59d48-77b8-4e70-8c7c-eaf3c6a4818e
616ef305-bc4d-4cdb-a79e-1db5e368a0d5
8c0a5a94-852a-4ba9-b7ab-91b70e09ba0d
437a94f9-31e1-42df-bb15-ca8e1f85604d
FFPE7
889e6419-54a3-4c20-8224-e73203e0aece
a11f6717-0764-4967-adf3-513e7bce0dcf
b08f1d32-d040-4bfc-97db-dc0adccb5b13
7ba91eec-a569-4c9a-b00b-c4ed56661783
3c7150d6-92dc-42d7-8ead-85189d07687f
fefa426e-deff-44d9-a2f9-bdcba7c7c668
6d81138e-252d-487f-a343-37144c0ccfb7
2656d85f-87fa-4d86-bcde-fb3e185b36c8
010cbc36-5508-46eb-92f8-44fe974eae9d
94d0427f-51a4-4435-8743-2b888c0ba744
2d496712-b773-4969-98df-0f683dc8db33
8a72975b-058b-4e5f-be18-13bf97e13fb9
e35e0535-6c79-47f4-999a-ed87f145d747
36f2ab80-cfaf-48aa-a7a9-34e24d7b8549
0b063150-49a6-4c29-9486-7ebf067bb1e9
9f47dad8-6b3b-4dbd-995a-a837d1e730eb
5cdb473e-af07-4520-ad38-07ce5e32fc3a
7807444c-d323-4a2e-b262-f59a593111b0
79bbf529-a037-499c-ad9f-5e06d4210c6b
f3ccda9d-6958-4e5e-bc5a-7ff5c5234c8b
eafb6602-79c2-4bf4-aab9-6c2485ceb8fe
8d2659c1-9888-456b-ab8d-17ee8be501ef
a168061d-500e-45ee-bdd3-d121789221a3
31335b71-1b44-4ace-b45c-3167c2c42bc9
394d9ed7-dc77-4989-a04c-fa78471068aa
1c0152d6-81b1-4503-82bf-f0eff3f58566
8e896a20-4ef0-49d4-9e49-7228fb0d60a3
617d08ec-9d4f-472b-a913-3926c6292cfb
e2b85fe7-d54b-4087-8058-64a69df4661e
7fa2a4b5-1eba-466e-8460-e3a096591926
c2c64a34-ff04-4a27-9c3f-d4da96024eef
a16e5ab7-2134-4eaa-93bf-98f3ecabd4bc
423b0888-3f6e-452a-82f2-19c545031816
63dc9c3c-2763-42dc-9185-28984f6a4c68
e263fae8-14d0-4647-bfcd-e5d06eace3bf
aaeba1ae-1002-491f-808b-f7a717cee228
3e9f8276-9c23-49d9-aa34-f559919f5771
0c7dc5ad-69d4-43e6-8117-dc53d27708e6
33750a06-9bc5-4764-98ef-8e2145db8e7a
5e13b9e7-9478-48a0-a6a3-6242534c4d2b
3abb05ea-1b06-4cae-9c9d-d19632f980f7
20b1d363-49bb-49e8-8a8e-192f9e6faaa6
fce28e36-ecaa-4c64-9e46-d1e90e27e7ea
1922f1e2-d83c-4761-8ced-2eb04976e169
c447e786-798a-45fb-87d9-84dfc5845865
37e131b5-9922-44e6-8e95-753204cd8d12
147f1ec3-857a-4e97-92ba-c842601bdbc5
04b07332-cdab-4b3b-aba9-ef90a11ca8d7
4d9eb2f6-7efc-42e3-b5b7-cec47684c23a
3cf8cd6b-5cb4-4985-9fc8-4c13617a0241
d317520d-9a1e-4958-ad90-540540181059
846abf0e-6bde-41e8-ab20-4baf5e36acfa
6f16ce8c-8230-4ea5-a9a9-272a78528678
a09e4634-49f7-4128-add8-edfa225bef8b
d8ac2550-e137-4396-af9a-e32db87849e2
23af93f7-bbe2-4954-b9b4-563208af1e6e
90684e68-c7e4-40b5-a0cf-2c7e7e9062f7
9f83c53e-ff29-4c39-bae5-2f879187cfa1
a676f727-47a8-49e2-9c8e-e916b2a7dc2b
b48fe91f-b5e8-4784-93b5-8132646a51f2
a68d9beb-566a-4f02-a2a4-22b67f51b697
0a49f618-f891-46a4-ab03-8db31ac7ce86
a03230a9-c99d-4652-9e32-4f595b9e2564
361ccbe7-376e-4173-bbe4-9def12ac6da6
41ffa721-e9b9-4c06-a3a4-c4dcc2d7c285
cf5897d1-a58d-44d8-b7af-9fb99269f7d7
a0985ebe-803a-41e3-9888-d1635fb482b3
940824d5-c3ab-47c3-a28a-304708b6af0f
6e1a35f3-ac6e-4357-a4f8-804f2ed045a9
bf52f330-c4bc-4223-89aa-3dd4edb3de3e
51659457-fba9-40ac-ad1d-15f64d9ae839
20edd5f0-534b-4dc1-a679-02c892ee6d1a
4a020b0e-9b5e-4140-be2d-e050f5b7c7ed
82a0bc9d-efd6-4913-ae20-6369d27f631d
9661d0dc-cd10-48ca-b95e-d1c9abbb5682
a7a3d367-1202-4e55-b789-540dc6758455
68f01922-0c82-4fab-960e-c7b9a5ae8d25
34473198-c90a-4207-8707-ccb136d2cfb2
dd6c5412-1548-4124-98de-b47b6f096c7e
e0920eec-22de-4b77-95c1-1c445ca965e8
4d20d474-7446-4ffd-be51-4795b5abf863
6df11cb0-592f-4d80-b63b-1db0f750839b
4353514f-2e41-47f1-bfd5-63c762f1a7c6
bda2390c-3dc9-43cc-ab62-e479a35c9a8c
42d1b0b6-b091-4e84-901b-f34d91ff723f
fbe610d5-dbb2-4187-aeca-ee9363dd2ced
f6c6ec02-7f57-4baa-8c91-2d44b7435e6a
26f24183-8055-4830-87f1-3d694061ad93
9854eaed-25f4-48e3-abd6-15b7ef70b4d6
e7a5269f-a5e3-46b5-92d1-f2224c91ca57
49a4c924-32f5-40b3-8ebc-e03c26483e32
a5cb13c8-82df-462d-a60a-47d1201ab50e
700bbe1c-cc68-49d0-9f0b-b6170b1638f3
667bbb40-78d9-4113-b61d-331123092c9d
6338edbd-f5c2-43c5-8c22-ee7cf35f707c
72207ab5-8c4b-44ca-846c-af3baeb44a5f
fe122747-2564-4fb0-b83d-02cb1eb9376c
f20b072a-ceff-4537-aa75-60465bb1c550
07e921e8-e00d-4a2e-972c-3c65ee4f8c4f
9b59b7a2-98f7-4f09-80c2-5c36417dc8fb
621d75b9-5ac1-4746-9e67-58ebac655d22
cce46d7e-8605-4c81-95c1-507d846b2bc1
8be58ab7-664e-4f9b-a5b6-bb1f477fc12a
10fead20-2d3b-4316-95c8-cf670868b03a
2425959d-f10a-4cca-b09b-569ea22ae821
bc145ff1-f8ff-4e5a-b35f-c8e4d219042f
6bb21edb-bbb4-4eb7-91f3-780a3d0d5889
e39c704f-697c-4af0-b8a9-f1a3467db868
a7185d5a-6c75-43c5-85bd-b012e9e73bf4
9bd5bee0-9e37-4068-b7b9-44cbab23c573
1d567343-ba4a-4a63-919e-c772d0ee2911
b6a0b3d9-a157-4a13-aae1-a40aae145181
c4ebf0f2-2add-4879-883b-014671d03eaa
6292eb2c-c594-4618-91d2-41a83a800ce3
d4fd2c9c-030f-4e0f-8db6-8c3b66d9ec16
c4b97a9e-1f0a-43c3-9355-c706b9a3231e
960f9e9c-1e4c-4b7c-8406-ada988df17c5
0348580b-9820-4099-84bd-26e19b2eb13b
7c3da927-0ad5-415b-921b-3cb13ea6bc8c
4a8deee1-7c51-46f7-86c8-0551f6064f64
FFPE8
d75948d0-8a0f-4577-a264-b040027d9690
2cf4400e-6db2-450b-9e0c-42a748ae63be
e5a3814e-9d92-4fc8-9e38-4396a88b67fd
0d65c03c-d590-4756-92f5-cd8385d8b8f2
a089a4d0-7d59-48af-b859-a11acd639d37
23ad7bad-9275-4ab6-964c-40ad80a1db78
52b75581-0323-4669-b30e-6dc8573dbd40
584fcd1c-59bd-4201-b525-19a103fba115
b48615ff-f49d-42c5-a9f6-2901c234f054
b1cb1c7e-7419-4ce7-99f2-0367ce198d93
f3305b57-4c56-4637-abcd-bfeed962437a
3226da9c-36a8-442e-b6a8-01a7a77c62e5
5f24b8c2-a53c-4915-91e0-fcbd73bad8e8
992d8a0a-26d8-47cf-8ed9-b3fa1a43bfe2
cfd1abc8-1e9c-46ec-b882-58a8051f20ab
005c3d3c-a55e-43f7-be57-24122633acda
8f3ec157-d186-458d-98d5-80e4a359715f
07df421e-880d-40a0-a4c9-29e3474c4691
9f71e1d0-a92e-4949-b592-a8c125b0b080
3e16bb36-9772-43a5-94aa-02fc706bb6ae
867b68b9-9bf5-44a9-83dd-d75aae29c14d
0b2accd7-8a3c-45a0-b2c0-72016d94b96a
7ef380e1-07bd-42d2-adb1-e641a147f0e8
810b91a5-2183-41d9-a6cc-380866681a4e
c2c8c095-5d50-426b-ab39-936f03c25732
bc0d31a0-6a0f-431a-bf33-0b03a2b08384
5f229bd6-2bca-4703-a424-0f9405fb9063
e518ad42-e037-4923-b72d-3db069d1c2ab
903ba512-d308-47bf-92ba-6d3d829ddf41
23a76ffb-8436-4ec7-aad2-def9fa0678ac
884ff8f7-6b2c-41c2-8d68-dce7ca287072
87d4b5b2-0035-463e-804f-1c734f09c3f8
32e7e999-c23a-42bd-9653-fe10d3603193
35ea82cf-b33d-425a-9924-c4aaaafbf7c2
eebdfff1-28cd-4952-b357-83bcc289e840
3e73e2c1-da4c-43e8-936a-4de41997a567
0bccb3f1-93b7-468d-875d-901c1d9fc973
d19cb781-b0a3-47dd-bb63-68358196d487
8dd002f0-f0b4-4e69-9a59-e54c4f022174
be31c0ee-c18a-4fc2-b78b-83878060394b
8a1ec8f4-5c56-456a-81b8-814f627cabee
13df30bf-0b31-411f-b064-738d8c0f9465
3035532b-d47a-4aa3-94fb-6a7ec1277fdd
4663a877-6d10-4b83-aaa0-2034703d240c
45389381-054a-4a89-acb8-49b2156e6f63
3cb28c06-3665-4289-b122-e97a00d5da5c
8c3d7e91-e71e-4515-ad1c-c59ab5497a2e
7fd49901-55e5-45a4-939c-01bf8cb9ad78
2e80403d-7993-4e11-b5ae-783b631baf86
8cb63be7-20b7-4c36-95bf-b9cda6a9ede7
1140f7f9-9c28-4c90-82d4-01d28eb2e85a
c502d6ee-f3ce-485b-99f1-96c6d39f6a16
4a19d6da-e46a-441a-a2da-dfb12f816788
f3f12b21-2699-4aba-a6b8-9dcba3a3d6c0
618d285e-1b26-4e5c-a0b6-58c2f201e80e
7b20a9c9-0477-4899-80f8-80c509ace6b6
e3695276-fe0b-4b4a-9772-33aa1f66165f
b43ef9d2-4662-4593-8807-66d6fad11555
2c7d110d-6f11-48cf-987a-7288ab389038
07b43043-ffb2-4104-b1ed-61893cbbaa21
2551a204-365e-431e-a6df-bc4a2a8973c3
56ed6e16-9576-4fcc-a5a3-886b2f96936d
0e3caf83-d53e-4792-acdc-058f6c17ca75
27cbbae1-5a4a-4788-8ea9-12f1b2ddfb77
b5e6e218-d2cd-4803-912e-c25066b8b48a
5e922110-aa30-4940-9795-aae5744f88ef
05cd1f00-d93d-4092-935e-d1ece796b14a
fbb10a33-5bdb-4979-a0f4-b68e9c810407
5ec2a1cc-ccb1-47ff-9f10-02834937f1aa
eeeeba91-1d1d-4955-8c2f-621104192319
5fc62f06-f21c-4a1a-b944-1aea1c4d31eb
cbfcbe92-2d21-45b4-a054-0a920cccb157
d4360ff9-f8ea-49d4-8861-041cf7e79e1e
e0b959a1-634f-477e-8eda-80fd31e9f5ee
9dd8bccc-2ce6-4281-ad12-8731a55913fe
9a3144fc-c737-42f8-8cab-bf3f024b5357
e29fe1ae-c85c-4405-ac35-ea57ef6f6b41
3178862b-7b90-418c-b0a8-300c166f33e9
d532d65a-5c58-459a-834a-9122fe504e4e
32246d71-2c4c-438f-97d8-7c690293aae5
1779297a-fcc7-4f82-9926-fd7d226b2d6c
ad579c83-2769-4ef9-8962-64b2d45f970c
90cba2f4-545f-4296-8720-ecddbc074a23
5a176875-7866-4c80-8a61-8ad2772e6fc2
1ae60681-5ee3-4531-943a-48dd90a44f61
4f5c9778-3a22-4f1a-b3b2-4d4a99ee3f86
575f2efd-8fe4-4c5d-abcd-e3f5c5b8adbf
7abde6c1-1fcc-4a0d-a489-48662f29ec25
3d657d44-3cd8-4b85-b4dd-45ae776e01a2
6a4ac353-3eb9-4711-8f43-489215fca385
6c7fb2f1-5d26-4c29-8f62-2dd72e11b6b8
85d188fc-0199-4738-bb9a-bd4b7ff39802
7ec06c0e-9ac4-48a9-bde5-3cf96e09ac97
7117fbd7-8a7d-4298-966c-7362112f951f
8d2ef1c1-05ab-42a6-b04d-c5b13af38b92
5bc83567-ff66-402d-8492-5312def5fddf
ff6d525f-123e-4c06-8edf-1a937bead1a9
11c4e831-6612-4030-9a88-aa6b345214b5
f2ed9701-49cd-49da-82db-a7dcec0de7d0
3e6fddc5-e236-4463-88ae-be84355b5f97
c18ce0f7-c1e0-4f27-b0a2-99d2d0f0257a
90feaa4b-dcb3-4b7f-846b-3964e0748d83
cf6c06f5-5b72-4b9c-abaf-51411518406e
1b6142af-f619-4960-8d3e-b3023df0c3c9
78e89688-c0cf-4f41-949a-2d7e821bcb3e
c9c06371-b756-4202-ab51-80e64276fbe5
b336eb52-9d05-442a-93aa-07d84c156fee
6ad30e6b-94c0-4239-9a0e-c0d6f04e7abf
bc0251e7-d732-401d-8f64-09ca753813c2
f974223c-b3c3-42d8-90c1-7a22cc3075ed
0d80cbd9-ac9e-4740-b796-65da9f587089
eef639be-75c0-4506-9a47-7a1c0966e08e
37d65db0-9711-4fa2-908a-5ac7a9ce73bc
bb9ff0e1-ff51-4458-b955-4648a44ac208
3e258a9d-10d0-42f6-8d34-b68440cc0409
3a72efaa-2f12-4b19-80a3-04e53c1d6c52
6c175ca1-cb2c-41fa-a292-53ca744640a7
b7ff90df-9732-4cc9-a54d-38208c73e0fb
318d4bdb-5dea-4bcb-8307-c01bedbbfec3
5cc2724b-fbc7-42d5-ba88-bd7e05d90410
FFPE9
b08f8f7e-0754-444f-af40-98966cb61a5e
fddc54a9-5f16-4343-a1eb-067ea767ecd8
d93b36c3-0dd7-49bb-8253-d14d84c1f356
4315fbb7-b640-42b5-9adb-101cf095d26d
393b7e5e-de2b-4b5c-a7e8-b8d7e7e2730a
d70cf2b7-fc09-4c3c-9413-0b221cca1eee
be6f2bb1-9f57-4348-98ae-29b534e3cf78
cefa4c1f-ff53-4149-8e7a-fa31564301ae
8ed6ccb0-5670-4263-8f2e-cb4d107898ef
21d138ad-7f11-416e-aed4-33aa59b43bcc
0178bb90-b093-4a06-abef-2a12cf5b242b
b5bd7435-0910-4254-b0fe-17d68678e55f
6e2fb68c-279e-4137-aeab-8f182b80aa92
5a07f139-4daf-4141-b6dc-8ae482cd34d4
ee4e3185-e6d0-4a79-a61b-8637b46e7add
368f7748-5685-40b3-bf32-3a12bca3090a
01b5c92b-15e9-4681-9a5f-b2523fdf767c
7a3b30a3-474f-408b-b944-57a9c134a9ff
3437d6d6-e3ea-4649-a184-0a49e5470cf8
e62b240f-0ebd-4a0b-b7ba-3b3b4b461f59
0b5a5374-656d-445f-959e-d5e066b00cf1
4411c5f5-f4e4-4c7d-8341-fab25fd6e182
c98c7a1d-5853-4761-ba7f-0621da274b5f
46994d2a-6247-41fe-84e9-0b5213fa6d56
879f92c4-185e-4b50-aeae-0424f570d039
e1016644-8ee4-4acd-8423-12df38cbb718
b3d1c05f-3432-4b1e-8cea-1db0c5f57ea5
b9971555-ebd4-48f9-8b51-dffb1ccac555
419c21cd-731e-480d-9bd9-f22ba1245fcb
ea833e6b-c7a6-4b16-b97d-a935549d4ee7
e587a1f6-f4cf-4cc9-8a14-29737ef2962e
aef8175f-2b27-43b3-96af-1870d540676d
adaed303-2d53-4a33-b279-5725ad425d7b
914c86c8-b203-4134-a041-1f0f66e6b1de
5e4a86f7-76a5-4e15-b894-3c90349c6bb5
055799e0-77c0-449e-9d8f-203b3f8587c1
e0e788d3-dc39-44e0-8e14-6a8f9dfc3167
d482b9d7-97bd-4577-9fb9-ec1e0266bc5e
aa339095-1577-4373-bf54-a8d5aaf4d18c
59b6c62d-8ad3-4c20-85af-43882d702710
caf46cf2-36a0-438c-b49f-8c93265c99f1
7518c3a4-5aaf-4c4b-a56e-667e6f2356e5
5f2f2dd2-7481-4b64-b616-493a2162a490
8b493392-cdfd-4fea-8808-988eb8b2c000
3534ea41-fe02-4bf7-afda-6d9e48018673
bd3ab5b9-5730-4116-89d4-7b26167cf6b7
ced8f816-1012-4c47-bf15-618c453d9828
42b58950-7b2c-4709-9865-e6e78febd923
5657c76f-1d4e-46d9-857a-3085418241e6
e7c86cae-069f-432d-9709-3c25c9961250
d91728ec-35d4-4684-a7de-b19fee8a1bfd
b5dc18da-4fa1-40fd-acf6-33ad88b3da1e
5994ec17-53c8-402a-ae93-1a19fa75960c
b6f178a5-18b8-462f-9d95-25a6da5ad149
19f59a5a-d85b-40c9-a9ab-8edc1f9e0dae
9f8d8d29-5e4e-427e-95fe-fca98a4cda0c
90e7b0e2-7f86-4032-aaf4-de3a7ed4281c
386f5e2c-90f3-4fa9-8b21-38eca1c6c682
10399663-0948-428d-91fe-0ce60edbfd89
cdb90d9f-511e-49c6-a20a-fab1d5eb5ed8
b31d42e1-6ddc-442e-89d3-5588585806c9
41f8f7bf-83a9-448e-920f-7d2ecfa35b7e
f0ff23f2-4287-4453-b43d-c52a21fec780
3230c124-4e30-44f7-850f-45beaf58ade7
e849065d-583b-4ebf-8f96-cd5347c9a3f8
d347f723-4294-492c-8087-7d25bddf89f6
c01a9074-61db-48ac-91c8-2e5a30040d07
694cb090-e396-4c15-9883-24349aad952e
d37f1508-9560-4898-86f9-393bf3469f22
6ccad448-93d6-4b02-922b-2410cc1412c6
e638d9b2-b75c-4ddd-a103-fc44fb0dc05f
febb2abd-fd55-458e-ac6c-625723a505d3
75909761-3824-4a5a-b301-2db89c84d560
b9a4b3d7-8fb3-4f0c-a6f0-bcb12f37159e
1340032f-b281-4f4b-a471-aadb974dcb4e
8c4c693f-90cc-4bd3-81a6-a9c423911a20
c021398f-6e01-4c6b-a12e-ec5d0baa7a4a
e21e1324-766e-4eb0-957d-563bc280cef4
5703452b-8a60-45f9-817a-ed9b0198bac7
cfa28b24-5c28-47f2-8e51-67a8bf1ecf6b
b5d0b539-900c-4734-bee3-d57c9bc0c41e
e912e7c2-2271-4b26-b8a4-87aa4245e4fb
f72ce213-2e9a-43af-b00b-d4ff1f122b91
14319aae-5cc0-45c8-b836-b6206af5141c
026cbf3b-2125-4400-8308-729e4d19a3ee
b9860f51-5219-4d2e-b857-b5f012b75a8e
4bd0e09f-7fa6-42b8-9843-bedb2096effa
6ee54b5c-a5db-4517-8953-7c3279b81086
078878c2-3584-4e54-81d7-f092f546c22e
ac585dc8-4986-409b-808d-cde09e890949
a76a67c0-6efb-4095-98c8-487054e19465
f61e221c-bb04-4970-9832-a6ef473463fb
83bda8a2-80ef-4259-b222-1fd576587e82
bd8e60c0-58d3-4508-86bc-facd92064839
14989e11-c56c-4471-83d1-f8cfc8ba241d
30f50372-e434-40dc-8a31-a0e2357e298f
b524dd28-8ba2-4256-bb90-757eb2c23e8e
5892ee49-4baf-4b40-a52a-0a5b33d1d175
9dbc2180-5fd7-46ee-a2eb-54d04f82f9eb
937dc09b-60a5-4bf1-b682-a4ebbea5eead
f7bc918b-9169-4874-92bd-235e85140502
c1e1596a-a33b-48cf-8cd5-4329549eaa9f
7415abed-fd37-4208-924a-9381101c0b2b
015443a1-a7ae-493d-aa09-d048eb486aaa
497dafd4-b326-464d-ba42-bd654e781cd7
ea2ae1c1-827b-4c07-80c0-88701bc4001e
c5a6b84f-c973-4e7f-b0f1-5a00850c268c
d8c6a4d9-73dd-458c-8988-8d70bd95044c
cf037ba5-b242-4a1e-acf0-1ad44654b4c4
5aec3b94-bfae-47c3-a2ba-0789aeb138ca
c35ded14-25b4-4ca0-bd9f-760067ac724c
de2aacb2-beb8-49a6-9f6b-3c41cabcb332
5e07ea2e-bf30-4eb9-a23f-c9850bfcdb1a
2fe475e1-e469-4727-8dc0-8f4404403802
5bcb14e5-315b-4f29-b5be-1ce60eaee586
6a950908-a3e5-4382-8cb5-738f9f534569
13c3fd75-c58a-4c85-ad4b-72d4dddaae80
ff80058c-d43f-4c0d-963f-922c5cfce1a9
ca6600b9-9aea-4e47-8e1a-a1e0a1cf964a
529b2002-9769-4d7e-8e42-f85baf9ba30b
FFPE10
579490f1-da46-4dca-8a9b-45fbb7f6e5af
3d7cb77b-51ba-419b-882d-b877c20cc071
c4e8c1ba-2396-4123-acd8-bfab56650b3c
d5c76abe-9031-40ab-b0f0-5511fed7fd2e
aa6e919e-5376-4321-af20-d07e4519924b
0f70a0ac-dc88-4fb8-a8b6-32be4851b59b
f21ca159-43c4-4624-a712-19563b938201
09a095ac-4465-4b7e-9e2c-022e56ea23f1
88a40054-504d-44b5-bf6d-5ecdc56c5076
ee6d5381-789f-4128-a274-583d39a7ed94
21b52c62-128b-4da7-8c37-51ce74fea8ec
01a0ec3e-a221-461d-bf15-f474fcb6f32e
18bcb7c5-4d2d-4854-803b-a99169b09893
90c90b2f-4472-4fbb-9444-6583a413b50d
54448210-2939-423b-8211-f2b41aa885c3
9ee0c596-6058-4185-9fd7-9cf44a4fcef2
0075c5af-1783-458c-9304-f04c1548974b
019e7220-06a2-45b7-b51b-3caa7df72115
a6f3b405-3fbd-413f-80c7-821f710daaef
841f3df9-144a-4cd8-81ea-5fdfc1585ef4
766f0c31-ae7e-4663-b054-b4bbf105b6b2
56bed446-18aa-4059-9e9e-613400c175d7
8b2cfc81-81b3-432b-be52-d35ab1f84f87
a1cbb0c1-1ea4-40a7-9229-4ba33527acc5
e4d87d89-8d9a-41c8-804b-1d27bdf991f2
d6a0e49e-3fa7-4759-bfb1-892329448947
64e3b898-c518-4b16-aef2-ae89694c7c88
8c5dafbb-24fb-46f3-8332-88d24285cf98
8a1ca530-6db3-4b13-855d-38d1ddf21ea3
bd2e0cc5-722f-46f3-ae60-2cbfecea8e3b
696c26dc-efbb-4ef3-b761-07978ae351fa
0a58578e-19e4-45a7-8163-f169e693e5e3
db2d8f93-36f3-4665-b270-dfd0541f2d5e
e0ce56f5-b7cd-41b2-a5e9-c31854e5405b
30b8e09b-34c6-4c4b-85fa-6802cbb3610d
263b0ab1-8a95-4579-af3e-1685530173f7
38dc11a4-0a8a-4639-8fba-b345b42d3b48
4c0f034f-5014-433d-a0f1-05fbfe59f901
6fc4bad4-21e8-4339-b0fc-daee2bc52cbd
1de90aff-4be6-4b81-b6bf-441a4078bd4c
a5d47cd2-4727-4383-9181-8b455540ad37
34184a74-5730-46f9-b8de-baf429aa62dd
3c5523d3-3f8f-4365-a1cc-c4fc3c9bef41
b576ea44-15ec-4af1-af70-516aa1936f0e
b0ea9ba6-c5d8-4675-ba4d-571775f825ad
62988fc3-8588-40aa-94ee-283528c4a454
d04114b2-6f35-43cc-8782-76bb569ffd7c
d8b7c943-f67b-4dfc-b204-e496a7cfb2c2
37728484-34ba-4b4b-961a-44f880b10b88
023fee3a-5d84-411c-a66e-32063790fade
795f9f61-06fe-4678-a42c-055635beac45
7da822c5-bbbd-462c-b2c0-6542ca373ca1
60104d41-a34a-4709-81ed-f2be75c058aa
bd207f6f-d380-4d9c-950f-1d35d0af715c
38f78bb2-dd6b-426a-9345-2e0979e46356
996166fc-1395-4a46-8061-6c3d9184e5f6
fdf684ed-6e4f-4050-8ddc-4abc72f7f864
0da4bcfe-1600-433e-9f6b-b86fb8fd2daa
c582630f-103e-4546-b251-1165afea74db
a538ac44-8078-4995-9a23-3970b43c3add
45fef178-4801-4623-8747-ca3e5b090594
cf317630-afae-43df-8f16-876fb1c82026
a276055e-40b9-4873-bbaf-e9b15aba1945
bd642ddf-c981-4dcd-9044-a644f74c281d
0b1e7a67-56d8-4e97-9e6b-4d8a2f678525
dc8e2732-3c5d-417e-adff-44d91690f2b8
aab059bd-a00a-4650-9224-807f64728f45
b9cb5815-91c6-44cf-a62a-7325eb91ca54
daa7591a-e189-42bd-998a-bb593d73ad71
46ee1610-bf79-4d73-8b8e-66610279b57a
f831b86a-e625-402b-9fc1-a9870dd2c5f7
a601d5ec-47eb-45a2-bbde-a72442c67756
93d7a0ca-8a52-4127-958d-46d41591ab44
ed91fb01-0003-4a8c-82d9-fa4fec960562
47084be9-f956-4750-adab-f094d903749d
625c22a5-da8f-41a9-859b-7b036812e1c8
6acb36ae-9b65-4c31-8cb3-42e0bffa7c8c
2bd2f565-c474-4a7c-b0af-fe8cf2fe0d09
f894060a-962d-4020-9934-d813f830b5a6
00d5f9af-d616-4f26-bb5b-87ede0d042c1
3dd886f2-c249-4299-aca1-d363ea4f5d62
f958ea43-d1db-420a-aac6-8cc6b3fda982
c71db4fa-1c74-4e0b-9f6d-e87ec778476d
a7d3bb23-615f-4a7a-8de6-cf55b60153d1
778185d5-adbd-4d2c-bd07-d2e1d65fd72b
cd0fe815-a10c-4acd-bca4-fe80161d5f20
3ea1a314-5974-4f8f-ae4f-f7fc56430b7a
f0ebfaa1-2929-4a3b-9874-61ae61cbf60a
1397b786-863c-4e59-82b5-8a005be71fa3
0302a934-c9b7-46e2-af6a-fbb3ea78ba62
6b0fb276-3ad2-4375-a395-8c0130627a04
7d24381d-33f2-4cff-913f-b6dbe8a87f93
e1929561-e2d1-42e8-a441-fc3a58fdfdee
737b3632-cd4d-48af-9aef-0202f42f7b20
b45381e5-a501-40a1-a2c6-7e41cff52d8d
c2b939f1-2470-45c1-a31f-8e3c38809525
b9588a61-cc13-4ed2-85b9-5931f2ca0149
b81a5938-065e-4085-ab96-408e9c8f01d2
733b94d4-51f8-4952-a799-6a658d7babb7
463ef33c-75f1-4051-8521-8c1b6cd73f7f
2f3106cb-63ee-46ad-83fd-1eff75424816
f4ef022a-67f2-4384-87e3-9073735afaec
b57d746d-3a39-4cac-a8b2-4c95cccb39d1
01b305e3-cd28-4a9e-a54e-afa318f127fa
db66390f-e2ed-415f-aa04-05a6724bb34e
77f185f5-497b-4293-9e62-ca3112319478
4332b7e7-bf1f-4e14-8d15-d271eab95136
fd08e3fd-0b57-447e-9c78-d1e097fea9a1
f65f2fd1-0b02-4eb4-8cb0-90210cabb4e7
fa8fcd55-1a0d-465e-b89b-86bc6aee7508
1f14abff-a38b-4233-b272-6c5219ef042e
cf88f598-204d-41af-b2dc-ff5b91c2365a
0e6eeba2-5b19-45db-bbe2-ea6d1f5ed24a
ab7cf4f7-64e3-495c-8a29-704f95328b5f
6a859324-ca9f-4ca2-9ec7-c35cfccb18eb
46ab215f-efdb-4cee-a9a3-5f16d0726d57
b144b56d-23d7-4079-98d1-f86ffbceaf0f
88576260-9073-4e9f-9f9e-504ac004a0f5
99403c0f-8e5e-4e13-af8a-b132a01e74e5
a2ea88f6-f2e2-4a57-b320-5a1d4bc737d4
FFPE11
92881a2d-0dcf-4835-ac52-b016cc7f33f9
4bd0662b-c206-4cc3-981b-d6ae150fde86
8dfa1b93-81d3-41c4-82f0-ce81ab5dbad7
9d5c722f-7792-48a2-bc03-90d4e7ca3b62
145636f9-a01b-4a67-a781-b348fb1ecf89
23a5b111-9239-425a-adf3-08c25770317b
b6739ddc-2c75-4087-82bd-88a8385faa68
0dd721e9-23fb-4f46-a9fb-c479da6b26ce
4aefcf33-0586-4424-a0db-757cb45160be
09d58592-db1e-4c18-aab0-5ab1bd281070
37c7bf8e-e0d4-431d-9a99-c05a88efd7a4
7995ea6c-0d71-48cb-9b2e-dd857533e81a
fe308a98-1006-4f6f-87b0-5043f3163bad
a8b10e1b-79ff-4333-acae-f381f1282b8f
e5283351-19f7-48b8-988b-89b36fce06f1
b2451d50-3a86-42e4-9bdf-8e2c9ae49ddf
db9863fe-5732-4ee2-81a3-2800db1aad0c
d0dd78c8-5338-4bc6-8804-39b72d16490b
09fef749-f0fd-4d8a-ac71-b8ea0182ecec
95264ab5-b20c-4663-a7ef-1083bc77dd7b
bc889a54-1f4a-4d73-933b-dbc5fe50cb23
eed31b97-55f4-4acc-819a-2ffd7da14bef
fbaa3f2a-f0d9-47cc-9c04-15c6d6e9a0a2
4992d240-07fd-420d-b22a-9cd331fbb1d4
f723c061-bbf0-43b8-b04d-43c743bfe6a1
7eed130a-cd9c-436e-a92a-2e9f56538365
394ed2b2-eeba-49ec-9ad0-d989d42f15bc
5b87e304-7976-449f-9465-ad9cc9af9208
ce575b88-3bbe-4c92-9449-b03333b0a08e
a811fbd2-f147-417a-be28-eccd2e82f7b5
d92b078d-b67e-42ca-8842-94aeb093aa15
2f35f514-03d3-49e2-b591-0af279815ad9
813d2307-cff3-47ab-ad65-82cfa108d358
102bd9fd-fd6c-4a05-ba29-420bc5465ba6
17190021-d817-41a2-a591-75fe61ce4c45
f6e75e9f-e85b-41b1-bdbb-111c422ea397
a858d15a-c9c1-4150-adaa-36201cc56739
0c30a772-73fe-4a0e-ad3d-67022926704e
d72758e9-9f39-4db3-a959-21638fe1f0d0
a6b62b98-f5a1-492e-8ef1-7c9840866e59
fc450ce3-30e2-49d3-8e03-646cb242e2b9
f5d56196-99f0-4e63-9f18-8139f4fea448
18726d64-7ddf-461c-ae53-c97123dffe16
bc3f739a-4106-4920-bee1-9e13971ff733
4f725455-0684-4015-a7fa-3b8ef28b586f
e75fcc5b-8008-4625-aba8-9fc865afbd1c
5b4ce99e-9bc6-43b0-8172-59411c3e6f7d
5fcc926a-bab1-43e4-bf03-3a3f673483e3
2bb94ddc-6bd9-4a77-81d0-7cf8941b5338
10c953dd-5b09-4cbf-b2c1-e5513a3cb16b
8e6aa270-b61d-4c75-a0a3-a44efa66639b
3ffceda0-5519-47d8-b952-36be6b72877e
26d21002-ce63-4ea0-8ac8-2d00b4ee1929
11a4d8a8-7e76-42b0-b41f-5b6df121237f
ddcb7e7d-fa20-400b-8188-5c9a85046be5
c7f85d6b-9122-405e-85a5-2bae60014f9e
a9ad8b3b-cc68-4206-aa27-a02b4f5d53ff
218545dd-9276-47e0-ad25-48efb638a574
ee47fcea-c753-42e3-8485-a7764fc29307
f9f4669b-740f-4620-9d88-35e130f32ea9
1cbc5983-037b-47d1-9255-c19e0f3abb77
1210dc70-4540-4e90-937a-a9c1ad1b5531
f97ae250-a1bc-4d67-80f2-a360bf7110d0
dcafed71-4ff8-4aee-b259-bd82832c0457
270a35a6-e572-44af-b66c-ef0472fa11ce
e82342a1-3028-494f-add2-ba1ed8c47c43
5b0e1340-12bb-4540-8b1b-347ade664061
a549ed66-a2b0-4a30-b29e-3c64523e4bf6
ad46b98d-bba7-4b8f-a4ac-c8b88dab5949
46eb91d9-a7a0-45e0-bdcc-27df8cede999
23cc4d8d-b9c7-4770-87bf-a2e0bef38a68
b8603ea6-a93e-4eb6-ab34-1a0ada522cba
6e66eb4a-c3e7-473c-bee4-caaefa788fae
37e32ebf-e4b1-47e1-bb58-216b338c3da6
7cfffff8-ef7e-445c-9af2-8176136d0640
ed23f709-3f6c-44aa-b7fc-f16bf794a049
a744a4ee-797f-491e-94cf-72bc55e44626
131d1fd5-f9dd-4cd6-ae5c-da9827d785f5
01b966db-5e1f-47f2-b5eb-86f1dfb53f83
9322fdfe-b798-41c5-b54d-f18a1ecbec58
7473345f-326e-4f72-a231-aa4ebc3a856b
46061fd0-69bb-40f8-bfcd-0a2fc4db7f32
37add036-f723-40d0-afd7-26cbb7692d79
343cd7ab-5e9c-4581-8854-a4515c2f51ee
af2a30a5-6fcd-447e-86e0-0b111ed9793e
eb46e96c-196a-43c5-90f1-a15533647580
20d931f2-2e82-4fb4-b7a2-9fe51434e9ed
ea67ba8c-973d-4187-8084-c31692ae4402
52100123-cd47-45af-9bd8-42669e6c4c33
adf92283-abd3-4231-b382-030fb7f13e25
dbdd039a-1756-4da7-898d-365eab5e8f4b
e93aaf36-465c-412a-8269-973430fedcf3
0cd53f81-2043-45e3-b6be-9e2c84b0f609
9fc975ff-542b-4d93-9b14-5925df158ece
f0c9057d-8e28-49b9-bb10-d6f4cfd9364b
04490f99-70bf-4d7c-8a94-93ad08430e1d
91a28a8a-cfc2-4fa9-8f75-78fc5105ae10
4cdc9e51-44ab-4c54-9d57-406ce355afca
117ee798-066e-4894-a897-d4dc180322eb
1826ae3a-d989-4e7e-8e5d-3d3ebc26a4f6
0f570485-7a4e-4ee3-98d3-1f38e870a8ac
1111c500-e7cd-4818-baa7-f15f4a582d92
79562c87-a869-462d-bec3-91feb6f63887
08abc829-e5fd-430d-95c0-a12f37113bc4
bae567af-7552-4866-b7bb-b4933f443b13
af96d1fd-0ade-4f6a-b732-bdd077f38aa3
0ae9c059-1225-4dd5-98a2-69aa0e771913
e8ec46c9-d6cd-4a5a-9578-83aaccab04b0
3cf28815-9e83-4eb5-a974-eec50828db08
095fe459-81aa-4187-9e71-523755d71f01
89537705-9df4-45c0-a563-da7f22ca9132
1add5a02-c1cc-42dd-ac7b-cecf8e56b089
d0512276-3b4d-430b-9df5-2168f5bc3142
92e8b444-6b06-4b5a-9822-128d4781bade
60ad3168-a0d7-4450-be7d-ecdf420e842f
2cd52804-57fc-4694-a8f2-1ff08202c05c
cf8d5b29-c497-4b66-9586-48f852d1ddea
508467c8-e968-41e0-88a1-79484f2ba52b
10134f25-7a90-4e7d-82fc-6acc8a0e5b60
dc7c61ec-fc3a-4723-9dde-c78875058485
FFPE12
c0453e71-582c-41cf-92f7-b4bcfbc5b5ff
0dfecd9a-4324-4568-9a52-b5e0b6a22d9e
4a15505c-2de1-4d72-bee0-0ee72db81adc
c024e8e0-bdb9-4c50-a093-ca7b918da089
af79da40-c1c7-4a4c-bc29-755dae1d601c
29a50dd1-36bf-4d03-8bb2-ddf90776df43
bc2ccbd9-270c-4548-b61c-e284b2bcafbe
013c8688-dcc4-4033-9a77-01b8a988de78
f8904040-d8be-4d69-a173-aa36e490c84e
d563a274-c72c-4a70-b394-df43d275dc61
d06654ae-b475-4ed0-89c8-e7d43e859558
ba16c3ec-c990-4e91-a3d3-f126baf6295f
3ff5165d-4e30-43d7-a2df-2f782c46bf70
dfc925fb-a521-427b-b560-70b676780e5f
e8246f02-bac6-4cd7-9e6a-3648ee82241c
7e8d4cab-a3f8-488a-a075-13d3c545e6a9
d4fc629e-6f88-4c15-9ab7-63e49eb8e2ed
98d5c92a-6797-4f8b-9639-3a8459f4e28f
2f4fdf0b-551e-4715-8eab-8460e0ee669e
1d5303ea-3671-494e-abed-646701fac8e3
616553db-4545-480d-a08b-9e2b9d84df8c
ef5d7ccc-fd8f-4f0e-b646-02dfdfac735d
ccaa856f-88a3-439b-8719-81d880e37ee0
c8777d2d-fe88-4a90-8b16-f2540e1e8696
c8c639f6-c34c-4bcf-ac8a-a271b97a9bbe
f72f968d-99c5-4ae7-b593-1453118efb59
8f96c36e-9121-4418-8cb2-692533373656
01a3e811-8582-4895-8cb8-1e75503f2f13
18b4ac12-32a7-44db-97f4-45e72acdbf1f
8740fbf9-92a3-470e-bb9a-b0679e76e14e
03b519d8-6161-4f0f-a86f-18f4ec1e062f
00ed99bf-c155-4d04-8457-446ed14c0618
2cf88846-0b06-4fda-a3dd-0266fc10004d
fc3cdd06-984a-48e5-bc0d-cc524afb4f64
8b18208a-b11e-480a-89f7-7796fc47698b
64de0ef8-a799-4c85-8b2b-d16604b9c463
1e279e43-d601-405e-a3bd-5d665e284286
5049f2be-93b9-4eb7-97a0-0a6f89ac8388
acc1165a-c48b-4761-a595-bb780d3539d5
22c23758-af3b-4706-bb3a-4f97ca4d9136
043add3d-3d86-49a3-aa5f-ebfe1cdf8004
c57582aa-cc85-4025-9304-2b51426de4ac
c8840273-2af4-46c2-9df9-7cd632dccaae
e6ab7abe-de06-448d-b993-d93e2a014ff0
202be423-ed95-4aaf-94d0-6b72ef8a139a
5cd5911c-b08b-4c06-9555-2b850b225e9b
e622fbee-664c-4ddd-8796-f647701e4bb3
53409594-9b02-4197-abc1-79a10b2f4810
13237e69-c285-4bb0-a867-a22126396435
da8e8530-1230-4e4c-8c80-1a2a3e474825
f01dde87-a406-4167-adff-28228b116075
a22030b0-f039-4ee9-88cd-f7bac6390994
0f4975b0-c305-4246-8dc5-d37360e54afe
7b687699-41a3-4678-a9cf-76a2839dccf1
d3823781-1132-477f-9022-ae678d308782
a3756001-b55a-4f8f-b7a0-5d9701a94d9a
8dd65f32-e5fe-4f51-b92e-d364dd539ca0
1a200e26-ea23-4757-b0d3-61c834ad2e6f
e0d9d182-4552-46a1-81c6-03b22fffad8e
eabb988a-7b75-4d66-96c7-f08c6a7da12c
2aed2989-d29e-41ff-a899-d74d47e4713a
539dbce0-5c60-4583-94bb-3eb795bfc4f0
c16f45c4-2fef-4f24-a96e-d574d8622020
5cb6997f-a650-4cff-92eb-4988caea92c2
348f5262-e15e-4bf5-bc1b-866fbde50cec
08a38092-f640-4b72-bba1-5b1e326f47f4
f4410d67-9526-4ef5-99fc-07dc74dacc14
498fa67a-0802-464c-be62-cc63f0af54fb
41ba92f8-5bfd-4abb-b2f5-7f145891322b
df80d673-3d7e-4429-a197-835a879dd8dd
41649e84-4016-42d5-8819-0f6a92ef4034
c5ac5f42-98e0-4c90-9b6b-8cc5b568926b
85cf28a4-6925-4cb9-8443-1d155e1a1126
d9bb598d-dcf8-42ee-beb1-234e7add0542
80cedb11-bee2-415c-8b2b-e98eaaa12f5f
31da7ce3-8282-4621-8b78-b98b000f0208
d4cf969e-6f25-473e-b1c9-f98f7c266b34
e317a493-66ff-491d-9339-3f4098d53807
5580f961-fb1b-4ad8-b6e2-2f9881473144
be8dad1d-8bfb-4794-918b-60318ac6b520
d82a62df-82f0-4476-bf8d-bea0091541ae
983ee471-6ee7-450c-82d5-20d18a240559
172f835f-e09c-4a57-a5ef-871d19b9b750
07631579-fb53-4816-bce9-6d8089ad2762
26e727e8-6eb9-4f18-8ec8-b833c319bda7
eb2e23ed-5eba-40e5-bae9-871570c68e6f
b03b49ac-59d2-45e5-8d94-1b314243f8e4
f3b322b5-c557-4f6f-87d9-7ef6cdf99a7b
988b5163-986d-4645-9e41-e0be9414c595
e157ec7e-667b-46f0-8bec-1c59fb0e3c84
6942a985-2fe2-4abd-8b6e-ea15bd1007cb
f7bfe54e-22ef-4eb1-9604-a1e653c8305b
f32e98b8-af27-4ef4-a31a-e4f08d239f4f
b2ad1faf-3682-4364-b694-f4d77979ea1b
077b3cc0-b86b-416e-8cb1-9fc7073d0528
1ed37bf6-4fc7-4698-8678-62302fd68522
11d68a9e-dfce-46c6-9418-a1dc0a0ee534
32c09c47-9459-4616-bbfa-7e6a69f444d5
587c9ad4-3438-406c-a3f0-83eaea2cc13c
3930084b-17fc-46a6-9c85-3b92ea8ec100
27369436-c848-43b5-8c68-e2815e293482
6a7918da-dcfb-41ee-885c-f56741af50ef
efe0b8b2-e225-439d-9861-121dd0034943
2be68cdc-3ac1-4762-b630-fb5e22b8d45c
56373ede-a495-4205-9630-399135eb744b
ab7d0912-4f2c-40ff-88cc-7025ae14f773
e7517ce6-4506-4c08-85cf-648f8ec6e31b
a86d06bc-d9f9-4231-96bb-a90f040e8857
55db8f9f-e890-4733-a821-3de2bbd40b16
217d8f99-03ed-44ac-85ac-54142d7e9c0e
d5bca1d6-621c-49ca-9318-40f1cdfeaa6a
8558ed40-70fd-42d4-b499-af99fb533e0a
087a46a2-6c19-4523-8ad2-6c7528c8a424
2d79d357-0c8f-49b6-809d-c8762a8f5be0
6bed841c-3dcb-4167-b082-00aecf8a2ab6
6e9a1b6b-ff5c-46fe-a70a-524fec2d2a0f
39fb634e-b6a1-4aa4-8225-c5a13dcf99d8
fb6bfc2d-bd0d-4b26-921a-8d49b8f69505
cc5e208b-e55c-47af-bc11-b32611487b3b
6354c92e-2f69-4446-95bb-9bdd8db501e6
FFPE13
b4b5e457-06b4-46f9-83d8-10b83aa57952
15a08e6f-a086-4130-a48d-e5dbf45550e0
e6813139-2e04-4522-9c9c-cb1c30a41279
9e69cc0d-d2d2-44a7-b48d-c49c2ac33708
a559c892-aafc-43f2-be25-29151585da3f
99e07000-57da-4ea2-8fd8-e313c9d5bf5b
1d50ac4f-635e-4c2c-bc4b-e62124e88201
7c76f004-3895-4046-87f9-669bcc074d1f
26de8706-5fa4-434b-8216-cc5251d8e54b
1575f5a1-a396-4311-90c6-89a0ed1741c4
a5d5fa06-76cf-4bf8-a84d-184c84e0f8fa
639c2d40-7585-45d4-92c2-e36b10666150
ad80dd81-660e-457a-9ab0-7489b641e825
ac1c7f3b-d513-4ad6-9bc6-1468f2eb9da5
cdfb7638-9975-4826-9879-01ff84fb0ee6
cf5e7686-f46b-4240-a316-33e0ed1c19ea
1f569f9e-553a-48c6-94a4-20b6e385b748
4d4a8c7d-3489-45db-808a-1c40fe3b989d
c4e058f4-4773-420f-a8b7-9bc08ac2b95b
4473d23b-5567-4005-9cb9-28b6da0080a1
9ff3ed7d-d812-4f6f-a274-901bfe3bb4a2
93063237-60b7-4179-add9-aa67ef208e99
ed54dacc-4c28-4c9a-bed7-c10168b8c775
5b9bb637-3f8a-4ac4-bf52-442e08fa9b91
93d9f636-d6d9-47d9-b381-dd30017d5c55
5212dc7b-84f5-431d-b2a3-4f700723802e
4744d999-57ac-4395-b9ec-303f841cd319
967e0b08-ee32-41cd-b3aa-ddf6710c934f
c739a07a-a324-4bc7-a076-b1030d5ac938
9795ca13-5e09-4b19-bb27-23b12137a7f8
6cfef448-1076-4e30-a512-25334fffcbe7
0b3744c9-92b9-4a5e-8097-b235a7f434bb
c64e7fdd-90ce-4432-9074-d605a054d63c
55228497-3e2b-42ad-bab1-0e7b04b08214
048016d6-3ba7-4711-a8eb-f0cc28a2d741
2a75548c-5817-4588-b151-fb749fc33111
1c5aa3d2-eb4b-4498-98a1-e7a3e6e9639f
96bb863e-295c-4b52-ad3b-481367e20ecc
5ca75d47-50ba-44c0-bb73-ca64373ab618
2730a45f-8ab9-4f61-9240-ca9c1221e988
4ca2d668-38c3-4d6c-adb4-7f4780e73658
402300ef-174b-4afe-ba90-f626d1ec9751
8ca4d1bf-ba68-401b-b800-3ff174a87b86
d7857c34-ee30-44f3-bd18-c0ee1387e100
5da613ae-1574-4179-b0e3-f8426501809f
79df23cb-6d0f-48ab-b356-0764ccb3f546
ac6edc01-a117-43e7-ba8d-6867762bd5aa
3381b999-0de2-4296-8f14-5a10088846d1
b452fc99-cf21-4de0-a7ae-18b4c16d117f
d9de27b8-79e7-4255-92a3-85951ea35bab
510fed59-5548-423d-a360-291c5c90ce28
8dc528e9-d267-4674-a486-761c6b75f7f0
9e8409ec-73c9-4d62-9ef8-f69dc6dc5e93
fd610290-3f25-4ccd-a3e1-a9b6cd00657c
a0a8b326-3045-4937-9fb1-6ef8c4dc1aff
b8362ff0-b6b8-4da3-9c33-bab4ae9fa906
c1462aba-8aea-440b-89c3-ace40cb76840
0eec6563-0f62-42e5-a002-263e443833cd
b97797b3-7968-4898-aab6-b0e36c4e22b6
e3437c3e-2dd4-427e-a37d-7ae961c4ba30
ac8ceb8a-72a0-4b4c-bc11-5b8b8219f331
1abbae9e-47ae-468a-a9cd-723f1477020d
de220848-d35f-406c-a5c8-0ebc897f22e8
a980049c-3673-4ba4-a41a-e78242dd7a0e
f81b7609-3ea6-4e7b-a773-e4f16984d235
73d16edd-7bcc-44ac-ae82-44ad6038aee5
4fc4ce0e-1c87-459f-8685-19f00a20b341
c852d9f3-0d27-4bc7-a147-3b75dc4ea176
31b8e711-616f-4bd5-ada6-c534d1213929
718f032f-80ec-4d59-8252-053cfa801bf2
139e5ace-7c38-483a-959c-c693b83893ea
ef2cb5bd-d407-4661-9440-b76b86f338fa
045fe817-28e8-4d33-a5fb-cfc92ed0c85e
9d9777fa-aacb-4d69-912d-1830cfc1b55c
a67643a0-674e-4843-b3dd-4fdd52482638
09781a3a-5750-4beb-88ed-24b498664ff3
a5325ac0-00b3-4124-b57f-701f6d679706
34313434-c4c3-42d5-a754-96981c88dd64
c92eeb87-4634-4d6c-97e2-fc1cb8224c2b
7a4bb528-8d7a-4b39-98c2-60f4b47552a2
30093600-5cd2-44da-9c1d-20e0f58c022c
52f03db5-1b43-48a6-bfe5-8b68bdec82de
67d4fb87-2731-4cb9-9c81-626831071c96
9da663cc-3e27-4982-b563-e3f3ab16e61e
95c1b645-8d1e-445e-9421-70d56e51bd34
77b7f972-2e36-4e1e-b4d2-986edf289b55
e8fdd99d-8e15-4c03-976c-63e598599671
3effe719-bc07-4ef9-8fa8-62b80108cb47
ef53e2c6-8fe9-441d-b8f5-505036bc15f8
cfffe758-b742-4836-a313-679de81cc6b2
c467ab36-091d-4118-8a3b-ee6f790a077f
408dd2bc-e26a-44c8-9531-c1b961502e11
a0bf2876-d4b7-427c-967e-79ddbb94c1ca
36cd6a23-eee4-4c33-bca9-abc5937d74a0
12cd7dd3-7a8f-42fc-a675-ea1352c4a8a7
d73ddcd1-91f0-48a1-b8ea-8e5484b99cef
e9d4b5ba-9cf2-474b-8f22-42d592011f9e
6a25b465-5bce-4a63-a98a-93e84a0f46af
3c231c10-18e3-45c3-9a88-2f0fa79cbacf
c98ad439-2ae3-408e-a172-8834a4c5c2a5
817587ba-c29a-449e-ac44-ce2368fa632b
239c73f9-62c5-4239-90c9-5f689c3930a5
5e799188-be82-4c52-91c9-a08ff25c61ac
c58c1556-6c4f-4c9d-8750-f2ccfc82bf49
d3227717-454f-4ad5-86d9-48d9fa618eb6
1307f882-7d0d-4ab0-b5c4-1f791ae4c0f6
78f3bc64-8053-4e6b-a3cf-e5d44d9bf856
21416efb-9370-42c6-bad9-f7a48faf200e
6742a955-aa60-4582-a2dd-66ad5fd25ccf
5c220293-4442-4634-97c0-7d332aae253e
bf6d77cb-305e-448f-814e-4754836116bf
f93ba024-5770-4481-af69-a8d38e383a5c
486134bb-d81b-4f04-a9e3-179131c0571a
e7dbdd05-7eea-45bb-be5d-a2c62ddc17bb
97e07bbc-8ba3-4f12-a9dc-8e3b08712fbd
945b02c7-a490-4245-9f6f-2887225a9b31
e82114ae-a1e0-4264-b990-ec2ebb0ed97d
4bc4819f-83ef-48ba-a7d3-3b437b49815f
07267157-25a1-4165-a0e8-32ace2000424
3114b7d4-d2f1-4365-816b-b641a0acf6d3
FFPE14
b25bff68-9115-453c-ae34-5c96fa0685ad
6a9bacfc-f196-4a8d-9e63-7c1e4d748048
dfb0dfd8-fbef-4d6d-93d4-61c22406a1ad
271288fc-9a7f-4d74-a9f1-f4afbb1b1d8c
5c92c35c-cb87-456b-ab4d-68d5ff643832
e7d5e161-80d2-4c69-8bbc-ef213f180af7
23561f43-6f85-4d53-8391-b8bd5d109315
e189823b-cca5-43a4-b313-3cbddeb5542c
61d365bf-a268-47e8-9d0f-cdc7a2323aa8
275ceebe-75a8-4717-b1dc-024b965138ee
e7531fa1-be4c-4484-a4bf-10c4bb2084fd
14b2fb12-7c11-4def-b8aa-2fc434ad5f82
6a644b5e-711a-48b2-a6d3-b63b7ef483a9
339e9953-a676-42c9-bec2-dd2a5d44f4ba
304a9b5d-143c-41fe-8ce1-e1dd54265f22
f1ceabe6-7057-45e5-b765-e7ee0bb2d589
d7a7e17e-4a86-4628-a36f-8b4339e1951d
3afc446f-883f-4f63-bb7a-8ec8dedccf56
0d51b34f-95ff-4287-bea7-1ea8ae00f1a5
7253a244-550e-4bf3-8aa5-050e9d631737
6d529abc-2696-4ab9-adf7-fac9f18b8eb4
f5a3a30d-3f0c-4dfa-a62b-1bc52448f71d
bc8c9e43-94e7-4129-aeb4-8d55c7b8a45d
3fcd335d-f08c-4ee6-8f58-7cc896a94f0a
ad2c4bd3-85b9-4479-b0c3-8a79b73025f7
2d5b02ff-2b29-4553-af99-c06f55877916
5a3ba339-2b20-4a88-9b1d-f02c191b8e50
9e117a7a-83b2-4891-b7df-f4255a26c6ff
d542e0d2-676d-4f0c-82d1-6a91cc860743
c95741e3-0f7f-4bb5-96c0-4309b27fb561
ac9d35fe-363e-4e4c-962f-946da4a9243d
7547762b-958b-424a-ae3e-45dd47b40405
03e65b64-302f-4aed-9cd0-be9a20f3d4ae
5be73ef7-5477-4e6b-ba44-68cf73076bb1
63874369-b328-4ea8-9b65-56ad5b90d298
6019b5fc-2cb4-440b-b5c1-828d0766d5d4
d0c8dc53-6384-4491-b023-0f78677bf55d
fa8a4245-3883-4aaf-9df2-48cd054c0f3f
7235bd63-c289-4f33-b6b8-ddd00c9a425e
5395e5e2-e821-4309-9b1f-69d8d318ce62
4463393e-7a4d-4582-9dc2-1cf6f911a23f
6a75840e-77e7-492a-850d-6fb94fc75094
75e6358e-0bd7-46e6-9527-f5618abdf2d0
ffb765f8-a94c-4096-95bf-42c3efdfe21e
e8e4991a-71e7-434c-a703-dd57c9ae955e
606f5e40-6a2a-4d20-b9ab-e3b577252217
18c01869-0509-4780-9f89-4fd16dffc717
9db991d9-338f-4038-88c6-78565ef22fc3
d51a449d-a393-4d2c-8220-47072590043e
9784a1fe-f2e9-4178-af0c-cc3c95025632
111636fb-19b6-4418-be65-f1950cd447b7
c3e40acb-7e78-4a4d-8c69-b627e51d648d
9364172f-0d35-47a7-94f7-922c471b7bc0
452a40b8-dc0a-4b7a-985b-0c28e6c17d14
3a3a71c3-456f-445c-8a57-4aa0577d2c92
576160aa-2ec4-48ea-bda0-1c67a728f10b
2682f311-be8f-4209-a2d7-1fefcbb8370b
542ee2a9-3a4a-4e2d-98df-64c6b16bdd2e
1b0055b1-e7f5-40ef-94fb-52aaff35b99a
81419c67-c7ed-4e5d-8775-cdb0aee3308e
69c88510-14ed-4ee2-ac17-02da3564e12c
0a73b035-9be6-4d19-8290-61ce66cd6370
02a48668-8c5a-4d30-be44-aca0f86d7675
7102dbf5-263b-4dab-a8c2-9b174a67e699
a2469838-172e-4add-8e9a-297686384005
84e25d6c-45ae-4fcb-b972-c802548b9725
e3d1732a-ea44-4800-8e83-b4f0b1e90924
6f6efc9a-a02c-4b0d-b469-9f6ffd7f9131
4c5a2835-39c2-41ce-8af3-356eb479108d
907b5846-f02f-48c3-a033-22c3d9201d63
392e9180-0ef3-43d5-950d-19141ec2a5a8
3716e390-0171-4c7d-8c64-1ea7f7d5c5cb
48ce7f9f-53af-4922-88ee-c81cfabf6999
5f6a66df-276d-4c63-9bc0-ceefea76198c
4b2d8dd7-53a8-481f-b40f-60e6d5777a7e
d17aecbe-6c04-41bd-8648-4aa1e1ed5752
43cb8ecb-767e-435b-90af-b5889edcd756
7d629105-e98b-4805-8bbe-43eb60ec1f7d
e11ec283-1640-498b-b50b-0d3fdaa4cee4
93988ad0-2b82-4636-838b-bfcc37910899
a1e6b8ee-b611-4f64-8cfe-eb467149b3fd
cec63e58-3019-487e-ba3a-239338f5cd52
28ff7ae4-d88a-4fb6-83e4-080ab4764826
fbb0f94e-ff25-4edc-b195-0965dbdbd35c
8b03de8e-7fd6-44ba-be21-8371593c8978
0c749d72-5d1a-43a7-9fb8-380a2ed7fbd3
bf98b519-5da0-4b4e-9975-69bae8a278a2
d600db3c-ae33-4839-937a-080613cf4018
d1108e71-5105-4d5e-8245-8eea85413d84
70f2056a-7c33-4bc3-afde-967bb936ec29
e1e16d82-c547-4ce2-a171-0e1739e60f56
387f3919-70e2-49f7-885b-f367bf2784df
e423a337-eb3c-498e-b215-c22f6f8aea24
3fe081e8-b060-4101-a2c1-58b85836685b
07873c90-8c51-446e-bc02-96f328ffc3bb
42691f4a-2b46-497e-a95d-915f29a9b417
87ae1de1-eeb6-4e21-8001-d7a9c6639eda
1e8bcf74-f1e7-4ab1-a2ac-e4a8ebbddbe4
aa352da3-c156-4529-9440-ecfafe99fb21
5235d77f-d7f5-40e7-837b-de78a938433b
900ab475-ce72-4cf9-b4cd-ffdc324b0fd2
74105994-99c6-4688-a38a-a1bc85ce402e
a26ae851-a9c2-4306-9833-0dbf59d84b4c
66224e36-178f-4ed1-9b6e-f9aebb2d063c
553e9457-40d0-41f0-8252-16a895375d51
49f50966-4c35-457b-ba2c-c79d6753cf35
99d5e90e-894c-449c-ac29-9d7ac28916d5
30959496-c451-4c66-ad1a-3d95baee0acc
fa161495-2d01-4f1d-b2da-9252a28e627f
ea117719-f21f-4d6c-b0d3-9bfa8c422f72
dc75546f-778b-4042-8eb1-5a2e01278798
74b21b1d-0089-4cf1-b176-c2a4066b8fb9
85e86f3d-52c0-4d65-960a-55960533f29b
cd2cc81f-63c3-4790-b57a-caf6982de90a
b28652ba-b9dd-4575-8ab8-04677715a4e1
388ebdd2-1811-4953-8e63-d690f3a73840
b4bf8a14-03b1-4b38-962a-a32ad30d8577
2cb3156c-0419-47cd-b9a5-6d869d14050f
39892eda-db42-447e-91fe-db5c7b61e5ac
3f2eed1f-b8f9-4b9b-94ca-5d971ff81062
FFPE15
39f5ef51-c421-43c2-a908-2b5c8df1cdcd
466730fd-19bc-4e10-a6ca-06adeef56bc3
ccd5f12e-34cb-4969-97b3-15e8dc4cce99
a870155f-5709-4d02-9a3d-7423b1ef6c1a
f836c46d-8186-4a1a-bf17-3d6e3b6bf3c9
c6a1d626-4c7c-47d6-915d-5a1ff4ed14fa
00d65a99-641a-43b3-b36c-4f3749a4eac6
aaad6dec-98c0-476b-9ede-3b6ec4710faf
7ffa3325-8046-404d-b123-2294ce4a87e4
59998dba-8605-4a1a-8f73-c00b5de3b33a
3e6b5fad-de3a-4d3f-a258-03c75d695ac0
a6cb22a0-3f87-40ee-9a05-fd13e2413950
d8b9ab2c-45bf-4d64-b108-1a6becd3611c
49152d99-3f31-49a7-9c4e-b9c402a8d334
fb9df97d-4ea9-4da9-a448-784c3a1458aa
a0846769-f255-405a-b2aa-567a444f480b
2b663748-e46e-4512-8edb-e6ba9235c849
25d3bff8-acbc-4251-94dc-0ba4cc76dc73
cdd317d8-f454-4826-88d0-9f1ca64a867b
dfe71d69-d1a7-473c-b31e-d393bcb830a8
c4080cc4-6220-4d3a-846e-cb7704873cb6
ccb9141d-63e9-4d83-8f2f-e52d1dcf56b7
d110af09-8d9f-4eb3-ad25-dcb0c871ebdf
7538d3ba-b79b-41b1-963d-9d18aa988c6d
ac5ef718-4f65-495e-8840-f19cf2c80cb8
121fa78e-4a0f-4da4-9410-c0491116b899
f1505180-94ec-4a31-8434-995d5b24740d
e092a728-857d-436f-9812-49f7b46b1d95
1dc8f3d6-8975-47d0-95e5-52df71e41209
434be600-8f0c-474c-928b-759e32aef422
712b441f-3d0b-4a98-96af-490e83ef9712
6e7d7607-4fcc-43d1-87e6-0da80f69353b
432dd03b-9b61-48ac-b0d4-dd572041fb4c
ec166cfd-af00-41d1-875c-99f6f32b7161
9d903834-b01c-472c-a472-cee6baf991f7
c24bbb3b-672b-4464-8328-72e30fdfde10
0a766194-07c3-4c3c-9ceb-048cc8a3f38a
8f6fdf06-3301-4832-aa28-3bc86e095df6
cce50293-0783-43d6-a761-d4f3c4349564
9ab4a190-3990-43ae-9ea1-a9abf4534724
360c18ad-beb8-4b40-9858-cbf86799e814
2ea9c6ae-4351-448c-b356-f30311704db1
b23c4b57-cfe4-4042-ab53-46093037ba10
b326f20e-813b-4703-8ae3-7ea4929941f8
f062ca57-6a51-4c57-83fb-2e5f437a8c73
193dce3c-531f-49a0-b7a8-e9dc306dc753
4af03aa2-69b7-4f98-9c94-9209b964899e
70da32e3-6422-449a-9e06-f1a867792211
b31b9dc0-04d9-4732-8108-fac3e97ea5f2
915bb720-8232-4bdc-b68b-66a43123d6ec
c0eb07ca-f55a-4f7a-8f08-a75d13beda2b
d1f1dd7d-28a1-48cb-8e21-5d1188a449c1
44e54213-e129-42f8-8ce5-d9dc8fe9057a
1c3847be-b352-4248-84ad-6b07ec876d58
d68e4f84-de30-457d-9690-4465ecc4ce64
42ebb92b-f2a1-4fb0-a56a-54b5dde6ddff
231be860-bbb7-42a0-86d8-67c33e2de32b
29f686e0-f792-4ca0-a1a7-3e80d2563dbf
6eb7daef-e476-466e-a6b5-7c9a72d19f00
1a44164f-ebb1-45ff-9ca1-9df74b917199
18bb4059-7be2-4a78-8476-de9838881b26
af63be58-d8b9-4d9b-96d6-3097244c6ae3
08d68cd9-6129-4232-8027-f2e1b4acb678
f7ff1321-a92c-48a3-a1de-8510df46c916
4806aca1-b8ca-47f6-b86d-26fe94377700
108233c4-7b34-4b42-8e0b-c0eb303d512b
848e024c-97e0-411e-824b-79ecc5db5428
05e93394-fd3a-467e-ba45-d1d532c6823a
59a09961-db05-42c6-a24f-15e43b6855bc
345a2214-8633-459b-b0bd-2b91ed5f8c1d
4191c8e4-083d-47d4-8786-87f12c66d24e
ab468f70-d258-4192-90ea-6a22d0df3da1
a596d987-147d-45a0-92e3-3909193885d6
2c5e6f2e-9441-4fb9-bcca-9779550d858d
28ad56f1-f57c-46ea-99e0-efc3ab550b9d
e26a5ba5-69b9-48c2-9838-7fa75e5cfac8
e5764da8-97a8-492d-99ef-99d0526c4bc9
b7132832-acf4-422d-9063-49e26fc1f2c3
438abb57-dc3a-4a74-9bb5-3e67a96c28b1
d80edf9c-98d0-446a-8e47-5feb98359935
63e48b54-72a2-4724-aed6-549be0cabbf7
17e57793-eaf0-48af-b6fd-27f6443dc019
b92dcceb-1f51-49c4-ae37-2eecd3a0d349
44e56c55-8539-4a3d-b9c1-27f2a2d3e6c1
60ef18ed-9836-427c-af17-394991c9a6cf
45f77e65-e7e3-43cd-8689-dbd728b36181
92f79054-92e6-4bae-80da-21c57928cb4c
ae488f31-8f1f-47b5-94eb-4ec04e60615e
5d4c892f-dbc0-4af9-8e41-532433db8546
1e96d414-69dd-4164-8e60-0dd317a61a92
1a6ee195-4c0a-4343-b3cb-3e8a253335d6
d5e61fdb-39bc-4031-9cf5-c941371eef3f
268b0a27-1561-4711-b74e-4a10442ddb39
b6cc9d6b-f1e9-433d-8c29-31b2287e569d
bb0cd12b-c121-4705-aaea-b7d48f1be18f
c578e1a1-63f4-49d7-8504-cf60d0fb338c
e706f944-92d9-46e9-9524-12fd089ffee0
033f221b-0b6e-439c-bd5a-8a3d51437b95
89b5222f-26ca-4420-a331-e59a7563ae0b
1951ea75-d174-4658-aaee-8b95f2eedad5
a13a09e7-b268-4ecd-929a-704f1d74c709
991d0a37-0f20-403a-886d-81df78158c78
39fa2c90-8c38-4bcb-8a09-40a54e3281a4
9a82fca4-dff4-487b-a1df-1741bd7fd8b8
1d1fc5e3-1e76-4afa-82ef-c2a84643fa63
dde5fe7a-342f-4666-be0d-a3cf83355418
61c091ac-e0be-4ae9-9efb-ed998a1bc3d5
bf55e3b3-657d-419a-bf31-26b634edd1c5
7490d507-7d18-4be7-a087-83dad7ecba46
f82108c8-9512-4cef-9292-9e890584bea6
e2637600-80fd-4092-aa93-1a2e4454a200
342dcd36-fd1b-4d8f-af54-14d229968794
3127ca30-0a75-4da0-b097-adcc285d5f7b
6cfb892b-c617-4e31-a4b9-9502533a11be
9c5c7baa-1d77-4d3c-9b4d-8eaa84b9b9cd
0f50d41b-1562-451c-9da6-7591ed27c0c7
1f736a95-bf70-461f-85f8-51f9fe84ac09
cb10330e-f3fa-4567-b565-5f470b274187
e66ace5f-a979-404b-a497-60dc5ebfc392
be7e03e5-72e3-433a-af3b-6759377ffe86
FFPE16
2912744e-6219-4ca4-b3bb-35b9ecbd7a2d
ba18b92c-eb1c-4813-b77d-11a53847bcc4
cdb7e547-86ce-452c-bd03-5d8031bce677
84226cdb-336c-4580-8f73-311190fc6c2e
572aaa00-20ce-449d-9288-7887d51fe129
3e4b498f-6e12-4880-8f24-f2c12729306f
6fc054dc-f608-4304-8f9c-9e5524f4d731
d56a493a-d922-4c5c-b156-2b952c97bce5
3dc138e0-3895-4f13-a0bd-a6fb07761bc8
67a4a66e-4a92-4948-94ff-9576084efdb0
afc81024-6824-45a6-a145-733163f2e27b
62924216-ab7d-45c6-9e8c-1abe3cfb1408
a49e739b-5e0f-4270-b058-55f461eef1b1
7ccd8eb2-0c94-4c15-9f61-33eb78717fcd
84067197-d454-48ba-b6f3-a8efe718027a
766ee950-3cc2-4911-9179-7eb41adfd755
6773642d-e9fa-4e80-bfea-c148fe381430
5614faa8-7546-4b6b-b6de-388c1dc85d98
55fc476b-fd65-4e1a-b31a-f0976b0a585f
db2cd748-ac63-4492-9608-559af74ffbd9
f7c0a0f9-d4bc-4725-aa9f-51b6d6e01090
1f13e50d-4a2d-4fbb-b670-50d80fdeedf8
e183db79-b2dc-4fea-9f7d-83c0179220e4
25a0ed07-700b-4b6c-944a-a7076f848bc6
83200b28-393c-491c-bf4b-7e6b810359cb
7dbb72ed-6977-4816-9779-08cd2b5c97bd
7186de9a-f626-41d8-8208-baf4354ef666
035ba9ff-d8f5-4cbe-86b3-332a77210fa0
42752223-13c4-410f-b771-2175a5268d3f
abf9273e-4f41-4839-ba8e-f2f9bb1c02ca
3ff0d090-bd56-4882-936c-f0b94435d9a5
f3c0bec2-9a3b-48f5-b500-c9d1d106655d
bd9b2417-d844-4169-a0da-cd9d171ff6cb
b5382d32-4880-4af1-bccb-e3b5943032c3
5d979d4f-bdd3-4ff9-ae06-db6610d04189
ef4c735f-50f0-4855-9659-0f1395f089a6
22bb21e8-4730-47df-ba03-006dd7ca6fd5
67427fdc-b63a-4f5e-bbd2-02f0123b0cc8
8a4bfda9-62a0-4a0d-9949-8e96c1778abc
5642da4a-d364-4d55-a330-747500a3bcdd
0a53cbfc-a2ea-4da5-b7ad-657285a06055
d3275596-1647-467f-a866-8e64f37d720d
5f412bdf-7b05-448b-81fc-3f1d96aaa434
b9580cd0-1f98-4e3f-a48a-4259b974b448
94900594-32af-4acf-8de2-27e594bc2451
1a0f9d07-192a-47d1-9383-4aa1754918ff
63e4da98-7395-423c-b084-190d91e65f34
0ff4cb78-2775-4500-ab4e-2df602a14ad2
7f12638b-f099-4a4b-9074-563f7e70bb86
70a747c9-2442-4e66-95dd-0ef53c9a5fe5
239cff35-810b-4d28-ac0c-810ad1810de8
3d4aeeca-1f4d-42ab-b052-bed639d5209d
9cf1f90d-a15e-422b-bc78-eed813463b23
7dad5a8b-8d14-4b76-891b-1d5c8e51b4d4
d7fd2b2d-1122-4cca-a835-70c5f4110a22
fd471891-de37-49e3-a45c-038138ce2f01
4afac67f-a4b7-41cc-8b6f-6c3003c45899
02aaa34b-46f6-490e-bd38-1e9e54f2d011
c7335d9a-7ed6-48b5-b6ee-41eefa2b54e8
db93a56a-7845-49b2-8d71-6f898933d544
50f81ff0-9bbb-4ba7-928b-6b347afc5003
afdf42a2-0a67-4e9b-999b-108485ff6422
1ba5bf73-fdbb-478a-b462-0287a8ec2db2
c82d4a79-975d-4186-a954-88684bfaa28d
2d764b15-c921-4b8a-bb5e-63cfb4fcec9c
c18b9543-3de1-41d0-8496-cd4c162c9154
bf96ebf8-5d4c-4f93-8e42-0a37562fe1ee
ac93eeb6-c2b4-47b9-b7b1-f38ae5bf650a
07cf6168-9c69-4d14-a758-09d30c4ccb4d
da50cd56-78c7-470f-9cd2-f1ba0e00cf8e
a7ef56e9-d24e-475e-8d09-95ebaeb87cb1
8bc054e7-5ce2-4f39-9b72-f6a185a18b95
a1e48781-59dc-4274-9b18-39545b5244de
368f6a91-bc7a-4ca3-a589-77767cd98154
63d04b67-11c0-4545-9cc9-6f822d1358b1
043a6aa7-e923-4533-90af-ce40028b923b
725841f2-4f24-4bf3-a431-0f9504d75421
159e1e96-7a92-4f47-bbde-e0d3aa14c87d
ba3d806d-befc-4375-9d3f-ef791be3f70c
a08dcc36-0c35-42ed-bd6d-adc5cfd56c30
3431a98e-59cd-4705-aba8-7d0a1704e316
1f81565b-45da-447b-90a8-d372b9fe46d7
7546a6db-c5aa-4dd4-9ea6-b1d202c50cc8
d0f3db4a-4692-4364-aba3-02a1f43004a9
0bce014b-697a-41bb-b1ed-49978f1185fb
fbd0be0b-b97f-4191-89a4-9d5e6d49d6e5
fcc829df-0415-4035-9ece-8b59266f580a
699ae50b-e8c4-4396-aa59-4eea1e27842e
6e9faa8d-9cad-4270-8ed1-7164075729a4
e36b0387-3d58-4396-a81e-0745095ea958
d1f446be-339c-485a-a760-7c25e4d0a5fa
412061e2-af11-4a9a-9d4d-15ad6dc02891
92ec1f53-0692-4247-b629-780a9e3412b7
7d36a863-e46c-4ef5-b24f-b60d90e7e51b
79f7031f-5b10-4891-9966-015265b235a5
8e1b5495-596a-4491-8555-cb07b323f482
21077608-3438-4104-9484-3b795d647098
e0486be4-fdba-4915-9d01-452be82c4b0f
923f71ff-a5fa-48a6-aac9-61a5b2cc6bb8
083df180-bf29-4e71-b429-ef849677b656
a00cbac4-e4fd-4564-ac83-70c4e697a1a3
225a0e9f-7cac-4ac5-9ef4-0cfac0f0f7c5
574c0bdd-2e1a-437f-8e0b-035a290755f7
9e280b5b-c932-4b26-9ba1-0e9f186a2b45
e1b7fb8f-1eee-4acf-b951-1bb8c8ccf183
4881bf91-02e1-4063-97d4-f82d19b57884
b8b108ff-d3cf-4b32-98ee-f4e4bcb9966a
7a61eca2-6c99-4cd7-b924-6aac923165c4
e17334a2-1f95-44e9-809b-02833f348d7b
961e603f-d922-416c-83aa-6b9982649648
036de334-d4b7-4c12-9fce-8a1a24b34dfc
7055b12b-e8c5-41bf-9194-d3d62071d701
5420b327-b7dd-4b89-a60c-4d872f4d9466
2553e159-9521-4d21-95b6-b5b708921ff0
e616fa31-f364-4517-a3e7-8b5cb4828368
a3da91b5-bbb6-4697-a931-221e5913262d
7c1f0dde-6303-47ca-bb83-213a8aedf681
d3051f4b-0e6d-4706-8053-f386b91eb7b1
5ff5faa8-8cfb-4f8e-a6d4-2bc12dcdadcd
bf5ec1f8-f682-47f2-b85a-ad60e0315f09
FFPE17
3eb83e7a-2740-4751-9d59-aeab880f6b6b
288ab0d3-ae8c-42b2-ba35-5afcf37385c8
ccb1b3cf-9c46-41c4-9a2a-db9f59ac96c3
a4470e51-c6f5-4d24-a54f-b0ca8a581894
fca610ff-b10e-4b67-89cc-29b841d6c6da
9e13ce51-e0a4-4b10-aa5d-f2aaddea4121
0ac95da2-bd54-428e-9861-0d141e1808cf
efbfbcdc-8f54-4627-9501-fe6b68f9b484
b6cf33b2-4be8-43d2-acc7-e29c2fb2492d
f1d294ad-216c-4aa2-b461-92427f351adb
0c8368cd-3535-4753-8cf1-9988a201e5f9
4d847821-9798-428b-9cd1-66af58a7f2ee
3e9465be-02ba-44ca-9890-1c8f449424ec
153bb84f-a0de-408d-8629-8e07f7e86a65
10264eb8-6bea-4d9e-ab38-a42ede73213d
5a82e54f-3d0f-466b-947d-e787bd3ab6d1
cffcedb0-19a4-4141-8f9b-6ebcb1694564
f47db8d0-ff4d-41f5-a103-b1d268f188f9
4e692b9e-60b4-46dd-ba47-9e1f69eb1a33
eac90ac3-ddc0-46e9-9285-fbdd8aa5a5e8
28022c9e-c4f7-4f25-a49c-3c6018d7b422
2623e1a3-72f0-4b76-8ad2-921e8df9c484
5e35946c-8479-4708-b29c-31361495d542
a221796d-b19f-4b6a-9821-9f4c873c5e57
1fd830a7-2f7e-42d6-8e3b-58b8a3110ae9
3c4218b4-6406-4fc3-a3aa-2ad4d4e82841
7e164b98-393d-4b42-a618-bf59e916b12f
6c43a23c-d087-444c-91d0-dc57df19ed2c
27b7235a-0ddf-40e2-9725-6b3924a625d9
b79105ee-0828-4b08-828f-eb6e34d9bba8
c2ea8c0a-1ec7-406f-bbc6-357a030aef05
62b075e2-bc5f-4d7f-8563-d238bd8fd971
a44c285b-4fb2-4af2-8cb8-33ce2a9ee084
6a777f2b-2117-40a4-be7f-3968730169c0
ba9cb43f-8fae-4dd4-97d1-01927a2a5573
cb42e5da-c268-49df-b09f-21f3259d9bbb
a732ced8-bc20-4778-9ebb-5062d654360d
cbf1edeb-b358-4977-a5f9-834ac638a3a1
e27e4999-ac65-4ee5-b2a9-eae788c48039
886dae37-0a5d-4aa2-a650-db7b7c5512c6
1a2e8c1c-a114-44b5-80cf-7ecc05645e6e
dc27f5c2-83a9-4a28-bbf6-dd94dd441373
0875b568-70c4-4c2d-a8ab-8ef67b774eae
a245a668-0f4d-4b7a-8bb1-f98c006730f1
cbf67d19-afea-4dac-85ff-e92305886a70
fd194826-8a83-46e1-b7f4-8ec05278de53
234cd50f-2de9-4351-80c8-09ed0b7cd1fe
6e86ca54-f5f0-416c-9296-79b61ba00083
ff199b8b-f520-4016-aa15-de8e4c0ce88e
13f304dd-3da6-4947-a909-64bfbbaa928d
8f4b43c1-b102-42bb-ae54-83c1b3f227d1
b225521c-6beb-4f99-8a80-5bc19fd9ad9e
ca97d037-0cfb-4b21-9d09-ef642c479ce8
8fe7b3f4-3af9-486b-8f3e-6f81c445891c
89200fcd-f5eb-407a-be72-64264cb4699d
b511e696-f4b5-4c3d-956e-129cd8cddde6
29969793-3ba8-4080-9f92-a2c915cda5ea
dbaed336-9a30-41ce-90ef-d6740c47f180
d592201d-191d-4d9f-8e58-bad006cb1965
83b740e9-fa04-40c7-a6e5-e2c456edc57a
453d58cc-9937-4938-a4f3-7bf2f27c3a4c
8414260f-b127-4d97-a92a-a1495fbb60c8
743d7917-0156-41a5-b158-029611c9be25
87e874cb-5853-4ca7-ab49-f556aa5a0e3f
11b0adc2-1972-4d2a-910b-4fc63d530671
f594e4bb-c26f-445c-a745-77af99e3e17f
c7ed270a-2bc8-41de-97b7-851effe62000
a45243bf-1c5d-45fc-8246-4fdfebf4d243
409965a4-7e02-4926-a875-90a9e9352a16
58497ae6-32b6-426f-993d-42b28226c668
bc05bb42-e09c-4822-8adb-9a1418071805
053039d9-4772-453b-8e43-351206865abd
0e44d558-9029-4b0e-81d3-ae98dadbe3aa
91eb323e-702f-4eaa-a4d1-323e3f6e4315
6deb9151-8804-426c-854f-fc18053e0abb
70e3dc62-7c59-490a-ae30-b9a7539a7991
f10c309c-208c-4107-8436-15d15c9a6066
d04ee265-358d-495d-b4be-df7ddbd2ce24
34f12af4-af41-4d5f-a3e2-ce675df8940e
cf01359a-3eff-4383-a72e-d498f266f683
544741cc-29a0-411a-9e08-83e02fd3034d
fd85508c-b0fb-43b0-bbcd-77bdafb571ad
9f9512de-bdcb-4333-abc4-94bd10f2e817
65fecdd8-8fa1-4b97-8ef1-c28c9080e345
9231d6d9-8cec-41fe-bdaf-072df9f2d0d1
e66c36fd-97de-4cf8-9aef-fab8282dd258
a39a5a35-3b0b-4eee-a0a9-b966389ea19b
dd3c0608-1ea0-434a-999e-af065eb1bfc2
e82a8a10-7fc3-4f3b-8da2-d60c733c59e6
87a173fb-12d5-4261-b915-0907df8985eb
53adab78-1fb2-4d67-a50d-df3242eaaabe
bcb5c2ec-a2a5-4d4c-98a7-3086c5ad61bb
50c5c4ee-c384-43f0-a979-1857d41db3b7
bc11972f-1eef-4374-815e-d16bc030e36c
edf6aac1-2858-4f6c-9ea9-4ac4231fcd8b
808cc440-7775-49a7-9300-9763fcbc968c
1a427d38-63fa-442f-ac08-ab545501381f
5e2c00f5-a16a-4e66-aba8-5badac2a65b5
195adf60-f96a-4918-a9d6-5d40b91520b4
40256570-0261-42b6-ad33-13d1f302fcc7
edec152a-c8d6-430b-91df-7aa9dde0733c
dea1c23e-f39d-4205-873f-fe7661aa9d20
0f6f2d76-e46e-4c3a-bf18-310ca2df8623
85274613-57ad-4160-be8c-c623d14a3fbe
3a2ff261-8ac8-459c-b89a-563418008db3
b900ab32-bb7b-436a-8ae5-9137b84f3281
27523728-ce18-4cca-aa70-9d1695c27eff
651d6e34-9791-42ce-855a-c6a6a9752ff5
1ae041de-f529-48f3-a89f-0636978cf92a
9d87644b-c32f-4c16-b52c-43198d69d6ac
4613d33e-1f08-45c1-b1f2-44f5bc4b6c93
490b4ae1-a9e4-450a-a638-e0db5948b668
d6ae003c-d7a6-4008-b85c-5fd17d86ca30
5dea5656-95a8-46e6-aa51-3f6c8aa76d8c
86557496-ef2c-4c97-9b78-1bce496bf312
03f64a22-ee88-4969-8322-9054c846116b
4def94ff-8a54-4783-8290-24b0d3cf4884
d3c0f6f9-429c-4c4a-9c8f-8eb2c1cf6eb3
f1c43134-f7b1-4f1c-9b83-acbc1e0c2789
49925184-1800-480d-9b97-2e6f46c9d30c
FFPE18
8866e690-7aef-4626-8f02-6d63cb2fad69
7953b3b3-ea7b-4f62-bf4b-6c05eba9b448
6aa8e66d-da65-44d7-857d-7b60a2e54fe6
d1033dc9-1942-4651-9dca-363b83daf95a
3f3de036-39e7-4e13-92fc-203f19c2f191
bde7ebe4-c29b-449b-a3e0-5f4dd334f086
6526734f-7ef0-42ae-89dd-dfb52c4403eb
93ddff89-6748-420c-adf6-538e25bd0a30
8dd4f1f2-b315-4864-9de0-eb29b019e48b
87a7d81f-58f0-4e85-9dfa-722d0503e86d
12a0f2a6-2284-427a-9ca5-7abd54debed2
ae988b41-687a-4434-95e7-3a42adab5859
5fabb59d-ac00-4d5b-a907-1d9b764505d8
10a3ebca-5b02-47b4-a5dc-bcf7cc0c9887
21675a90-f0e9-4c53-b4d9-a6533ae637a8
74cf5c7a-cdb6-40c1-8084-c2065adca58d
da3a8385-f5d7-4eac-8c79-090a2e6f76ff
32c112d1-bd61-40e0-b17d-90148fe0558b
88dcc70a-813c-415f-b90e-0817e22b4430
e27be6ad-fd8a-4240-af91-dd3c19e577aa
2315b797-80bf-4f30-9f1e-93472d1e10a3
ecd6bdb0-5cec-4316-b7c8-1de0204843b9
f9452ea2-ee3e-40b7-9779-991bcf1b55dd
d6253880-7d81-4b5e-8071-643308340c0b
93691277-5fd5-4f6f-9dce-b497b2de0b49
09ea306c-6b8f-445b-bd09-2d880b150b02
d1b0854b-5c1d-4bb6-84d3-74195cbcd828
1575ffc1-fc30-4d91-95d6-57380ff0985d
5b63b3b4-5db0-4726-bc35-795280fd7417
20cc72a6-df15-49f4-ae01-d4c60b3ad85d
85fac648-2c7b-4e71-8897-acd0130513df
1fdcb5ff-2681-44ef-a012-f4964ce54a75
d1ae06f2-5ca1-4232-9b40-ba0a2518dc52
00e25e29-502a-4446-b447-c7e1e2a431c9
840f2392-c549-4514-b889-0478046d975e
99a43476-f28d-48c8-a9d6-cdc435a12a95
9b3e339f-35a2-4e98-81a6-319eb73990ef
2bb80c90-1fbb-483e-b26b-f15485966748
5f1c6425-782e-40a0-a3a7-a353873dae59
389a67a2-1c2a-4aa3-92f0-c8d16b696704
831d8f1a-012c-4cfd-8381-1b9d3147e523
2b51301d-f83b-457f-9afa-4c51b139823c
2396b166-d11c-40dd-aaa0-9952ee523095
66178291-2bd3-4f90-a5c2-0e7ac11b73f3
f8cbe4a8-545e-4448-b7ba-45adb4456408
e6f7bede-b906-4d27-a1d8-413a2a7ceb48
e5f52c75-dfdd-43e0-9e76-e63b84b7ac1b
7fab1012-753a-45f7-9b0e-b610520a8a2d
2f187a6c-12db-403f-83eb-cce88a4db3e3
0f398e1e-80c7-4b4c-9492-469d452a957a
6de5738a-171d-4553-a561-2ddc7e1811dd
8616514c-b083-4978-a7ec-c09394b6ac3b
7ded851f-fc1a-4324-ac1b-bf7c9baddfe3
ac784f09-9e81-4105-a7d6-dce96a84ad84
08fdc719-4197-4cc4-9f85-ea16c1bfa60d
de2208f4-07c7-4cf0-bac0-41a761aa7a10
fe1034a5-8cb8-40fc-ab86-3fbfaa626320
3176e47e-283e-485e-97f9-e7a601ea59cf
0509d98b-dcdb-478b-a2f8-47f907b5bb23
a74db993-6d94-4dd0-9beb-f0df2e7ceef0
a7e92c59-5e1e-4110-8224-dde72aa5a322
3ad06a77-9994-4a3d-bbcb-c50cb144d668
795fbf38-46c2-45ac-83e1-16164cd4abb1
39d158b6-233c-420d-9cec-40666d4827db
fe5405ff-7c83-4342-8fc4-0f484b3e3c96
46d5ac37-98a3-4d96-a434-e6236919d33e
d9603036-9b0d-4632-bdb7-5e3e892efaee
92c5e343-073e-46bb-a155-f7801ba9dc0c
677e52f4-dbfd-42c0-90b6-bbf880e04f43
176ffdcc-d14f-40d2-bd1d-60b2bc93473e
99fd5818-b739-48bc-a941-9b5433e2fca6
d94ee6b8-c3c5-40d5-9365-bcacb22f9ecd
1fba8364-f117-44cb-848d-83e6afc4a272
13829d02-beef-4891-ae2e-91990b017514
e6899dae-b75a-4623-a9e2-78aeac892e05
cd639731-a7cc-42a4-a396-c781eea7d17d
548380ca-3ec3-479e-8cb2-a0e775ad32a7
8c650548-6108-42e0-9663-00c109a1a66e
f5959373-46c5-442c-b37c-0e80e2ccdef8
0e6384eb-93ac-42cb-9949-90d92759144a
080bde89-ad09-448e-81d1-afc3b0de55a9
6fd981e5-9da3-4ad8-8970-a4042ce55134
06aacccb-0186-4d7b-8c2e-bea89b832c3a
b5f4220f-9e3a-4e62-ab11-689496415376
32acde94-891a-4769-80bc-e12bbca49af6
9a49fff6-18e9-4746-8f88-dedcd6d4c6ac
c5eb9ed8-d54d-4d60-8061-f71ac5564e2a
642497c6-de01-41f0-9bc2-e87251b7cab5
d67c9439-ac56-4a41-9697-67d5cf1ed2d5
17809407-1b2b-4593-81e6-948346490757
47740248-c90e-4f4c-a7a7-ed2d9f7d850f
27499695-5354-41b3-a99c-16ad436b27c1
85d28fd5-8ab6-4903-bd86-d5e090b4289a
606699ba-6093-4c76-950c-0fde71c58af5
990f4ed7-ddac-4d9b-9140-9e5fdb5b9ce6
453275e4-1415-4b35-9d74-b9c87de98521
b1d04ed5-2934-422a-96ef-d99230b7874e
1802d9b2-c8d9-44c8-a33e-34ce8261b0b4
9aca1ef7-1fb3-48ea-b0c4-11a87074e41f
665d5a48-efdc-4500-9b28-874b4872feeb
d28d9150-180d-4ef0-97fa-535992607728
9e89e17c-8942-49fd-962e-815b4eecbe9e
089e012e-ed65-40b4-bdee-51188452ad5f
203205c3-c421-4d2e-9393-0a64c103071d
bd5bdc88-c5b4-4c19-8041-aa7bc2380c6e
4ff75441-5a30-431e-8096-31210bc901d4
7e387fd7-9f20-4d37-b90b-f9ab80338edf
fe13cac1-2059-46d6-bf07-a4261821303f
ab745722-7464-46fa-9d07-8251894b78da
60380ef5-1dea-45f0-b342-aa03c22d6342
3f875250-2f85-4c3c-b7c3-25b630a19ad3
3824209f-c6d2-4f60-915d-43920b3bf46f
5ba52c82-e368-4f02-9434-392120013c5d
27b796cf-def6-4bcd-b605-ccfd641291e5
639eb49e-cc16-4780-99d7-80f4f19f7f6a
739ee8f2-f72d-4534-94be-57a6bd87c632
8baf8599-52a8-4c73-9d94-2250e410b6bc
584250fa-2d1d-4b75-b078-63e8581b148b
14094546-598f-4f20-93ee-003413ffd365
46f6ad33-62e6-4b4f-9ded-dee1f753c2d2
FF19
a431c18f-2e1e-4313-a9f6-bb6254535fc5
21b4de2d-f13f-4deb-a9a6-c311540e0442
3c67ef2a-c421-4dba-8658-ea33642a4c42
c978ea17-ad94-47c2-850c-638bbb23cbe9
72ad3fa7-1f03-48f2-b1d8-3223bc93bab2
3fa2ea98-a84e-4470-93a0-de3fb973431c
3ac6a979-7f23-487f-8980-277d655d2ae3
9f31658d-a9b8-4421-afcb-bbd9804f4c68
e82c929c-5373-4979-88b4-6310290b3eef
e5614adb-9215-4e9c-8760-26abf452f29e
695d3a5f-f833-4582-8cc8-baabb829ef78
7af032fe-220e-4443-bb1e-0dc09ef678d3
294e08c8-ada7-42bf-aba6-6fe0f2595021
d084f674-8b0a-4269-bad5-57cbfa2d9e02
cedf3572-6a0d-442b-af68-b2abc47529f2
936dddb5-0092-4e01-9cdf-ca83b79c2181
f4e259e2-083b-45f1-9cab-0f0073f6e458
9715ad32-df33-4153-b585-7d61c4253844
9f7512df-56f0-43bd-8585-86a0db2f3abb
196177de-e537-4569-8f1f-3591b5590b57
2eb6d6e5-0f8f-4780-ae2f-7fedc25cc33e
b9937c73-d18e-4d7c-a71b-bb77e814def1
d85cc672-a2de-41d2-815c-a9e98f94981b
4572307e-a4f5-4f03-b7e1-361f2d85b4fa
1212ed32-c096-4d03-8622-f7cc6b557200
60636796-d487-4c81-a2bc-d7171a3eabb1
4677cf39-2e52-4a8a-9263-5adf1b920d62
5293b7c3-a239-415c-8ef1-b67f982b0d11
bf533983-20fc-4913-a84b-de35c1c884fa
bb5a43b9-0f4a-4c70-a36c-fe20574bedc2
b6bc7a26-62e5-4905-9fb6-e94488c88022
7378720e-0085-48d4-86a1-bb0a15f8dc66
ec1ee70b-0df8-4db4-9d56-c0a91df18238
aa70dbeb-6005-418f-8e07-00a345b596d2
51dca69c-7892-4928-8bf6-54077e024725
825df4ef-8944-480d-ab9b-a7d3fbc3cebe
bdd4d392-2cb8-4f41-91ce-62406c41c623
f64c680c-b910-4c07-9625-4fdfabb12954
0735e2cc-5412-4000-b266-0f642da6d060
aa22689b-1fa9-4e44-9278-45ae0b572f9b
0384a088-c19d-41d8-bfb1-b25267ef15d4
a7a099f6-5b16-47a3-b88a-e6d367a2cbf0
f4ceb4cf-8f0b-4e61-ad9e-7ca1f2bd37e1
501c78a6-de1e-4b4d-8c2c-c1c98f6e10e8
575e5f9d-f427-49bc-bf9f-88fd7d694bf7
be577eaa-20fd-4477-861f-6210c73eba68
9930ada1-a177-45df-9af9-ce8abba99cf4
023ce7e8-5acb-4d65-8d49-5ddac7e998dd
16b7df93-0e2a-4511-b63d-f3bdfd23e817
b8a10c82-3fcd-46ae-bb54-427a39c90a60
f9980d00-988a-4305-ad4a-99d21f866b7e
2de8e3d6-9e7a-4818-bfe6-6f35c9d31533
d049cea6-d065-4401-952d-ab64e8cc0cbc
b2e9b26c-0587-43b8-81b6-22c916079bc7
653c5d87-6ba0-4b25-a28e-b8a00469e926
bbb55c0c-d1bc-424f-8551-559fec4cb167
4684ce13-75a6-4be0-a69f-35ecf02e4a47
1e527251-87ed-43e6-b856-d614ed6904e2
4a2502ef-d8a1-4ade-bb54-7034bc5f3de4
461ab466-3f66-4b38-9fc4-467088c4d867
6146a819-9bcd-4edc-ba29-ee416e20daab
8606d184-3c4e-46a0-8bff-2c7e2be2bb22
0238dd70-839a-4ef5-b172-d1988f0d8f32
9dcc9fc4-dcfb-4d81-9619-e1d75c33ace1
07a063dc-1e8f-4707-be4f-4a8b3d32c8a9
80c8922a-1f43-4559-adab-28f449ec89de
bd01ac39-5bd4-4b88-9da7-7ec3d3b184c2
fd018349-8ee5-4898-93d8-bad033ff8347
4242d397-7228-433a-8b2d-564152160b2a
bfd27ceb-ce5c-41e9-87f6-744efef7d7e8
739cf2a0-98a1-42fe-b866-c6d2b05fe149
30fecb1b-f94e-46b8-979e-05fe0604c3ac
d7bb9ab5-b6dd-4612-8fcc-ea05b67fd2cc
a20e8f68-e887-4d93-b889-e409c512f802
13e44bd5-7554-40eb-8bc7-c0ae501d4bcd
4c80149b-313e-4365-a790-b15fe8448a45
2803a5fc-dab9-4a67-8d11-6224e4ac5d73
c5a72089-8bf5-4d32-a0b4-8c0ff5b27c79
7f50a541-57aa-435e-ab79-428796e5c03c
4b015983-7039-4359-956b-b5996abbb8a7
fb01e626-58f1-48d7-b0bf-f0285c988dd6
f50abb21-2062-424d-b1bc-eebe1fe753dd
94f83a41-6459-400d-845b-6a4cb45ab6c2
6aedf708-ad84-4123-8c0d-6d0799063aed
a4c45812-6296-426e-93a8-7a26fc90c35e
5790a9df-d533-48e9-b50b-12c1c4380d34
9e649c48-c459-450d-99be-618c54fcef96
cb18bb8a-48b7-4fea-83bc-4706d15720ae
079aa5f1-a626-4985-a6a2-1b62d6b73c56
23bab382-c8bf-4c0b-8cae-7c104a9f0893
6f47ffb2-678e-4bd1-8d94-465ad7c2eed7
a0a52f4b-61eb-497f-a7b2-54cd8acce7b6
7a59ab5f-a3ea-47fd-a7f6-9f8b1332455c
a34e2b2b-4490-4c7b-b6df-d13c0076e054
f897ef4c-231f-40fa-b0fa-adec74d163e5
d4bf0b02-807b-401b-a7b4-017f1824053b
4d62f258-399e-49dc-be20-3af626161815
c0be97d3-fe38-412a-a201-d0d0e307fbd8
d0bf407b-9cfe-4b27-8cc8-939ff7b59a0e
909bd36d-19af-4cb6-be47-ef966dd8791b
6b140ec5-ab6c-4bb3-833c-c381f2229fdf
39195f6c-1753-46b1-88d8-9665ecf24336
874d1de1-1167-49af-92b9-d740f33db367
1ee22ddf-37bb-445d-979d-a8a73e169365
6c7a5b92-4d9a-4a1b-9b74-bfd284cc98d9
2dad2811-7dc1-4bf4-a77e-ae68d022df00
994b4ecd-e4df-43ed-a541-a8002d562b0a
2d24c120-93d4-46a0-bdb3-8f24e36788c1
233f8221-d8d3-4139-b5a8-dd9e8462fca4
07bc716b-268a-4b04-8cac-ccd66be05e1e
bef37bc5-00a9-4364-a42d-eed6c64c35bc
0c3634c6-eedb-4f12-b7f7-fe1a4d8ac55b
00a41f14-3efb-45a2-bffb-8e6a861e7678
8dcaa9ac-a3c9-4f2c-93b6-2166b29fb9b6
bef13ece-dbda-48d1-9ed8-464605288e5d
672dde35-d6f1-4d57-b5c1-d72f0fe34079
c50cab84-8f6a-4d88-8335-e47878d4b59e
79be78f1-630e-4f6f-b73b-5cdb1b55bf47
685fa7ca-ba75-4466-99bd-54691b8781fc
9f9ae765-ff3f-446a-b510-d1cc898dedb6
FF20
8bd4e74a-b29f-4196-8863-49ba6a96ee79
c013ac9c-33ec-4b0f-bed3-c892229fc1d2
6d4b2519-fcb1-408d-8e93-640b2546b75d
999e45a1-cc12-4c4d-acef-19c2c2ef7bac
15936d3b-ac9d-470a-a147-83aa4ab2fcd8
0c2be8ee-a535-406c-a99e-8c2c25d3eb02
6e89d603-968e-43b1-8239-7abb0f5ebd4a
264602b1-69b6-47c9-9be1-6859ff2c3eea
3a01c696-0e01-4ea7-a389-c36262e0f98a
8b255f4a-7b28-4f01-a539-650531a20ba6
a8124875-d966-42c6-811e-ac4e1e2675a9
c86c0483-0ede-4577-9fa3-914edffdc17b
9583cd90-3db7-4e53-a1c7-7607530dd51d
b7708930-366c-4067-a4fd-be6372f798f8
c06e708e-10e9-42d1-845d-742ba624792c
2751e8aa-ebab-4efd-a109-da983e953157
aa0d161c-b83a-485b-a35a-f0a0309ae43b
621aa558-7be7-4324-8e13-bf2267aaf55d
fa6882fa-197b-42a4-99fb-b2fec8253da7
32394d5a-97ae-4770-9670-13bc47af84e5
a857ad79-902e-4e61-abd6-f741a0085c44
fa9f0630-0caa-435f-a260-ac019934b28c
6d36f102-64f0-410d-a9c2-3737bfe7fabc
ac442c85-24c1-4616-bf6c-dcff62f7e81b
a7d4c8b8-e5c5-4290-83f6-06b6bce09786
2b26d423-b159-46a5-966d-56ff463218b7
63bfb0b0-9944-43c9-b628-c83bb4946b6e
8f67d8ac-c110-457e-99f5-34eea81cb213
a12b4c1c-9f00-4a90-a133-ea0be3090f20
64eeefaf-cf77-45e8-a9c2-dcd48f755779
f4895693-7dba-48b5-a2e8-c888ce82f89f
34b96b49-c8c2-46ba-992a-240c4b48b0dd
d47c7612-21be-4b57-8a2c-4f996426a351
64cee156-d749-41a2-8ec3-d528bd72bf14
7668c960-55c4-405e-bf9d-37c3956e5785
b9f8730f-f7eb-4fb4-aa7b-4b1a48d8754f
8cbd6ceb-1d8b-451e-b135-4e4ef95d2622
1b5c4384-e3fe-407d-8981-f5a90e8db980
f8466e9b-8f42-4760-89a6-4ce775e6cd7e
9b116dce-38cc-4232-914e-3133f75a2685
564f7d41-b730-4976-87f6-d67b0c4cbe5c
626162e3-b647-40d7-8a5e-fd5d91671551
b5906f44-f047-416b-8475-16b5d44c7b4b
56535e48-ef49-4ea6-a8c9-be9bc17bdac7
78f3a83f-5d31-4d09-b4ff-fc9d0ac86dfc
3af6e2a8-46b9-4ba7-bbdf-33cb01dc01a5
816975fd-fe42-4031-8653-4a5de95fdd8f
7fedc611-04a2-4494-bbae-bfef28682f36
0075cc9d-77ab-4672-9451-966cda1eccf0
0e34f13f-a002-4f2b-ac6f-f9ada30fc81a
26716382-ecfa-4be0-8bce-f751a705e302
c1637c46-8220-4872-af79-d490376c4d5d
12ecd155-b201-48ec-93b2-fdc426444d99
7b1a2905-b0e0-44e7-8dab-9930e9b412e0
7495a1c2-5c34-4fcc-b6b2-f626aca6fd6e
ced0145d-eb53-4368-a437-d36d8c1a9b51
fe96b456-9d75-4251-a5b5-5164ad01d5f6
d15032da-4b77-45ad-856a-c7f67dbe2105
c345ff1b-02e0-44b9-a02c-779167190de9
723f5ad2-53dd-43ce-8327-83d73d7d89e7
5377736c-a3e5-45db-982c-811caf236a97
537538d1-c928-40dc-9e4d-4b5dced72555
3ac57692-6c44-43ae-a206-88b50cf94c69
177dc173-32a1-4574-bf46-e02c2e38015b
15885e55-19b3-4648-a219-b613d0245622
aa1c9bc9-e299-4e87-944e-fb8f067aff56
4502f953-db33-4de3-880f-aaa4ab347e05
239e7ada-3688-4633-949f-37185310dac5
8143abd0-9965-4b68-852f-29d159d374cb
dceb3b8d-3d1c-4fd2-ac2d-ec06ca896536
da3af015-2997-4af0-b0c9-cf1803d5d94c
9c83718f-a5fa-4746-98ab-2fc3b36a6a45
5286cb6a-6ace-486d-bd42-23065af50415
698d45cd-caa7-4f30-8c98-4ace2b91ec52
95425a3e-b5a8-414c-8715-d6ded083a4be
bffb9291-05b3-42f0-9a93-c9f0c8d78765
5df2a934-c40a-4063-b2e3-650dfde1cab5
885e776f-1ede-4d3e-963d-e634045e327c
db948d65-c163-4e50-adac-46c53636be70
76feaecc-51b4-43ec-810a-986b92fa9d09
74d77c5d-308e-4a32-b820-bbddb4f12aa4
f6117be5-a8f7-47cb-8a9d-c10f2f55233a
bbec3a55-4d59-4a16-8321-8309acb72b58
059a61b3-0f7a-48ed-af99-9d94393b8b88
18aefbdf-181a-4a3b-9353-7619435c42b0
e3e85ca9-fc8c-468a-9557-3a90f4d97715
30754b2a-a68e-4bb8-a4b9-072e0b8e8182
4cc21753-8be9-4e23-8bcc-652ed7e86b54
0d06e8ac-3826-401d-a0bf-87e77fdb5292
a35de74a-6aa6-43f3-979f-ddb4b9eca29a
e9d4a4de-5002-4b1e-bb4c-f4a83bc49345
8f7a3dff-8517-472c-82ae-8ae1edc888ed
bcde25d1-8dd9-4cb1-b6b7-cc0edfa75f26
22df9921-abad-4283-8159-94e15aab9f14
802abaca-b8c4-49ac-82d1-667cffa5a944
6ff65ee8-b0d3-4059-b8b2-c6cf82b77280
0d799567-b944-44a4-8c9e-2a408cf94dba
e95679ce-1e15-44d3-b17c-4c043c4a40c4
9e99dad3-52a6-41b4-bcbb-44ad850cec7d
0cab16a0-2916-4be2-bd50-6dea807ae9d3
618b2b07-bbdd-4b2b-8053-4c3bda383de4
3f4b6df4-78fe-43be-b5e4-b19ac638bfdb
6065c129-82f2-4a7f-804f-069c39a03f7f
df24824f-9e83-4d41-bb5e-63a5e32597e1
1a727aeb-096f-4305-a19b-7d15e100465f
445b89d7-c0a8-4669-9fc7-77484ac32566
6ff6a537-183a-4a7f-b2d7-75f4b0c08ddf
11bda471-494a-4679-a4d4-1eda4f469cf5
b82ec53c-b19f-4b90-8727-8fb77fc26258
28fdad01-e283-4829-84c8-06ddea7e8120
b3a537a7-6552-41fe-90d5-be7c896a040e
6a6839fc-f908-4cbf-92a1-ef15aaa80da8
6fc4ac86-d0be-4378-ba66-85b176b2abd7
6a8a5bf0-a997-4b2d-aac2-2f855ce33c6f
d600a481-d4cf-4d13-a89a-27f7582ecd79
324f217c-942f-4bee-8029-0892c3eb32f2
af8b514d-a670-4d6f-98b5-1407c66c59bc
f9106fde-df9b-42af-a83e-ec9288f4038f
a487cd61-5db7-4490-a14c-93df704cc4b0
0719a30b-96c0-4138-88aa-1a1530c08331
FF21
e20eadea-e78d-4e1a-8054-02909d1a28fe
9da37a55-e4d3-413e-a674-83456c4f4e5f
7ae8c622-88ed-46b6-9a53-e1776156d98b
8034c45c-0477-42ba-9aa5-7dac22b41d8e
bc0f54b5-4c90-4d16-b2c8-c5b4310ef932
64a76495-808f-41ee-ad8a-3475f21f8af0
2558bedb-edbb-4578-8367-7611f4549003
eff07892-9fa6-4d3b-a04c-c11df20049a7
0340c93e-c225-4e8a-b817-21d66998d907
9c609e31-d975-4c7d-ba0e-b332086b09a5
7fcb33c8-943d-40e6-80d0-7af89b7a28ba
5367a158-56ad-48d1-92e7-bd3bfe335e3a
42380b52-6f4e-448d-bd70-921d888b5b36
615b8230-20b7-43fe-8f56-6057ef9e65f9
45709584-ff4b-4c32-8c4f-4a789684290a
5c904f11-b642-4165-b89b-2ce67a8ccb13
811f9c6a-dc0e-4540-8fe7-51e6d9fec04a
1809a986-61c2-432c-bcb7-a9e46489976c
e9ecd68f-27d0-4bdc-8169-a152f9f529a0
5650430e-18bd-433c-9ca5-e924bf68d7c7
c72e3888-add5-4c69-8c97-9e54bb1c9625
efa6a833-a5e5-46ee-b704-d5059dc97afb
0405caf2-b618-4256-a9d2-91ba72ce7ac5
7342efcb-3a27-4423-a2dd-4bdd689297ba
6ac1c188-e31c-4f09-ac69-c7ccecfaeac6
898d36e2-b86d-4aa0-86fd-84a19291651d
e6753ce2-333f-4880-ae52-9e0dddca73c6
ffefad78-0d24-416a-b121-b1e12dd44871
59e1c488-c04e-4dc8-a08b-1cfdb3f6ba64
a97c550a-708b-41be-bfe9-c67a0e855fec
de6b003b-d314-4f82-954d-09afff0d63df
cb02ca25-eeb6-4679-a495-3c5dd84dd603
246e95c9-580e-46cc-80c0-6d68e9763357
c3b94ed2-4887-4593-9ec4-2491225edb2c
c16125a5-3558-446f-8805-ec9e1178f9b7
972dd197-b91c-4b0f-86c1-e371d343185e
14b04564-ce7f-486c-87aa-106149ba1ab7
c1942a82-e718-4130-9404-5f858ac9d4e8
7fbcd326-e766-4ded-ab9f-dc7ef9a72fe1
18ea41b7-fe30-49ec-aebb-8e01804795f7
72877acc-f4ec-4e99-b873-2f5853603fbc
eb125634-07d3-4578-9ce9-dcd94e900a75
e5881998-7662-4883-872b-b3dcd56106b0
3153ba69-9e15-42ac-a65a-d2fc0ebaf4fa
514cf698-2216-4c72-9168-7ee2e332a1b2
b57b8d45-d962-40bc-8d7a-bc97789f4fe2
04c68c3a-3918-4b4c-ae2d-28c87e4a0326
5b020c13-ad3d-4e61-af3f-02c67e2439d7
8b8d939b-c219-491a-80c1-427f0a61aa3c
5c1c2bc1-7a1e-4c01-b7ca-3d871a4817c3
eef8ea78-fb21-48e3-b607-46d9b8926bd7
9568abde-5dd8-42a4-a4f4-d224af0ec64f
85710fa1-9bf5-4b68-bf70-ee62b6ee880b
4cf3bc97-2d2e-4942-b8ac-ad3483881806
305714b7-7fc8-41a8-aa82-a918e6d84686
eae2e9c7-866a-4ed3-845f-3e91be2e8c19
ed16e4ef-21f9-487b-acfc-3597b5a262b7
353b04a6-161c-481b-8b84-16514a114209
981f25fd-bef9-4935-ab98-d4ba81238ec8
81ec6837-d541-4f93-8247-aca203f357b8
5185ed31-e8e0-4141-aa98-f837b589d423
de69ae82-8c32-434d-8982-2b533b747874
fe171b92-3c0e-4edd-b8cf-e1854398084b
4981d712-f7c8-4bde-8e3b-ae853ed7ae08
1478bd2b-9ee7-4747-a00d-803b2ca00f6c
0256b674-e702-47ff-bf9f-eb20cb551c72
66780c17-7219-4634-b581-a77262b581c0
6fa20106-e1a2-4b8b-bd2d-6beb0453016e
f2bd3805-38c4-4b83-bc9c-228c298cc97f
7dc8c08b-3a05-4695-b923-dcc76655b46c
835e5810-2010-4737-a255-db36c97030bd
1a102636-4dc0-43ce-954e-f8dbc4aa9617
bf58ab44-2cce-4717-ba23-77a09b43a484
6a1b80ad-371b-4d60-9f41-8a379f1015a4
45b0371b-da7f-4e32-9e3b-be31be554155
d3eb2155-fe9a-4330-a8c8-e9569b5c44ed
67b1f0c8-1299-498d-bd63-9fdcee2b0f73
3bc6fbdc-5796-46a2-b095-175db7b994b3
72a24436-38ac-4935-a73f-8fb68496967b
78dca476-15a7-4102-ac17-b5a7e4f3c93d
9c27a997-d645-4a2d-953d-036977c192cd
b4363d15-72ba-4cf9-b3a4-59dd258e07bc
ff025aa6-17a6-4681-acea-57e19f4907db
952e078d-5813-4004-ac4f-8dd4f6a077a0
58dc23c1-3ba4-4847-a33b-16c0ece34b7b
a8529655-71a4-4fc8-9ff4-cf7506215e86
1c546b07-1753-452d-9e37-158295237c43
0937d6af-c1ec-419b-90e1-c1bcc36e88f5
2c908b74-c373-40f5-8f0e-0e5e6a555466
ceb99869-5957-4a2a-88b2-77ea7e3dddc5
91224492-40e1-4d5f-96d3-7fc7851ed1d1
fe694222-d1d2-4e23-88e5-7bdf6843ad64
b79a98ed-3c69-4e44-a4a3-009f3dc35155
26598424-3737-48d9-ad3f-fab11d3fcc6a
6ced437a-7029-4907-98e8-005795b31de5
382dc1fe-9d80-4d9a-a1e1-e822cfca8ac0
0695d0fd-6b27-454f-8834-0473239a8dc5
0e9e4f0c-076d-4a3a-8f35-24e6e678d725
90fb0e49-3a37-4e6e-b475-7d0a7ef72e92
4a3f30d9-2e37-4c8d-9812-d0e618330b65
e9723b8a-6605-46b7-b1a3-c26f2395b8f1
33588593-4464-4dbe-bea1-2520d0d57125
4764f37a-4c28-4545-936f-975c30bd203f
08a705ae-e3fd-427e-8185-e36afdd17300
fea1cc3e-2fef-45fc-9d5a-af974c5bdcd5
d0c2745b-a210-4fb6-8022-9218fd299799
368cf119-8ea5-4e00-a04f-eb7130fe64bb
cf4d0442-014b-4430-936e-69f57fc270e3
d4eb3b3f-c432-4191-a531-6d57d9359c5f
f1cc0801-a7a9-44a8-a901-c2e3dbacf377
b0105dd1-22b4-4691-869a-3728d1e164de
2d26c0d7-d508-4225-8629-14c9fcb9ffdb
36709815-db2f-4a30-8a6e-232cef0924fd
105441e4-cbd2-4ca5-978b-378a401eb436
103deb10-03d7-4430-a9c0-93c82fb7f980
c395ccb6-10cf-4b04-a531-b2fdf1c7aed3
88322227-0d17-4c8d-a5a2-9296e9528409
c85ccb44-e6ed-472a-a05f-7e3ba0e6482d
52d9096d-87d2-4cbd-8cec-7650f9d2b6c0
2d754d9e-180c-4dda-89a0-3b4e366640c5
FF22
c9ebdc42-7bdd-4c98-b975-222abef1f516
194f43f6-19fe-4ac0-94f5-4de4d98e5743
761ede3e-4fdc-449a-901e-41563f62b158
c9439970-604b-492c-81f3-91ef3b0d496c
a9639ddd-2a8f-4e87-bafe-499892722cb3
1ac47589-0b80-4b42-ba73-95811cf65637
da567f85-83d2-4b9c-844c-c42b3910feeb
0cedd1e7-92d1-4603-b522-bee687801ea8
fe7aff57-e0d8-4859-914a-650b75060e22
03cb3b58-48e0-4205-8329-c9e32f19263f
c87e0875-a03e-4db2-9c44-c5ac0719de81
23d29595-c1f8-45ac-95a5-2a42c276bb40
428bad8e-a49b-468f-9455-3daa67f93694
4424a030-d224-4f95-8ad7-c6f35160b0bc
fccdcac7-bfe0-45fb-b2e6-817d1edcc0ee
bb53d294-a8b1-4125-be17-300a449794da
782beb26-386a-4679-a721-039412ce4a1d
7e611f39-db41-4d93-abf9-db8c11caf986
40d7fc0e-6a77-402c-b467-51c3b4294526
85e24dfb-eee9-4365-b418-af353b103422
21f6b9b3-76a8-4167-a76d-c85212f985a7
29981e1f-b1f0-4ba8-ac88-a65517051bac
6d4ba6f2-f240-4cf9-919b-7e5e900f7af1
322133df-e39f-45e8-baef-7ae0df243ad2
32ab6505-6785-43da-9cd9-b127befd64b3
a6916570-f942-4b21-b8fb-96f8641a6258
658d9e51-461e-4755-b18f-b5eccbd8fc70
839f86c4-8bab-4758-b830-1ecda2401deb
9703317d-f3a5-4641-892e-2e5ec5e17a5a
6129eae0-1e61-4a8b-8214-1531049e9a7c
1db007d8-54ed-4d6f-961b-9c6a01d1f442
79b143cd-3708-46b0-91bf-d7246f0f87c6
822b1568-6fbd-498f-8652-e80326c49f9d
3aa5ddad-0c55-4274-8d23-1ad69b1a7a6a
386181f9-5ef3-410c-a8bf-190e4a3891f0
f6a564a3-4dbf-4e66-b180-6287afdc42c8
5a6533e5-6372-4308-92d1-b134dec4e985
f2b29b8b-63d0-491a-b31d-e7c4daf005e4
976eedf0-9429-4519-984a-da4ff8c8cc63
abf91517-c201-49bf-8946-8aacbd3aff0e
4199d706-90f6-457b-aa53-f881a805c03d
99c7616a-6dcc-4362-a914-8d8ee35fb3fd
b623df1b-b262-45a0-8953-6659cbace6c4
82da24ba-a58e-4bf0-b874-e71f3ee2cdf6
bdc86e3f-657c-4ec2-a435-d4fed35f5333
d264e578-28c0-41e9-9564-7679c9392814
460c154d-d2b9-4663-91e3-3a5590cbd257
1af663dd-443a-4da1-b422-80def7134ebc
cae0b02d-41c6-4ba8-8261-9d9f2cd4a761
4033dc52-fa25-4b8b-9822-c06fa54a4c79
7eec0a47-1b4f-4fdb-8154-bc0bbac1c805
762f9c68-db7a-48c0-baa3-64db420c0e5a
df47a2e5-2fc4-478d-83f7-28194a0ada0f
31cf5aa7-0208-45e8-99bd-5c1e2cd27b4d
0af42914-35d2-4368-8a89-71c64704c77e
1ef138ef-34bb-4d07-b49a-523c6d719b03
263c36c0-d9e6-413b-a5f0-86e4590d3ab4
db38308f-e2e9-42e7-948b-a49a3a5a3228
8ecd8d1a-082a-42b9-8fe3-ab6550ed3c27
dd6ee3f2-966e-4f8a-a223-1db3fbc058e5
e826be3a-8fba-4e33-b1da-10d57c34b0e7
da3b004e-07f5-4c7b-ab07-32feec78704f
735b6c6a-ae0c-4ca2-9d57-1408310fa04e
4cf3db81-de85-42b2-be50-a50bba3dcf3a
f8338c88-6775-477e-aea6-06da6a20b0ed
5ef8cd44-34b1-4b32-86d7-7a909abd790c
8d76d3f2-b58b-4397-b557-7b0c48017933
6d1bf32d-89fb-47da-9bd4-133f2c6490d2
7b17bf17-b2b8-4737-baa6-18220d44e903
47fe14ad-5e43-4399-b114-9e4819dc4cb4
628507b4-da6b-4520-a219-3b73afb9a2b0
615428a1-a6f7-4806-a464-bfa7ddf263e6
795bfcdd-5cc9-4002-a0fd-62bb61d317a6
b0fb1f5b-9dba-4d5b-be52-2948828a2389
3c35ca64-9502-45ac-8bd8-08c191f16e52
e477c225-1c7e-4efc-95d0-832140237bcc
6afb9868-9386-4f5c-954a-dc0e68655647
145d0615-b1fe-4444-9a52-9750e61a83ea
d6423921-e8ce-4f8d-92a7-e4c940e55ff4
deee978f-8fb2-4ca2-8417-fc440024054f
abfbde87-f955-4f8e-b273-8f65758af7f2
e4804597-5a6b-45be-af8e-7ec44098b517
363a3a03-ff3d-49e9-842a-da6a53a1a696
0dcec2eb-6b38-470b-9531-2fb82bddb7b3
576db5ac-8591-4c32-8fd0-425d530564b8
56c80f99-0ada-46a2-8bd4-7dce81bb220b
b8f1e737-0986-4a66-9397-f69ea6d5df33
058d3e1f-eeb3-4178-ab85-f7fca31bc851
040f3bfd-3224-466a-a6ae-7ed67e1cd4b6
cf2399d5-25a2-42e8-8894-845eb0c949b8
d22a4b23-ba9f-467a-a06f-cb96ed21fcf4
c19a4a0a-5a2b-4adc-8def-98ad06fff9a8
70d33b71-8899-43aa-b811-c15061e2dc77
c5ba67c2-e2b2-45f6-abcd-b73390abd4a0
cff47ca9-3db8-4af6-9a58-b509bf57c917
edaba516-a20b-433e-991e-7d771f43d491
d0c648ad-ae97-477e-a26d-9336ab3ff9f4
1487319e-496a-416a-a519-edfa0f9885cf
1bca751b-a7d9-4d9c-ab62-19f244c952b4
09d64598-6f8d-498c-84f1-aa0bb8c8af28
772dc431-a921-491e-a0a7-24a04cdef60a
194c715d-7c29-4fc1-a10d-3297123cf8a1
b693d44e-99d5-4f69-82cf-9676ef2590ce
b29e925e-d5b2-4d7b-8af6-de6a59d07b50
eb0d34b2-c9c6-45c4-978f-c06462a52259
026f5338-8946-44c1-89c4-5705ee51bddc
42a97106-4926-4b81-a004-9fbd6055fbe8
2aca8e70-52d9-4707-8b77-e8f00fcd7173
1594c52d-7950-4a50-bb24-ea7a8e49c593
21484b4a-05da-48f7-bb12-8da3015c74da
ccb023fc-8009-4251-890c-65fb0567af26
168e8931-7ad1-4283-8f43-1cb2366cb1b9
8487d273-3dca-4d5a-be46-eb70a0d42e7c
48f75c1a-969a-434a-86fe-3f78d207957b
6f63142a-90b2-4dbc-9975-2038d0797497
b785fa44-f8d5-48dd-ac27-982a93624004
97ab751b-7ea6-4de8-9159-e345a34321ea
5419b7d5-3c5f-4db2-873b-56122c1d6256
e24a3df2-7a0e-4062-b7a7-ce52797a32a5
96dc3c14-d744-467d-aea2-a1ef545e24c6
FF23
63111348-1357-446b-aeb3-5b9ed14908c3
cd34c685-1386-4506-948f-9d47bbe7bc7c
595991f9-130b-47dc-8151-d9262e700824
60d62e14-8198-4924-8dd2-51a44db206e6
9d50a808-354e-4391-aeb7-f3135067a7cb
9af31d85-c099-4d7a-9b1c-0b630cffeec6
8fc95be0-9da2-422f-9535-b4504c18bf0b
47bbc798-2360-4dc3-8bd3-afbfbdf434e2
9335c0fb-2c17-469e-a877-f86d1e7a8968
2701ea3c-5dd9-4260-8b6d-6a3f42576f87
188f538f-d230-49a9-a04b-c24ffe2a3c18
e1764918-e06b-47a1-929c-4cdfe9459d86
94781762-94c0-4b59-b140-7cbb7053aa80
226d8209-f10e-4507-8c7b-33b4a1cbf55b
314494ef-ec0e-4c66-a0db-db3f1af9e7a5
0485f3e6-03d2-4949-88aa-96d558bb801f
c16debd0-6777-4523-9b82-7a816ce8fb31
5fd82b0b-0004-4665-9187-759d92b52798
368036f1-c69a-4931-adb8-9ff214596a54
bc5454f5-303b-4d13-b74c-f99237ede770
0009dcd3-13cb-40cf-81bf-99c5d4fadc0f
3f509b04-7980-4b53-8038-957044527290
adae669c-5220-49df-9536-34bc38aa5b77
619cfc8f-180d-49d4-b7cc-aec35fcf4523
65650c1f-c55d-4ec7-bcd6-40b159e6c610
a5ed5777-bc89-47dc-9b75-cb7caf3bd138
3a93ad83-7dfd-436f-8051-40d5071baf8f
ee3e63ef-f553-441f-992e-84af5cdc43c1
a23aa4c4-7289-4914-8ab4-d0b1b51aec2b
08a86482-dd40-41dc-becd-96ec4e5ee0fc
720c1ebf-54fb-42b9-b528-e871652f8f08
b7a881f5-2e65-40a9-8b22-eaa19504c834
fdb8fb57-9079-4379-990d-923f61d83619
11686c5c-2c61-4c19-bfbd-7a46e381d04d
98a664f5-3f4e-40a8-9b24-4cfac1c50275
8b2739bd-0155-4885-ae4b-7f7389067cbb
08f25eac-abdc-426a-a46c-61d9d5cfff5e
1d6ab2ef-4b5c-44a3-9a57-b3fec1824987
c6f7e308-ac16-48b2-a059-306e3b303592
d9f873d2-6009-4402-9621-862038328d2e
eb451f4d-c40c-4c07-a978-fd58f9c0d82e
696a32e6-dc45-4f47-9445-fb51b70dbaea
6de162b1-950c-4a53-8e37-bcaa3be7e47d
ce4a335e-2ba0-409a-a34b-dcdac7830799
f7bbfed9-9061-40ce-8eef-7c2ddc6489cd
e5a32e93-6df4-4ef7-8700-b24a72408269
bb5a8ea9-1168-4c62-b5c2-1a4f3ac357b9
d6ae4db3-48b7-4282-9ed0-cb9bb190cefa
ea824171-5d89-493a-b748-e01c4fee5448
d196ad7f-dcc1-4bd7-92b4-d4c82ac4792f
f6c93a0b-ffcd-4a38-988f-bc8a44e13314
5ee08550-7a24-4636-b368-e44806221983
4f6b8bf4-b7d3-4946-b639-b25d819e6d31
48c4fded-396d-4190-8306-90f906e653b4
c6db2440-4191-4b56-a353-881d124596b0
db24f966-6b7d-41db-bd9d-f5ab00c1c234
0ff8f71f-5a25-4f39-a24e-3e3d19c8ba11
6abb1965-9d18-453b-920a-9395de2f8b62
e4f61928-3f67-470a-bf79-bf563fcd5f98
08204910-7a70-4d8a-89c9-4d5cfe55fc90
e4d36f64-9484-493f-81cd-00000a17401c
5dc69ca1-66cd-42e0-8c19-aaad80423fea
de98d692-0f1f-479a-a4ee-6aa435764c12
ab95ffd5-cee5-4678-8fc9-d992a5ba7e3a
3b5ef708-7a73-4312-a7e1-cc55ca898970
61088e58-e0c8-4934-985a-60e72a9972ef
2797d5e3-e536-4258-be82-8eed3f046981
2fe687b6-6c52-42ba-9c55-7b797fff256c
195fe205-0807-4b18-8351-2994abdc790a
12da6f77-6b2b-4212-9e34-bab136d668aa
c2dd4b44-8b38-4727-a8f8-344cc14684a2
226b7274-5a4b-401c-8b2f-f2718ca3a14b
f3bdceb4-4ce1-4fd2-a94d-6e215d0b78bd
f4c4dd8e-6bec-4a77-92ec-08ae056eb35d
c9f20000-040a-4d7c-b4fa-c3d13a760d23
d52a69f5-7caf-4322-824f-5525aadb74f8
ca79fab1-d4be-403b-9c7e-c616a15ad0c3
75ec7a3c-8746-4d34-adda-8b6523571a8e
53a2246b-62b7-4883-969e-d01e8f0b78b2
3bb70321-e05d-4363-950c-8a9cb88245d8
f451ac09-6a77-472a-af74-b637405f35ec
8a78c218-85a2-4699-8e55-4a80b88c39cc
f98b03a3-ab47-4412-95cc-904fd679a76b
5a049550-0cc4-4e27-92b0-c70a12bfae0b
d3b586e8-1bfd-438b-80fc-4aec07eaf7e7
b51034c1-642e-43f2-8b83-afab2d56c422
dcad825b-1300-4b32-82a9-80c2058d5fb9
009ed423-b6c0-413c-b66b-b6357bd68f44
831b5ee3-ebba-4352-84fd-75b6107473b9
25640353-b5bf-4a8c-aaf8-e01b66e401e2
c9a7f366-52fc-427d-9dcf-1f68b18de9fe
4f6d7c7b-f19b-4f58-9ee3-ec7f864cd662
f6110c39-38e6-4ff8-a844-8fa294c712e7
c00aa29f-09c9-4b24-a286-e73270389272
8ac0c0e9-416d-427e-a40b-ef324ba009fc
d6253675-3f95-4790-9309-2a9ad82e525c
f9873b85-ddcc-4ce4-912d-def254fcd8b0
e220238f-8e42-40d0-8d92-6eb81f14abf1
76b21009-1edc-4cf8-a74e-869818973ffa
8677ec55-13c1-48c8-b774-1d58c0e89444
21934d68-dc9a-4464-a8f7-4fcba87cb196
0e5974f5-9f06-45f5-a551-faafa5b7ddf2
7795540b-b21d-4020-a634-9f3af62af421
9b988038-4d49-4714-a08b-03107dcfd1c6
d7ffa255-5e28-495f-a168-0e02eb72c61a
f07c6e0c-2684-441e-a417-01ddf6e10c03
2e47ad94-a352-4aec-b2da-11e19701f839
35f948f9-57b8-4081-920b-ad1f206d2e8a
12b63ab2-cc15-4b85-9e48-9ce1306b703f
b375585e-fa72-4111-b89e-fc98202cff41
8e7f97e9-8de8-4a9e-8ef0-96311e540683
f0d8a13b-0601-41c0-94c2-ed244d922dcb
75afc5db-9c09-4d72-a388-2550551ea659
501695d1-feb9-4e05-b0bf-742cdc3995c8
297cf09e-c8da-4229-85a2-3f45eba05d73
92b55cc1-34d9-448f-9250-5080f0b50794
45c07667-6592-468b-a3e6-afb311bb2e22
5b89ed91-4691-4554-9d9c-b8a21f56f4f2
9ae70e5b-7a16-4791-9798-5d4e93032756
ed0e8888-6a52-43e3-a1bc-4a8a37af91f2
HCC:

FFPE1
3e3f7ed2-d756-4cbc-8b98-9ab318a5ca9c
4221f351-3865-4eb9-b498-37ccafea54cb
6b92ad4c-f1c0-4a6c-8c9c-1300c6d0a0cc
3c682c9e-dd4a-4322-bbcb-ba41e616eb7d
4c3cadb2-fe3b-4160-a068-6d5df0108183
6b65ee2d-182d-466d-8b4a-dd617304581f
796a5e46-d312-43d5-ab5d-f4cf87f2fa50
4a0e20af-da30-4641-84c3-f62ba45a152b
56630803-75f3-4a58-9d1f-51734d646f50
d00eede4-9bdb-4e9a-9267-6c6b2945a728
7b065e1d-5c0c-43c7-9f28-73aa930886ed
72eda164-8754-41a6-8884-19cfc4342dfc
caaedc98-39c7-46f4-be9a-fd2db7a31a96
3597efe6-1e40-4c0d-a7b0-0d00f2110541
ca1af1b6-3dde-481f-a18b-7cfc336c09a6
cef7bc81-823f-47b0-ab2f-350724b50410
a150df75-d03d-4df4-b272-fbf047a9c759
201437a7-220f-4a0e-a921-168ef941c0ee
942999f6-3932-46eb-a374-85e54bcaee84
90bebe09-bc54-4118-b079-af2faf95fed3
16a81f84-97e8-4a5e-9e6e-87d43b9183d6
94e61a65-269f-40f1-8f89-d01eb5821df3
681c0948-525e-46b8-a9d4-724d03004e6a
18bf17df-7b78-474f-a77a-4ce6b4022b1d
df11bfab-cec4-4b8c-85a5-391d544d8c55
e4e62364-e7cb-48ce-b4a0-820f603a5402
ead89a98-7c51-483b-b282-2fb0be0b70ab
76e69905-c671-4c2c-b69f-f75c537d4dc4
0169d017-7b9b-4e21-a1bb-bd13bed74962
aeb4449b-201b-4866-83c4-710b9cc9b84f
7e8d4a2e-fd23-4acb-8ffc-c2217aec26d9
02463a57-265e-4499-81fc-ea38d51dee96
fd0817f3-a875-4bf3-91a6-606a2b4d64d3
05d98537-6a01-402d-93ed-9a596a5d3646
c5735177-650b-423f-9882-9294cbaa13d5
9be252be-ba8a-45c4-a58a-25e29b4b6937
d6dc7760-3aef-49ba-91ac-b0f423845bbe
91f27f61-8e6c-494d-9cf3-bc52429569ba
65c4d717-f950-4feb-ba0b-e0d12fc87628
55c325b9-9378-4d34-80c6-70e16895f0fc
a712bcca-0ecc-4bc6-86a6-6120fdbf7806
a4b3198b-48d6-43df-8634-cc27df40d854
5916bc88-0eca-472e-8c9b-e462415929c5
d5fe54c6-0ca9-426d-82f1-a8a00c9ac4f6
4c38be46-ab96-4028-bfd1-aee4b30216fe
c17ddb75-00f6-4044-b356-f907572ee5a5
67fa4108-26c3-4e28-907a-df24acfe3b2c
64d1021a-424f-40cc-af6d-694abd236f11
d23e2aec-9ccd-4555-b8d4-01b5a358a5d8
88bda243-9696-418a-99cb-9c9d805c0771
68e09a2e-1d14-4144-afc8-3c318a9da120
1f471256-695f-418a-a659-0d2d24eaf6d8
8bdc6b61-bf5d-4819-8ec5-0ed5dc7df0fb
70accef7-bd86-4982-9412-ed131ea1724f
21952639-d577-4da3-b484-7f94e0f14948
8193a62a-9a69-4062-be02-1b03fffd2ba7
7f02e230-d9a0-495b-85cf-edb163e1ecaa
6ec24fb7-309a-44f6-825e-f452c4c5e3b9
6f6f3901-adc4-4a99-b3fe-166fca2b1aec
4424c00f-8461-4d62-af8e-eada7c9ab22b
dc6b5541-4047-43ab-b3a4-8ec840d9f1d9
d293a9d2-8746-4421-9dfc-37d09bd21f0c
21d46dbe-509e-45d1-921b-71b6a2fdc4da
15df592b-c55a-49dc-a48d-7e16e10a4fe6
6856b53f-a9e2-4986-8d56-b9117f3cb04c
9bc2e906-432d-4a62-abbf-d8e91ce2626f
b25a206c-e8b8-47ef-ac13-afcc3be465b1
4edefdda-ef3d-498d-963a-e409888830ec
08067a7a-9979-45a3-97cc-c21ebc053a2b
6838bddf-7d0f-44bd-bc3b-8d1c8ae7e642
cdb937ac-b736-4349-9f82-08508be1b370
1f2d52b7-c86f-4c1d-93ca-15633baa68e5
668e04a3-44dc-4c07-8acf-a7224ee9a83c
fbee31fb-d5f3-43e5-9157-131426bb8223
088ae785-e4b5-4883-a7b0-0696681c2c03
630149e6-32ae-4aa9-b90d-e67be315c0c7
b5b46e0a-1125-452b-bd8f-7b685b9f38f3
ee28a8fe-510d-4408-a7aa-1c811625152e
0d7b2bbd-89bc-4196-8940-e2013a7b2ebe
238cfc4e-3df3-4849-bf7c-7e76d3a0ec2a
579caf1f-13c2-44e7-82fc-69e8b783616b
d88d352a-aef6-4992-8274-69c5706cd75f
5cbea390-a80f-4988-8236-c78fef55336c
5ed7d782-c24e-46ad-a0fa-ff8d34e5bb71
75632868-43fa-48f3-a301-785e13895c57
6d2fd95a-140f-4022-8681-ef85f3782066
34a0d468-53ea-4586-972e-3a761ce459bd
92826f31-5556-4aca-82bf-9cc2d649ab71
c9a877dc-d563-45b0-a264-ced510467b62
f6c57fc6-eaae-4280-a195-c1a39c31a314
8481a531-d0e3-428a-815a-c3c22bc27d3c
c98ff8e6-424b-47af-aced-fe27af53dbc8
9aefbcea-ce4b-4f1d-a298-63cb3be374a2
8ec4ceda-f231-441d-8025-425fcc62412d
2940347a-6f51-4476-b556-6a56e93db5d5
70c06be0-07a3-438d-b475-5ac22ec05f99
6d110190-0473-4cad-900b-71d578cbd36f
983a539a-5b6d-4913-bcfb-a34ef978bbd4
5a383844-a40b-4e40-ad97-150bd22214f5
dcebea0e-59e5-4f13-afcd-df22314db37b
874f6ea2-c774-40f8-a42b-97784fece08d
fded4158-d043-49a1-ae4c-1fd1dff1b200
9007c664-ba40-474c-9e57-cef0a4e373ef
5e548bc5-4fd7-466f-81a4-7b58830cb161
54ec2a23-045d-4bce-8acd-b890acb1b516
098919bc-a6bb-4b7d-965f-234508c1065c
51300545-ee07-4544-88fb-0c317894d83e
a39542d6-c27f-4a7b-aee5-cd0095e5130d
6d2413cb-de0c-4f83-8276-84897361efdb
0a550a8e-cf47-40cb-851f-a56df23e7d5c
904d6aa3-71d6-4a75-944a-93425aba4412
bb75e3c4-00ae-4208-b828-cf9c512ae5da
9a9ca620-d331-4951-930f-3cbb7bd64659
d65244e3-8b7c-4b35-a341-782253ee2fa6
38034817-28c5-4bce-8616-2be0f46d5123
84526ea0-b8d3-45d6-9606-b948bfcd16cb
2b1c8278-b24a-4c60-86bc-42facc74f675
baf1a836-9c75-4656-ab72-f9dd969e4535
5664703d-3e7e-4887-aebc-538ae9644015
03093cd3-e61c-47cb-a028-d455bdfa7b8d
FFPE2
869acca7-fcc6-4982-bbd7-23ddb65b12c9
102b6884-c720-4745-91ff-27ddef738185
545461cb-9638-4e0c-8eed-1f2e5b6f6241
bd22a5b5-d2e1-4662-b6ab-5ab0fab40996
4f107eb3-1aa2-4495-a62f-e135a247d898
44e11fde-3eb8-4470-9287-4b12b952f672
b8690a6c-8c31-41d2-b728-c6ff575551b7
d2a56e00-e2e3-4f56-a1c0-428034cae4a6
89af30a6-02c1-4cdc-a0ed-2e3e5f3a7944
f7d930d5-9c7b-4d95-83e3-a67f2cbe32c4
0728e774-1acc-4220-a310-4cc425a235ae
a43f7cd7-ebc1-48e8-9e13-97d113bc5599
370544b5-a022-4ba5-8da5-2eada321358d
de50d107-6df3-43ca-b815-fde90cf8884a
23870065-c06d-42b9-b222-9964f74730e7
66c81f68-0fb2-414e-8883-6d30114632ee
b4a49c3b-746a-416c-a536-e47f729512f6
7428e9c3-e825-493b-8642-ab61b1d2e1c5
da47d2e0-7d3c-4fd4-8d31-09e74d042770
e6031ed1-1c0a-475d-aab7-06770b3b217a
d82832cd-a183-4681-9cad-a6ccaf1afb98
663d2977-ac08-44f2-ad1d-283c3f63bcb0
b71d3194-6551-4df6-9e0a-83498a43785d
d93e2b51-2efa-4718-9d30-09028cb3a5cf
29fd6db8-664c-4bc8-884c-5ee0f67c9ce7
a5314a8e-a020-42ec-b43f-64a24fd55620
6e4d3579-294d-4f7c-9fbe-0fe432838575
21b368df-c390-4181-b885-f6878cab8b8d
8c241cc4-d6e2-4dfb-a15b-6ce45d8c3fc2
382d235c-2fff-440b-975a-7357e8f93c35
22b68a9a-b0d9-4433-b6db-feac259eb0ae
40d6df53-c5dc-4e17-9e54-4126685da3bf
f623543d-9100-40ff-acee-bed5835c1ba5
8d8fb904-c0ed-44ac-97ee-c8c7c1716f5e
5553d314-6fe0-41e4-afce-4c87e4ac1037
8baaf229-2e42-48e4-9041-7b164968f38d
af371054-e87b-4b32-bdda-6d90a1603d03
b31ea964-216d-4226-be67-647c6bb19ffa
f6eee5f4-5cc7-4106-9515-23fefa880675
6748bda2-b9e7-488f-ba3b-38d1085e3551
ba45cfc2-42f3-4cbd-8405-a989c1675aa2
f6fbeb3d-fa73-4abf-880c-60301af39147
46db79b5-d255-44f3-875c-e3839175558b
ad9a2ba7-898a-407d-a07b-c04dbd11d1b9
8486a01f-dd63-41c9-99ba-54a885bafe98
2f8c00e6-a07c-4606-9dc6-7b1d20340f6e
c1b4b753-9b6a-4b4a-94aa-f79c3d359260
74bf83ef-ab1d-446a-a1f6-3ec6b11f50a1
30dc685d-ff23-403d-89d7-3b8975e55b14
6514462d-05a9-4863-a873-4033d3fe2815
a8362aca-3075-473b-bcc8-e81399d37b03
0c046abd-7ddd-4939-b2ed-fc508bf05e64
f2c5a460-3ef3-4664-981e-29402da657dd
5dc139f0-796e-482e-a308-f62a41b46f8f
e17038ed-786e-471a-b4f3-da08f4d033ef
6c5cc1aa-fe01-4470-9bc7-72f9bb5e7e3d
f96251fa-aabd-41ae-b355-b83d01acebea
d95d3749-d427-4e19-b3d9-5bafda26448b
223a1386-10b1-4191-b320-a9dc6e03638a
117f121a-57db-4ae6-b0e1-ce279558de4a
7a0c520e-9620-4aae-b3aa-dca6f961a90d
71d33d8f-65e7-41ca-8fdd-0a8dbf3e468f
f97630ff-1450-48fc-8115-fae89a36536d
cf522997-88a6-4eaf-bf51-54e6aebd2b78
4023db6c-7f0a-4910-9cc8-f35474bb44ef
72415057-9da9-4e3e-8707-6d789613321f
31de117d-2d94-4808-8e4d-260e6330830e
4cefd7f3-0cc7-40d3-bb08-605942e96077
58a4fa60-e456-4122-a12d-5fae0878701f
39ec7e5a-08d6-4392-800f-ddc1259c087e
5a836abc-3863-479d-b313-7a154f77a008
62a4de65-15c6-42b6-89ac-f0c4f1accb9f
e688f345-9d75-4e58-be04-2d99fb707288
f96153a0-40de-4574-9033-c218b26cceb2
772ebc8e-88f0-4664-b08c-0d8afb6280ae
bc0d61de-c925-4c2d-b0de-0f829cff94dc
b4997d11-7cc4-4f6f-8f94-5d065858955c
d9e8aa0b-03f9-4e3f-b5ac-21c74d120214
171e8918-467b-40b4-88fc-eb2d0436bf4c
ded4baa4-482b-475a-8ee6-5b4af62acdd1
41291c2b-444f-405f-8781-e6e461b3dd82
908f7d6d-78e5-4512-80b6-7fef6c3c80e7
d25b5b61-acce-40cb-aa4e-d8fee1c4ddbf
df6abc4d-57f7-4d39-bd91-d65f96d7a6ce
147a514f-0394-4b88-b336-c98646078843
5f89e6f1-a613-42a9-b1d2-0ca0d8fcf90d
2f68d9e5-5e87-4408-91a2-c6e74f46d008
958fdad4-c9ab-443b-9df9-55a6bcffa926
d8bfd90c-7b62-49b8-a206-9892706e5aea
1ad6545e-9e94-4099-8612-5a95b3b51fbc
3f163fc6-fd6f-4da8-a23f-98594fceaf44
c6a7d79c-3325-4594-8e90-13a1998147c1
894a1c0c-8088-4846-b61f-efa582cb4af0
67620bde-3c82-41a6-8ef9-2c0e1fe5f9fe
578de66a-e45e-4843-832b-51c304c6dec8
b09aba71-e7a1-4b6b-907a-93b9712cf3b0
f38309dd-7d44-407c-bd00-c2967f81d5c3
301d9cc5-089f-4277-9de5-ca60393fae1e
a8b187f7-71d2-40a9-b2c6-eeff6a9372a1
f956be58-f13d-4b62-bdb0-82bb73e0bf1c
04a3dbfb-2630-47c8-92b1-171591f9eaf4
c92fff7d-8f42-4cdb-afbf-75413bb9fd08
1b23c2cb-8cfb-4896-8eb0-0dbbcfdb87ee
8ae0960b-32ff-4a50-8639-b0d591884ebd
ebda38cd-fa61-459d-8a4a-4b7c4651c131
6365b3ee-a3c2-4c34-a1c2-f9abdc93731b
b5bc75e6-9c00-4828-af75-5e03d748fae3
9d0bec42-61a6-4151-af6f-29e4adfe490a
49426bd5-053a-48d2-a286-137747a9f403
63456cb7-fdaf-4170-8fec-42cb453455f4
366101ed-59f9-40cb-a016-a32d675b6871
7b768b32-5c75-4044-91eb-d3d280f6db85
0cb1d6f9-4246-4597-819b-cec49f05671d
bce88c9f-7727-4644-af50-ad056d1b0f32
8d95b71f-18af-4d48-a27a-b646237c8e3c
c797eb2e-80b5-4880-af7c-525d761eac69
38db9380-a038-45c1-b3db-dbfd0d02769b
534a26d3-c96c-4a9e-913e-6a874fee44cf
aecd00b9-435e-4217-a620-5312a335b023
8f562abd-c213-4202-912e-cc81a152e9dd
FFPE3
52c4a60f-2829-4d1f-a82f-b336503d7977
63d6d254-2c6d-473c-ab8d-c469e3d08a79
0dbf19ef-06de-49d8-9243-eb55a13ae90a
b91f4e27-bdaa-4603-b5f1-95861c8fc593
b0e1592b-0031-4425-92cc-21cdd303699c
72d3b277-68a7-462a-a061-2658a0e06e38
a9423023-5e4e-4972-a565-f98f49cc5368
9207863d-e660-4a77-a6f1-98b0940aa732
0bf79aa2-dbb8-4938-b9d4-76f55d771a17
749853bc-d1cb-443a-b742-130273c30bf4
2f9f2f2b-b28f-4438-9c5d-f11064ce4ac0
aa14b0ff-ba14-427a-aacd-9703765b5cf7
33bf54f6-dc93-45b2-98c6-176e20b573f6
97acdc32-c00f-4d0b-9e61-30ff80031f1a
1b3a92c0-a3e6-4843-a3f8-d50579b22cf2
6835ef2c-0899-49c0-8d13-18375534a2c7
ef671f81-6244-44ac-84d4-3ee78da16478
0729eca7-d849-4fbd-a165-57ba25c76f1a
110fe37a-2aae-4e8e-9be0-09c480bfd08a
3d85e7cb-8d4f-439b-8196-7c6b55029968
fc72159a-c9da-4da9-84e3-97ecf8519616
4b94d8b6-53a1-48a7-930e-424722f99a6f
977f0ad4-a509-4d08-9a04-f2d223aeac5a
cd12cbeb-5713-44cb-88f6-024c475808a7
eb5e869f-683c-4ca8-b049-079ed49b059a
726bb0fa-81cc-4015-b9ff-cc5d4f5425a8
7d411b7e-cbdb-4a1d-b39a-270318db70ed
507931c3-b4ef-4720-83b7-20b9de0a2c58
8e4e5836-3958-4287-867f-17fd01382bb3
f53bb644-776a-44f0-9d46-a40f581107f3
fedbb547-073f-4f1f-a6b2-1f2e3f95f71f
b69a5399-16d6-4998-88ff-533d7afcb5d9
78a81bae-fd62-40fc-adc2-25568e3a9e43
c7d9c260-4f7b-4ff0-a56f-7a77d266a706
3e4c9c5b-14f4-4ce9-8975-d6743d1f6cd9
c5241921-36f8-4f74-ac7f-4ee5c2c7ec68
ba443d97-1ea6-4484-8db9-643c3d57453e
d3b0cbb7-a7ab-4229-8b3a-40c30fb9b856
ac674c20-9b6c-40c7-b927-b68a4dbfc589
1329044b-77bb-4b63-b705-74aff20b40a4
da05ca8c-bba6-40cd-896e-bf94c4eae5ab
f4fe8dfa-740d-410c-9c1a-f6c962c7472b
ff5aa45e-815e-4d45-b7ac-5d127171b9a9
b2ce34e5-176a-4cf6-84a7-68b67f278703
93f64e1d-5c43-4fec-abe4-3d82c479f1ab
cf412909-af75-49d3-b020-2f1b22fa2125
17451369-2e07-4933-bc40-fcc1f01d857c
f268ad81-c52e-41ec-86b7-397cf7548290
8c20c95e-31ce-4448-9731-5fb8601678f7
283bbe01-e52d-4d17-9aea-479bd6afd0ff
16318e80-b070-45ba-9350-b35626808b67
86b1fef6-7430-4d41-92bf-c53d5f4c4e60
7540959b-d843-433b-a72a-efb5a31de5fd
9c3371b0-da5e-4a81-a2d2-eb8970ff618c
91714cf4-e299-431e-a1c7-779ac17ec948
eb51e7e4-c8ca-47ee-95fe-29b2aaba42a9
54ebe5f3-2738-4237-8e07-c7a446d65787
30e8bbc2-0b98-445c-8614-3bd24b23402b
2549aa54-fde3-4d89-8b6a-cdac6f8b2418
bda0a7a0-ab8a-4907-addb-857d6209a557
d4164d6f-1947-4943-bee8-4c068274654a
7ee50326-9707-486d-b46c-6d845a2e415f
4e6367e8-3f06-4a4a-9827-077bc0cb4c5d
5f975e5f-341d-49ae-a8f9-e96b7289a04d
f7ae6a29-c16d-4bcf-ab1e-1e85684d8437
eb22d25e-6780-4bfa-ae29-b08bad98cc44
9bbe10fe-1581-4891-97c4-644ea5afb64d
73ae13f8-bb68-4b41-a2c8-daaf786586f4
6777cade-fb06-44ab-ade2-c1ac0cc17ad7
e3c46204-d8d9-4f28-9780-2d87299761f8
8e101a80-79c4-419b-9ba9-9fc96a9b32ec
9dfd6f1b-17d1-4e3a-a5ab-06088628506d
1945ab53-cb0e-40ff-89c6-cbfaa3b4d344
34884f90-fedf-4453-8fcd-f92e10124c15
29a2ed30-3d9e-46e6-a010-c3a98bcaf12a
0b6ccc26-160f-4104-90ab-87b19a1ebef6
ba4a2a82-86e3-414b-ae2d-3b9623b26d8a
27c05871-2618-40a0-a0b1-6c0d80ef7907
c2414da7-1bd6-4727-8f49-478338b1a04c
987804f3-d417-4f21-8c76-0ac5218dc823
c7c8857f-9ee5-4c4a-a261-dc81b8ea67a5
7be03a88-7f1f-4add-bd2e-5492e61c9f00
94e41eb9-8fbc-450b-8798-b2a5ba774cf1
8f12afff-74d4-4838-9d24-bd220004bbaf
9cc1f208-b947-4a30-9427-d8a4b4d1102f
a33a5e8d-3c66-466d-bdc9-047f46e493e7
1c191c8f-1896-4d19-81f5-73af53f16b9f
fa4d2ac8-f9a0-46e0-9a26-86a345d3bd1d
dc1beca8-6e8a-47c8-ad83-e90dae80b5be
d9f95f2b-c1d6-4424-b837-f5e13e8c9ef2
26df5554-54e6-4ced-a534-ee8f352baab2
3b39cbf4-7ab9-49e7-badb-7c0745400133
7750a778-3805-43cd-88f3-19c5f07b0416
a457055e-4b94-4506-8606-a9f6d7c40759
3a55bcdb-47e1-4d41-9acb-b62597e502e4
aa89252c-a36b-4a57-a442-caa8fb1c7ec0
10a4f4db-d3df-4276-9e32-d4305bed9c9b
12e37e27-788d-4e63-9a69-be9d7bcee9fd
d5a23330-06c5-496d-b9fc-6cc86fe66bb4
756fdc09-a962-42db-ad2a-69b0d577adb4
7b66257b-51f4-4834-8eee-f7c8bb68ecb7
5ecce664-37fe-4f96-96ba-943a324a31a0
2bcacbf2-0fb1-49ed-87e6-00c16636baba
d871edac-07f5-4166-bb02-476c7daee9e9
c7ee3686-75d1-4857-81ad-22177c561d7a
60fb01fc-9ccb-4985-af4e-75ad73a29949
173f3570-7bfb-415b-baf1-082d49f91b57
40e759bf-7ec3-4727-8e3e-6fea954f1a73
5b5f553f-8290-4dd9-9913-d819f0bc8104
d46485cb-9dce-4401-983a-afcc93d231e3
7e31d616-dcbc-4a76-adf5-e922ca518259
a0ce6c56-448c-4544-a264-50644a3051f3
6a96d10e-24fb-42c9-b0d2-f0bf5dc3fef6
1831cadc-4559-4a9f-8676-05466f9ec26c
93e8f6e1-1099-4ba0-93bb-738a690da663
15eaa559-bfc3-41b2-91db-6059c28da8e8
63035e15-4662-4821-9ec0-842e331e1c7f
4fb52dca-a836-43d6-8cd5-dbadae0e891b
cbf5723a-99fb-4e0f-a1b9-aa59ea41d144
1b71ce21-9b17-46ba-99d9-6089998284d2
FFPE4
5d6c7ed6-04d3-4645-9dd0-a921c1a74507
56920d5c-8838-44ae-9ef1-2b581aef8a9b
bfeec441-16a0-4151-a010-c91bc6864dd6
8c91c5e5-85ff-48ec-bb29-c742f24d4df5
82a77752-b978-4d87-b33c-5d251b085be5
b13bd1b6-ff98-4ba8-a0b5-4b97a7044b08
9dd42675-0014-4a19-9bc3-d0959ac8f48d
78a305d1-728d-4d4e-a142-5208f61f0f39
65fb9811-8ca8-478a-8f86-617bf4ec39ae
c05c3f7e-36d5-4672-8c19-337b4a54627d
3de83bfc-383d-4fd1-b9cf-618904daf7f7
d2fd56ce-dfc1-4cce-b432-437764c59fa2
3c6943a3-a808-4444-902a-38c814e5d94f
76cd81bf-da08-4f67-99c9-2c3d68c0eba8
14fb30f1-cc52-4df1-8519-ca0dcb469bf0
a83a188e-68db-410e-8f9c-79a29fae988c
fdd05c23-98a5-44cb-bed1-0acf70aeccdd
aa02e1bb-6ca6-492a-82a7-32d907740e92
d17c9cac-2fe4-4ffa-b434-83c0f3cfee53
ada81be8-db6d-429b-a48b-0daf0b6410b0
926e8223-2470-4668-81dc-5377cb004ebe
380b1a7a-f2c7-45d9-b265-53e966cda6e9
e45a91cb-57dc-4d75-a76b-195d41cff1a7
f00fee10-32e0-4b0e-a544-957022c8773f
4da2e26b-ea8c-4fc5-9d1e-33a24ffc811d
f5482281-b25b-45b9-8556-bd72edb25f0c
68bff0d2-f9fe-4647-8f0f-2fe60e570e8f
131e21d7-b09a-428d-b8e2-0c3d20a23a6c
1029320d-a8ad-45a1-8928-472a6f479a25
4bac7348-eeab-4bbc-85cd-d5ddb0b2e82c
21c19703-8e3f-484b-b6ad-52281048f7be
7596dc8a-dc8e-489b-baee-8aa95136b70f
c90d17cf-b734-40ef-ad78-a38e1a29af6b
accc9916-2eec-4610-8bfb-f18eb61d0139
1fa0e2fe-4683-4306-a53e-a7db4812fb04
421217d5-7eb3-4d04-87cf-0f712833be61
0724b2c5-619b-4814-8a18-1acb5f7f7839
be3db733-330e-4e1c-b3c6-cba65a0e5cc7
8912c363-53b0-42cc-bf34-a4624fc624c0
db3a9c05-b335-4291-82c1-258473020f42
02de7806-c2d7-4c2c-8f21-8297a9378230
ac869619-f888-4215-8cc0-1a34aacc9b07
ca6aa0ea-fccf-446a-afde-02fa268c4313
6f0716fe-7b13-4ad8-b536-96dcb5c9c339
acdd71bb-e417-40e9-b7e5-dc3d929af8de
2066ca84-880a-4e8d-b286-9c9d9d497475
ad91cff3-c3d9-493a-95b2-c9ee88812bae
647d6857-eeff-471f-8734-63c43af7c000
a92f7b1c-c885-4df3-bee4-50f80766330c
defd9768-1aee-4c20-aba1-bbecdeecdaa4
fbd787a0-9075-49b4-ad46-3998d805bab3
8e7ae63e-4794-43bd-9307-e6d3b63fd574
cb8895c0-62a4-4ca0-8e88-c7589c2488db
9fa9b252-1fa2-4f54-8208-a588751f988c
1c572dbf-960c-4842-ba67-7628b1f43de0
c2c15c60-e4bf-4234-afb3-37bca5ff6ff6
59c67502-fe99-46d0-a5d0-34d05e11cb45
0c267348-8c0a-4e90-8320-e759e600bd75
278ac980-0353-4719-afd4-a4117aa068a2
6c59323e-3d93-463f-a0e7-b52d24f964da
c5ff5b19-9ffb-4759-8982-14b18dc9ec38
987063ef-235e-4d11-bf1e-093e155cd463
87e53032-3fff-4c55-a71b-fee7f0687f3d
9c5ba068-e477-46aa-a49d-925c1d3b1aea
92563f14-8674-454a-93e9-554c3b54ae35
2ac23aab-2917-4f6d-bb84-bac0f3284a55
a2ca03b9-e63a-4515-9ddb-11b6e1ec8eac
bf52f5b6-44a1-4367-9e60-61846c27b009
1db94e4e-a948-4cc8-8bd5-c931f57a4276
b012d629-c383-47d8-aea3-1d5928e157a0
527878b3-d880-488d-bfc8-2ef224c10780
dfe75e21-1c22-493f-8458-f8b12431c285
7c707a4a-a553-4d72-bcc1-0ac2b8aaa58c
e245c1e4-1006-4569-a8ba-0f7f187b0ea3
58fac7f4-0235-48fa-b0e0-1e4e063264a5
d453213e-f2e4-4538-a433-390feaf69c27
7b2646e8-ad76-4d47-9b0c-70a17b83f49e
0177e1df-d140-4e00-bcf5-2901bbcc4c9f
5876b6a4-1afa-445f-8780-f458bf15371b
79f80cc3-c844-4f56-b4f6-22910bf3fe26
4a1e50b3-a5b5-4079-bf03-8ea1ed886032
05860856-4a49-4939-8883-f363d57aea63
0d0553c9-4cbf-44f2-b98e-57a116a907c5
e50ebadf-2ef7-4c0f-8c2b-6a9dc0ccd856
3232c280-64cf-49a9-9a98-e6c60bda1dc9
a1ae006a-efa4-4c54-8faf-1b9277b28ede
05f61bd6-b08f-4477-b203-9b173f6e2e27
97bc2cd2-c2c9-46fe-ae30-9bf99993d18c
b60b5d47-9fff-490d-90a9-edc0a8509dce
8b36e6ce-738c-403d-877d-52be2984a6ee
c1da6ff8-84dc-450b-9047-e8f59a9c6c4e
dcb64fe1-2654-417e-b9ce-c570ccc01221
141f0ea6-2330-424a-ac98-e4c4499c5a19
4c5a4522-9ec8-4b29-ac2d-1822cdf7bbea
0ae7bf49-133d-48b4-b9d6-af5690e4affd
c4067094-9fb1-4086-874c-4d4293ddb900
df38b316-a88e-4b11-9443-6915593be7e1
a8f7da8a-17a1-490a-90cc-dc44202ecb41
ee80ba0f-c20f-420f-8bb8-3d11c2f13b27
d3da7dec-be0d-4683-92d5-6a9b8f5d4439
75b7ed53-1f0e-439d-a2bc-072def3e919d
cd7eb154-8762-43ab-a4b2-0ae0a7594de5
34bf79a2-750a-4e38-a6fe-80c792836560
72dda8e8-be54-4695-ac35-9c7f52f6c668
ba0c7270-f034-4698-9953-b391b62e3aa9
bf5f135a-3f22-47b6-93f7-b71b9135b19e
313eec9c-1e60-44e7-9b48-4aa20c714c56
57558d1d-6a48-4d59-8c08-73de142750d6
c4ed7867-012e-477a-aa22-dd94901540d8
d26469f9-37b9-48a2-bc96-df58129aca3c
f00bce56-be1d-4dcf-b8f8-ce19748a0582
126398bb-e848-46fd-a9ee-88b70135db12
177581b9-b9da-4dc5-9c89-055dad3d941b
78d74b09-beb7-421c-bdbb-a8f0bca1084f
ac4d0aae-b9d3-4b4b-938c-5cf1a1d90b81
5d8af746-2e2a-4c83-afcf-0f2e9278221f
a9c5a4bb-dd8b-4835-b5aa-6e3cf633a071
20b8240a-f068-43c4-9dbc-7838f4e6e19a
1c96923d-00e0-48fa-97c2-76e8d69fffb3
678e1287-bb5b-4874-9b66-551647e9d84c
FFPE5
6d2a66b1-954c-4d77-b52e-63a89d0b50c6
253b6dcd-1e42-42fd-a59e-bfef85955a9f
a004390b-802f-4d7a-9d31-25f64e8ac696
f3e5538a-9757-4ce1-a9ac-95412a90a42e
9cdcd63f-6722-4c02-98d8-8f9ff59aeb63
8e5bba69-500c-497b-bd8d-88d6566dbc9a
b6322617-9e0e-453b-827d-8ecc41038de2
0c639d7c-76ed-47bf-81ca-5207698d30bb
0ec0cd19-9a03-459f-8ad4-4e5ea3151cd2
5eb50b6c-f177-4174-83d9-cf64fd54aa3c
af24786f-9bd3-4d58-ada8-9fa4a5c3dfaa
3fc14f17-3b8b-4a24-b4cb-9d4cc3a88747
e1fada62-c28e-4b09-bc06-edf60199b1c0
f230ff49-9861-48ad-8de8-edcebbd59a12
42886c5e-2227-4611-b468-52e381b3d0f3
6be5c032-3ec7-45b2-9c11-c5a3c02662f6
3ce3783f-34ba-4e87-8a2a-0b2c3768fd1c
6a4615c7-fecb-469e-bece-bdd543545cc6
890a5015-c378-4db2-a34f-515d90e523ea
d0849c9d-728c-4802-a479-6d0ea5b94898
813f521e-2fa4-4912-84a6-9e877e61684a
882998fb-a1b8-4f59-9e89-818536558e8f
2abf7b8a-2441-42ce-ae11-ec95089524f4
7c15fc15-98ca-4e25-b0a0-7d71585bf806
e9150bcc-56a1-4286-b55c-060a983c13c9
923d73fd-6b98-4507-b6df-9bddbb84e845
6f15b495-8925-4ec2-aca4-9755a5cee9aa
b5ae6bda-4fb3-4cc4-af13-150a612d99bf
186381fe-db8c-4d73-a0cd-8d59c2929148
4666184c-a404-4e68-bf24-b65ccd038a5e
53c97d46-dcb4-4bf9-a304-2ea9e0e34653
ed0fb4a0-e8da-4350-b3f7-c376d1cb624f
7d502de4-066e-4a07-851f-3217456525c1
8a9e3e6d-fc7c-47a2-a347-6b507f1436fd
6c05ea37-d92c-41eb-997e-797660a1286f
45c5977c-fcc4-45f1-8e07-75f5a533e855
e791c108-6362-4a36-b3a6-21b497807acc
ad5530b2-ccf7-40e3-a3d9-d1fe86581b24
92003916-4cf7-44fc-9ff2-fe22d5cca1fb
cf0c4f3f-0486-4669-b1a2-7128c138751b
d08a2a8d-49c6-41e9-98b6-283923e101c1
bbb47c8d-9121-4e83-a4a2-3601df302db6
69c7a89c-6b7e-44ce-a001-3116990a5f27
e7af9463-5015-4c0c-ac29-8e57f5b45bbf
e8972be0-7a44-4fbb-a970-02e804be2bce
6f31741b-d981-46b5-9757-3de9912d7cab
215de834-ea7c-483a-be88-ebdcb637992e
b3d7ad6f-46f1-4674-a1b8-19ce9b5b252d
f7f332c7-2af7-461c-8508-b4c27592c0a0
a48b6f0c-44e7-49e7-9d73-7addd9b62ae9
8ef3b380-dbfe-41c3-bf0f-9914d93686d5
abba4b2b-aa17-40b0-b83a-b03d9d0bffcc
79e6a34d-6903-4808-949e-c4a7042e5bb4
5849a5aa-ed25-4477-a438-138ee1c369cc
c02711a4-2fc2-471c-810b-428cd4ca0245
4530cde0-cc6a-47a5-922c-28d0fab681a5
6118a1c7-4341-4ed7-b27c-5ae300c158c6
72e9278f-4161-456b-82e7-f968b100bfda
3aed974e-9a49-4ff5-bdbd-7934302b3769
6f2030f2-d465-4dd8-85be-a5e415678dd6
d25acc5e-f17e-441e-900c-9ce963de5e12
8a1d0a92-52b3-4029-a8a4-c8ef74faa614
5a3ada8f-31e1-46fd-800a-b57a1f9d623c
4dd0eaa7-73f0-4499-8d34-b4446841ad0f
706e44e2-5922-48b9-b902-d6a9e0280ab9
97bcb240-2b2f-400d-a97a-79ee03e03d38
42aebabd-caf7-4cb4-a514-232df503c63f
416861f5-f11d-46dc-ab3d-0246a847823d
77a40d0c-0d32-45f5-b36f-b24f416e7177
8280909d-e841-4780-9a2c-b3fcbb34b254
4ec99329-eb94-40e7-9cb0-ad1b416cbf63
151eeaa7-86fa-4a13-a95d-4431c8b746e7
e3a48133-f559-4b7a-9662-bba66a7aa745
c2d62404-e6db-438d-b5d7-ff998061307c
12ba7274-da6f-4e8f-84a1-6cb310c82c25
d2e66118-fbf6-4e24-bd40-ba6726a28cc6
9019a7cc-f311-485f-9f8a-48559e870186
e531a37c-1581-4148-be36-b97f5ec40b41
1c90c641-2aba-4b00-b82c-87221f1a0121
d168d0e1-9d3e-47f5-a3e3-2bd31e56a673
71892c8a-27aa-40fc-a657-66fee5556d00
2aa73690-3824-4f16-bc08-2e629cc37295
e4892979-2f61-4338-896e-04a2ef36ead4
9a771236-ac92-438f-9194-857e01901eea
0b2ccad8-00b7-4c22-a773-ae46aef4e0b4
4d140a8c-b778-4bd5-b07b-737af197d78b
bc448231-d319-478d-bc3e-0e544c7f53c5
7846c7a2-b6d1-4f72-9221-8bb914f014e7
09f588ce-58f7-48d4-8882-5aa6aee4ee79
d005895c-1929-4551-867d-d96ab0d8766c
14f0b5cd-5df9-4561-a028-531242a83da6
32460bd5-d115-4328-941a-c51c32e7c705
ee6c796f-047d-4656-9931-ad8d0176ef75
1954940b-5cbb-4691-ab46-d5a59bf65c99
d53f00fd-fd38-45e3-b361-310ab766aa6d
2d2faf2a-778d-4925-9488-964c9771824e
408ccf39-aacc-4b34-a395-2c011f3cf207
4fe8ead4-9227-4202-8ce1-4797f114fcb1
a608f2cd-42b6-4876-8aa7-dacb9be422e5
bf8893eb-e284-4e01-99dc-c173511cf43a
19263305-93d5-4984-b288-fb98412b5e85
8d6a5b95-672c-4fec-9eec-2289fa054a63
afd74712-d67d-4e45-b914-d9ff2bc733b9
d0af9b72-19a3-4310-9295-5b79a94b2d33
aeea560e-6a01-4134-9f78-2ba0eb151b9e
f7405037-01b8-41be-85c4-4d1bc723fa67
6decf0f8-7d36-4f3e-9a9e-b0044a175a01
f24ffd42-99b7-4305-88ee-70c84bd2e59f
9c10547a-ecdb-40d5-90b7-4f569ac8aeff
2a48b2b3-f655-4c07-af9a-d7e4ba983ab1
8ea1b88a-0668-4741-939d-dab1bc0bbef5
26277e61-86e0-4a13-8e58-f2f144a732a8
e7e3bb4d-f0a7-4ec6-841b-e87ce0129bbc
33d01547-06e2-4459-b87d-09cfd01cd743
f311688a-b630-43ee-9d97-60cee92e2336
7393c95f-a320-4207-93a0-743a91313007
ca8bf06d-0185-4362-837c-17cca2d96929
16578bd8-bac9-412c-a056-e385eb355160
2adfdde8-bdca-4d67-88ed-d1abdc4b7f80
2d00c06f-4fd7-4aad-a710-399afc8054b5
FFPE6
43977b12-385d-4937-a1cc-6a0f923dc043
717c4d8b-d5f0-4c7e-883f-0541fe40ee52
62fcc5db-b0af-4701-8bfd-e2a0ea848b88
11c8f4b6-148d-418d-a17b-907175e9b245
b77dcc78-048e-4586-94e8-7bc1857b5ae2
275d4a3a-211a-426f-94d0-09099bede56c
f3ca2f0b-ad0a-4fa9-9885-106ac59fbe36
bc37c90b-4c29-4e56-86e8-c7e57a1bbda7
438dd2c7-36cd-48d4-938f-3fa2da43fb5b
ffae25b2-0673-40d8-832d-5b1680b9463b
1fd65af7-0e37-446d-84c2-0b35f7c72e8d
8e6c019d-be89-4897-93cc-7414ae544ee3
5e2f27ca-4bb5-4379-9d33-f9d61cc90af6
9f3878ae-3bfa-4d7a-a877-d4563d240caf
3111158f-af47-4fba-ad23-9eae219f021a
2d4ad084-ca12-4ecc-9104-2a4c82e278f3
99aeb76d-f54e-4fe0-ab8e-00a25cdfd21a
df1a2605-231a-498f-9a04-7fafa005e5a1
bd376984-f735-45e5-b6da-dbd21dd4171a
fc8e8dc4-6366-4f7d-a481-f9e0a4742d97
d7f178c4-6751-4ef5-981e-fb5437cba565
9e885258-73b0-4d4d-aaba-d20ea4564164
92da6bed-d13c-44f4-b9e8-540d34062e7c
7ed11e00-6000-4c88-a668-20ae45a241f7
a5cd13a2-0d4b-458c-a5ff-c2962f9066dd
1ccbbc7b-adb1-4586-92ef-5809fdf07dc3
7e917694-2089-494f-9c73-c568035d8b9b
3bc9b3cd-e676-441c-bebd-745a7216c2bb
16f5e7dd-4498-4baa-9013-46626aa2439d
4897b1f1-1a3d-42b1-a10d-a028d79b11c6
cd81601a-d2c6-4c13-84c7-4462baad725d
07520826-7cac-49b5-8186-60cebaaa4aff
f5baf89e-7779-4a94-a631-11b4870fec96
8391dddc-2c5e-449f-9354-abe93f5731c0
1f01c454-23d1-4483-b624-c22cfe21fc70
26cb3f4d-a744-4b7a-91f6-b06d56228e5c
fb51dacd-48bb-431f-81e1-0c82750d4ae1
777594d6-0b28-4901-b5a6-c80880393863
d0d0072c-3d42-4a00-a3da-396ae179240f
d9d5c02e-f465-46e2-bb7b-80e9208b538c
2e17a796-9d1d-4efe-8f1c-e6d8661d7689
b20b5065-e22d-4b0e-931c-e1a6e197408c
e1256b84-535a-44d9-a329-4eece2fac190
a0d33bba-133c-4398-a101-ca75875eb7ac
4057bdda-b0b5-458e-8d39-b260aff8011f
a3c77007-55de-4f68-9a83-621e4d30b893
f7806c43-88e3-46de-8c66-a57406f81941
885971b6-3a26-4440-b40f-4591752ae96c
a2472142-eff3-47ac-abbc-018f1d6f1e8b
e4aa8255-9a6a-41ff-b232-803320bf01be
188f2f45-5b93-4f3f-a2ae-c1e51c7b85de
abf57db2-c5ad-4ea6-9ca4-d274fcf6efa8
e358a66e-0c13-4cbf-b381-ba0242da2e6a
854b0c57-07d7-4fa5-9e53-9b1826e5176f
f5719101-193e-4a22-a052-c87c85e2aead
0aec5509-ab6a-4b7f-87f3-8337fefce52d
e6560cd8-af07-42c8-99db-5caaee4218fc
fdfb191c-c2fd-4457-888e-e2d6c70b75de
d5e745ad-fb00-40f4-993c-12f513336a89
0eeba276-9751-46e9-9b4e-ee57d8373760
943e154a-e6f4-413d-a708-3967bd97e816
cd8c5954-9d56-4a2d-9660-e63566a636d8
b21170d9-d0a5-43ba-9084-df02ca3e17f0
6936eaa6-8c94-4b26-9999-a48fa697044c
87776588-f234-4f30-ac11-6547f29b2c7e
dcbbffe7-61ab-4a15-80e9-b32ef14f1621
783ca148-4692-46c0-8c09-f44893d8e59f
afe8fbaf-d85e-40b5-b550-5017d1f698e2
f901fd85-7b8b-4a03-aa9e-ae067cddb967
930186dd-c85f-43e0-9eaf-1180848e979b
1c3d3568-4460-4d49-b9f5-3739fa633f40
8bfca653-9026-4794-8ff5-702ee8668666
feb4a05e-6839-4cc4-92f6-30467274b55a
69de3916-af7f-42be-95e9-ae5c435a255f
0f7cf551-4c37-41f2-896b-52d6f4511879
61a78889-14db-4b9e-9f23-43f04fbed1a6
84a97780-d4ba-403a-8ef3-f119b074d8c2
cd2bf407-dcf4-4439-8896-96bcc7f67746
1437d5c2-8222-4f60-96c5-6c4958c9ef7d
671c034d-780f-454a-b77d-2c557a6798a8
90dd4c59-1971-4618-b0c9-af3301a2570b
9650f5c5-6fc4-4a85-8e1f-87ad9f64381d
fabc44d3-4bea-4894-89e4-f13a4453d31b
be2825f9-7913-4159-b1f9-f174f156ea0a
81ec394b-c215-4258-bc02-bf8f5b7273c9
7f63e123-29ff-485c-8932-29fe33596631
cca44f85-5a52-4037-8d35-e9fe42a91919
d0fb2d64-1d00-49a0-8589-8b3791316497
596d8960-141f-4f3b-911e-ac35292da464
da73ad7d-e697-4435-9bbd-52235bbaaa3b
25ffe852-6e93-420f-9b74-aff85b316ea4
d5a7a63c-1948-4bb3-a2c7-0826fbd5e963
04c725da-1519-4a0b-b86b-2bf55bdfeff0
fa63d300-309d-4ca1-b21e-41577e28ea3c
f4da3fa7-91fb-4a2e-a76e-82be9bc0b41d
9fbc6eea-d3b3-40c5-b7e4-9c356c576370
e4acb2c1-cc83-4fd8-b238-0030f4cd8a25
2a1f0792-381b-47a5-8296-0d571e704006
47685971-fb8c-4662-a1f4-f65a848d6f78
65944843-05e0-4a60-b510-fd368dbfa02d
f79dd11d-213c-4359-abaa-312f9cbb6cfa
654ccbf4-4bc5-4b6a-9e2f-3e7d3a5bac37
e58c3eec-adff-4f7c-a7af-63167195d22d
44126725-f6ea-4be9-a633-37752e0ee782
d90a6893-2823-44e7-a9e4-b64d931fed11
925dbea4-994d-4b95-9bf1-704f50a76b6d
999e2826-3291-4d33-b226-333bf43cc729
14e5239a-e422-480f-af69-60569b7c98ec
91ec22ff-847a-4a80-9e56-c0f49331eabe
50213a4d-b791-41ae-bd81-4fceaea64c04
c1c942c2-b5cd-4cd4-afc9-766147ce91f3
8288456d-4e85-41a4-812c-a6a4d02e32e4
b4462a34-a865-446e-91aa-7d1d2ee338fb
98e310a7-ad1e-4be9-951d-c3d334305b58
084f2f72-b86a-4b4d-9c94-1f56cb03a95b
9047e41a-d1c9-4c61-a029-5baa5a09b17a
0eb84241-c67e-44f8-b759-b8ae9d25ab7e
3efa1320-7564-4af7-9721-fd8d396880fb
5d20bcbf-1756-4116-b1b0-05f7f5094672
a5d9c4a0-5013-496f-8852-466a6ac60b35
FFPE7
2f617cec-2ba5-48ab-8306-e9e528dc6cc3
7af09a8a-06b9-4978-935f-1094a6e4ae41
b4e003b5-9083-49cc-91df-414935644e83
9fb386da-4224-47c2-af77-854754546c88
f64dd1ea-49c1-4f45-9a7b-acf47f6948d1
b255c479-5319-4c9a-8b17-009300fc87d9
582b7d19-621c-4245-a74b-8d88daa32cc5
eb5141f9-cc8c-40bc-840a-6d049b09cb4f
ee5be898-2d01-4d0f-9ca9-56fdc5d3b941
2a274b6a-dc2c-41e3-9a25-f669027304d1
312809d6-7b62-4c26-8466-eb0fedc2a51d
9baa9cbd-42c1-408a-9d8d-d4dc99595448
81c72153-1b7c-4f9a-b118-5cc2e26aea16
6eac30dd-a772-4b1f-b0f1-280658248125
f039266c-e4a7-41e5-95c3-458f020de1c8
8c84978b-3ca8-4b3d-919e-7dbea2c59549
d5687c98-85c6-4062-a013-76aee3f8e46a
85e76936-0e06-47ee-9c07-45e17c88e8aa
9972a8e3-f0a3-4c93-befa-63fd7046025a
c3d95a87-a789-42b8-8738-59d414ae807b
65377ab9-fd00-4d7f-b052-0be19d7b1a68
633df5be-1c97-432f-8306-b05401f93993
635617a0-4793-4e2f-9ee7-9ecdc86abd4d
ab452f7d-f24f-43fa-9822-24c1e7ba4bec
3d8a931d-63cd-4257-83d4-ef6e4c957417
98ce9752-bca4-4b59-9f76-d077a86e6b2f
6adc00c1-eb42-49bf-ba7e-6910ac5cbacb
80247957-d3de-40ba-8e81-4e8735c4d0e8
5d8dc7c8-9a30-4234-ba45-76e12bda60ed
7d7c3194-05a9-4a65-8e11-61d96bc99779
00e15f0b-89d7-4a4d-9085-44fffb114348
3ff2dbdd-1545-4cac-a07f-b13c81d93f27
0be3e584-a05f-461b-b59f-204cd0ec8581
1bb9649b-d15d-4b2b-924e-87ac6df912ad
feeb3044-e212-4722-9469-b818de389d95
1526b404-2207-4cc9-9b29-6737c01ec6b8
e758037a-4fbf-44c6-861b-c54120526cb4
c715b608-ee10-4db2-ac5b-5a240381be1f
8cfabae6-7c21-4a15-b253-6f83300ceb2c
469c37eb-2d9b-4c80-a537-aa8a016b28b1
33ec800e-9326-4969-b25d-d302ee128019
32e6d37f-34b5-431b-b298-48a703b40869
9f124abb-43a7-4d76-aff1-d8ede2fc7be1
5b0295af-7873-4196-81db-fdf06ddaaad3
a894c79e-ea76-427d-a1e1-3d47737d3740
657ce691-cc1b-447d-8368-7a0481b740bb
b89e04f0-c184-49a2-8f85-bae2ba7d6923
90739463-e5c2-40b9-8f96-ddf0eeabecb6
339bc069-1a94-437b-a228-3e85bb05a7db
b9c390dd-a21a-477d-a3b7-be788a782c8a
ecf9f26a-c623-4d5b-964e-82b8a530e964
296da042-f053-4db5-bf60-b2c712665dac
c120a84a-e69c-431b-a813-d57d5dc080f4
87c55f24-d26b-4fe9-a00e-f8c1c2c59db2
172d669c-be57-494b-b228-a938fa793935
8f291468-d322-475b-9e1e-929260045586
267fb326-54fc-4591-baa6-ed1c95385791
9442f9b0-0a48-4bba-926b-383503ffae8d
72c7deff-8add-4264-91db-69cd6d5ce2fd
9f47401a-7251-488e-a5fa-b8e44334188b
99c135d7-3cbc-49d7-b38d-ea8d175a1849
d167c04a-4a03-4050-af6e-a45b3d600a9a
d0fb85d8-1042-4337-b676-e240511cb74c
fb5eedf2-bdd8-4881-8dc9-efdd27cde2b7
3fc29cf4-0364-4ca6-8aaa-ba9ef3248de5
00011ad1-38b9-4196-aa3f-1bf56af46e34
264c80d4-d0bf-49f5-a384-d0246c5d28fc
7782b383-35ec-4ae5-aca4-1b60ef6abf3f
75a6de4a-930d-408f-861f-3134e784995a
cd7e01f7-5789-4cfd-9a8e-9ba464e1042c
bdc7445d-0b0e-4242-b1a6-0b9ac13917b4
5403e806-b918-4568-81c2-e9356c45ccad
04ad6917-3acf-449a-996d-88e6dc66333b
86b66fa6-56c1-479d-aa11-536187369b9a
d08d3f66-c416-4975-a832-a11ccbe0dd3f
c25bb2a4-bb4f-4206-856d-752873efb67c
242ac541-ca4d-4c5a-833a-7deffbb14854
22e7892d-e92c-4860-8e4f-67b3f81161f0
52c8881f-c458-4b65-81a7-024b09d9b24b
c4b7966f-86b9-4c9a-ae93-7f777c22e915
ec275b55-6c1a-4746-a7e4-8906fa8b1c30
7e41a7ff-bd4e-432f-8b8c-9bbec2c6d7c7
fa13772b-68b3-40af-b8a2-9ec085203298
ab99a4ed-1825-4469-b85e-0ca241e8bad7
ac420599-2fab-4655-b41a-0c976e6830e0
dcbf208c-c4c9-4266-9cbe-e5e8205582d0
673d59bc-53ae-407d-951a-d4598c901f22
6c6d0b05-55ad-474f-927a-b925f62bdca6
570acd52-03f6-4d0f-8767-b05274d0237b
88e0e6e7-2453-4775-854d-0b8bdf57a9f2
b20aae83-0ccc-4cdb-8532-e891625a1ca5
24e491f7-f2df-469e-804b-d0ff3ab8ffe4
b0652821-e2c3-4903-a60d-7f9acb8bb893
6e1b1c56-b4fc-4a50-b28e-3f54de2d444d
38f1d53a-e0c2-4b9d-9173-8e1caa569aa6
72251ca8-586b-4501-9f93-d538a47e395c
5d396982-473e-4a06-b00b-2225e094bcad
875e66b3-65e3-42ab-b16e-83ee67179104
b2c76931-e7a5-4dba-a0e0-8946eaf9093d
a21f399a-627d-43a3-8ce5-5aec19bb2c00
abf2dd3d-17b2-4880-ab9a-09f18bb48e70
105584c4-5ebd-4b12-9f16-71b504e2ec11
a08ffcd0-814b-49d4-889f-1a5bee185b31
ce2db903-e83f-4795-8eb8-4d904a18d72c
c062e041-b5c7-45d1-9744-758e591a75dc
50865f54-5db0-4f25-83be-1345b0abdf90
f0563047-013b-42ae-8e08-296a319289e8
42d07fd3-98ae-417f-b1cd-593c519ee105
7132d6d8-2740-429a-bb01-d3f88845c35b
e2de715c-8c9e-47b6-b291-87aa7d4d5b52
12489ceb-5734-4cc0-b453-cc940d732850
bc12d642-7de6-44ea-8e9c-800ccf8613f3
5c3f5f76-e58d-4d53-a3b3-d5b6790c165b
83369ec3-2a0c-4d7e-ba51-b773b7c6910e
291990ac-3409-46b4-8a90-573292cf7493
5e9477ab-6667-440a-8921-5689c17cd82d
e2c495b1-1820-4294-bbb9-210c0adf6df1
867d016b-fb47-4ec3-b0ab-5483a52ccd20
a41df60a-a240-4012-bf8d-7a8e2babad4a
c4e54743-a9f2-4311-b6d1-1505c120bd5e
FFPE8
735c8bcf-5ad3-4774-bd10-24bf2d25e6fb
0d1956db-c221-4d3e-bbe5-d9bdb6f589ed
4691599b-767c-4a9b-8b15-bb10fee506b6
cb6fab65-032d-4727-97a4-e9eec99f9b8f
c4fa4e69-4984-4b55-8236-ae2241276395
82be5182-0539-4297-bef3-49c9a835c1e8
e1bef7c7-b98c-4e0e-b946-41b2eae45ef7
e66a6344-d7ee-41aa-b059-8ef0cb6f8ee4
31ba0120-662d-44cf-8061-dcbb309c4052
13f45aa8-6ccb-42e4-aa06-1ced3c76a14d
ba7e2575-5916-41fc-ad42-b07b05a88270
179b5b54-6f82-4263-8c4d-092bb7ba5bfa
26d4a503-f011-4bfd-98e4-33082b75f57a
5647bcb5-655e-46cc-84c8-0f355b46c8ca
85baae4a-2cd3-43b2-9df2-936137590b5b
f0208361-cb14-41ce-9fe6-8e01327c2bff
ed96d75b-60ee-4786-8f9e-7a012275bb8b
ed9d5104-b424-49bc-95bd-1b739e1b939d
87ce3944-57f3-40ce-9450-f0a52094e14a
1a7b62c7-96a9-4869-a7f9-06d0f700392a
75b77de2-f689-415d-aa5b-97fe06587953
e9e8bab5-4ff9-4f6f-8ed1-603c97793bf6
2130a744-f497-43af-9e25-7210d17d0f5d
94fd8660-74cc-40de-ad01-e737386b2c21
3ca71d2f-ecc0-4991-b5b8-dee277768c36
5eb83be0-bd01-4cc5-b95e-636fc21cd216
0950f2d5-57c9-492f-ac9f-892dda722865
6dfe241c-a789-400d-8af1-3d8dc3d92bf0
044eacd1-ff6a-4113-9dbe-924d96145785
eb32136a-094e-4edc-91f9-6dd86d6bbec7
52d450b7-0fe5-441d-8ce8-e6e5317f5b7e
209e2650-57bd-4f92-8cb3-a1d700c3dff6
bff9f480-f39a-4856-8894-47c0badb5a32
a0650ba5-716e-43b5-9dbf-fdc14728b09d
4f81137a-0294-49a9-9d4e-252915fdb6e3
2008598d-de94-4743-993e-4f24d09724e2
b1b4a2c4-a80b-421c-a3b0-5c7167202cf0
a5d26a28-9ab5-488d-8221-d85ceb1204fc
c4446caa-b4d1-4b59-9542-3b0ffbc89e0f
35faccb9-abaa-431d-bd00-1bd716e3d7b8
bbfdca12-3977-47df-ac91-527928e87621
a61fc568-a05f-4e93-8510-3e33a2372ddf
8a36af61-002c-4cd6-8c65-40bdcf6e844f
a481f942-eb68-45f6-9de5-91539f46ede8
792b5058-3219-4427-b51f-94bb3452a390
a798d0ff-5e68-459d-af36-acae17dd990c
ebc37251-43b3-424b-9f26-8e3f1281a26e
e0767c73-8ec4-4ec5-9067-15762248f60c
3e6ab36a-2e8b-4ce6-9743-c3e65122aa57
41632bbb-cf87-4a3c-9810-c35bfc24632d
5c8f6d42-bcb6-4985-9da9-5a41943d7537
385473c7-014b-4442-aca9-66282a9cb5f3
0d0326b9-78c6-4f33-9a73-a25ebe43b9b8
910e30d8-35e6-40e4-b160-19ea01fc6bbe
b3587b73-44b1-4983-81a2-6fb428ffdcfb
9c1a4f31-49de-4ca6-b02f-e44af102396c
280c3341-7a24-4c54-80c8-4c4071f0fc52
b213b31a-c21a-46cc-ac8e-b37cf40f0300
6d38ec53-c035-455a-aa31-5e125e7a501d
ba3a703d-2501-4221-88ee-8eca067b0708
13a2e6b8-7de0-4c88-bf77-8fb7d7e5092f
edd4cb9e-fb42-47c3-9d9c-c1000892c81e
1a07109f-6b80-4917-b10c-96444134b485
947880df-029a-4203-bafe-331a57a0f3cc
509d2f28-a972-41ee-9043-fb50e8e6bd95
7280be14-4513-4693-b249-a4c9d12585b5
4347d285-6bcc-4284-b7b8-2d2bd23f1bbe
da5f43a9-c390-4724-a789-38b45a5b4f87
cbf713fd-b187-467c-807b-0c84538cc5f3
8a01cec5-a4a0-4d01-a329-4040545d44f6
62ec20d6-3fff-47a4-9b93-008dce6a06b8
864681c0-0576-43a3-a471-0928b0845472
6b6881d6-2d84-440c-8248-c740e248a8d6
b1f91a95-cfcf-4b96-bb3f-ad89c2a7d542
32268af8-00c3-44a6-b3bc-e20cc53aa32d
b4a7adb4-0085-4034-b757-61026d5ac83a
b129468d-66be-42ed-b23b-9cae215d1261
6ec5bfa8-e04c-4c49-aaaf-4ea1cbdb2953
35d4a0a3-2fe1-474e-b096-7870b88b32b0
a85ba720-5df5-4b25-b2e2-fe55357c990c
60df4abc-0c93-415b-aaef-644544007fad
04dded18-d56b-48ca-8a41-a90681b46260
c5148fed-b69d-4068-a740-11544ed6cadb
6f292258-cc7a-462c-b74a-d26a5a3392c2
ee9cb1fa-b6f1-443b-8a90-6b9a8723c5aa
0be1277b-7661-49ba-9146-a5fc671f05ba
aa43f33d-dcba-4bb6-b751-3c2913564e42
24d44aca-d7ac-4520-88ee-888a5fdc1660
50d91902-da15-4032-a9c5-ee069b3b20a6
ddd7fcbf-0aa7-4b76-b4aa-a679b0a0adce
f803bf89-5223-4b8c-939a-ebb537bcb623
2cd5ddfb-06bd-430e-a196-c754b3840d58
e8837ce1-b08f-404d-ae99-4798992637ae
fae76786-4895-4c0e-ba2e-d25337818604
591a3f7f-906e-4a4c-bd2b-0e79bf375b10
28bf12d4-d7e7-4546-8dc7-6f9c30162e7d
3e847f38-aa2e-4285-86b0-192f64244dfe
5884d6a9-8873-4383-b95c-6dafc4e19c08
36feee79-031d-40d1-8dfe-6ae5211efff9
8f0a215a-2207-4b58-86de-48939890a746
92963afd-2cb4-462e-aec4-2e732862e284
b43f7be9-b45c-4639-af24-bcfb1eabc022
1efdd624-6433-4583-aff7-06772caf3e4a
4d4d9228-bee1-4a62-9ee2-18ac12917c36
0286a5c9-4686-4f8c-b98e-71a5344738d4
68195595-06e7-4999-bb8a-262de007e492
4a028481-d5a3-4460-a03a-ef77620efd06
49c1be4b-8491-4fae-9a18-ddf021640e58
8301730b-965e-4b7c-b8ec-3163f560ef94
f2a68a40-9090-4ae7-967a-b5c6a637e72e
500d9a55-07e4-4786-97cd-8256fc80e01d
3045309d-13e0-4530-b506-9e4240220c88
5f033ff2-e70f-4612-a8e6-c987cb9d4c55
50ba68ea-c7e9-4077-890e-31c063e1b929
f8f7d8b8-9fd2-4ec6-b4f7-fbb654618a92
00521664-b7ca-4046-b2e4-249444d58c25
5cdab869-7048-451a-a9a1-482515233ac7
e846fb28-1cbe-4551-b04b-2cf893c09853
e5189418-f292-4a0f-a8e2-70cb42e1deaa
391194e5-9714-45c8-9c02-7554a5e5d61a
FFPE9
2c5f556b-5640-447d-ba6c-d923cec0bc50
bb4febd0-e27f-45d3-9571-caaefcaf3834
93d0246b-6b6a-4502-8667-d1783449ca98
a9de8b3a-1e85-4548-9d22-fa361d6f88b5
c92c56a2-dfca-4431-8fbc-706805664104
6be77907-f32b-4534-823e-fd954efdcffb
c4c4f92b-3f8c-4b9a-b579-f19afb7c0287
ce9df5b9-02e0-4892-b91a-983343f966eb
c3ace251-e74b-44af-8729-de38c44149bd
f0b1b336-4f67-4bbf-8d7f-a9fa064684eb
288ea824-1a61-41a6-abe8-c9d73f3d6853
cb124748-707b-4c7a-affd-2fb6b946fff8
4de3f0c7-3d62-41b9-8ad1-f7686b2095f3
657cbe88-c009-468c-98d0-64544dae2401
31b4cac0-11c6-4a36-845f-29bddd88baad
5933af78-2144-4c4b-8f50-4e364752becb
f6c3aa24-c241-407f-bf0b-2318a980fada
53e6d008-a42e-4dc1-a956-b83ecc65201e
35a97773-58aa-463d-a806-d59192728376
bb545fd8-4bc7-4154-9130-5ff374703f3b
2dc33673-56b7-4076-9a58-1c984d5a288e
d9df7c9d-69df-415d-b8ed-3f959706e240
600007c7-9e6f-4fd2-9a0a-ad7bd32a61b1
be9468f2-d406-464e-99a0-a741dcdfd284
bd11a8af-3bec-4907-90b5-529e888f8a3d
33f3e9fe-2afc-4da3-8599-dc342ac635db
acef50e3-8c17-4a0c-9641-607743b3f799
89faa5e1-8e87-43f7-80fc-e414f4dc5833
8163510e-3c42-4fbe-ad13-518b38d2b130
bc6d6460-50db-4c90-95ed-ccfe8c699d14
27028db4-91e9-40e3-842a-e8eda7a62432
a52566f0-a8b0-4b1c-bfb4-93d654b19434
dbbe62cb-519d-42b1-abfc-0cf88f5e8657
1e8ebda8-445d-46df-bd7f-5c513c1837fb
d644b434-1298-4585-8769-c1700bef1812
3c0137a7-b023-4853-8777-f8aeb06fb507
a32f17f0-409d-4f5f-8a52-1b500c0356e6
f7fa95ca-a91c-453e-8794-557a3a2296af
d00e4aca-cb36-4323-a919-dcc4a56bae3f
c3eea350-a13a-4b40-ab94-e4c01c3a34da
f33e51da-3780-40c9-aa94-607117683885
4d186e00-57f1-481f-b369-42d431d8bfdc
551cdf05-208d-48f3-b96b-94934098c884
6aae0870-ff13-4179-a68a-9f6840a35028
e49c60b9-53ca-4e70-b785-46b1ab528f88
b957f336-153c-4714-8038-3a1202b68d5d
967e224e-99a1-4de1-b80f-b27f4ed113fa
c9d866ee-2c96-48c9-8b7b-3ad5f7a27c08
4e5da718-d979-4506-8428-e7c2ca040d5d
2b211d0e-ad55-4b08-9c9b-914fba546176
e82e9ebd-d0b5-451f-8dc1-441c27556d7b
6621d3f3-6ab3-4493-aec8-cfcf6bcd6c25
7b0d4d3a-3cb0-46c9-ba88-3ea7b18a431c
ff0d397e-1571-48a0-91fe-0bd67467b4f6
0b711cc2-173a-4e4c-be91-957e8c36932f
7fa2bce1-e9ae-431b-8e84-a159674ec2a8
e41cf7fc-d980-4414-abc1-6d5a3d0ebf26
cee35925-0206-48c3-928b-03acb293f670
706f6211-5483-45e6-828d-f8ebc9156235
406efe91-75f3-4082-8212-e4c46e439753
da740d62-a551-42b8-a370-5c0d2d6063dd
d245b683-68ba-4faf-a36d-7ff29fdf5133
e07fd96f-66e2-42c0-9243-16e069dbf6ca
a117669f-18f4-424d-b72a-e2bbf4562734
de73354f-1995-42bb-977d-ca2fc743eaf0
be52f33b-6eca-44c8-b18b-cc6acfcc6586
63323aaf-b556-43b5-bfe2-5447f0929088
1a612e6d-33e8-45ec-9f8b-f17c239bf1ae
87c04923-6012-4c26-af6b-493d5c6de243
23757670-84e6-4c46-b0ce-ce85915eca9f
1afa1999-26c2-4c66-acc7-d8d220c91fb1
0ba0cc8e-041d-4a30-944a-2c12883f32c1
026d29d1-3579-4d26-957b-9bc4d0186cb3
03fcc226-6bf3-408a-affa-848000c86251
8141ef7e-d008-44e1-a33c-9cd1f1a448a0
3be004e4-87a7-4bbe-ad6e-caa72d5d534c
ec52e2fa-22cc-417c-984a-f2f6c2661fc1
9c5ba2ca-f209-4efd-a286-d0758e7bcaa3
9b02cc14-ac21-4b96-b546-4edca2b6d742
453f476b-3496-4841-832e-aaebf2fe513e
09ba0954-5150-4ea3-a8a1-41e948b6426b
3e310419-e98b-40b6-89f2-535812fb9ce4
d6a0e527-e750-4580-a565-b544e3ef0bf3
b5480191-be2e-407f-82fb-39964b4f05e8
6e180163-c78e-484c-ab65-7ea040770fc7
4218f3c1-5ebf-413a-b352-206a98f356ef
7bdeab81-7d76-4018-b965-975a6955e251
a404e81a-db81-4823-8af9-0e3343fdd788
ef1a5724-7bb3-46cc-9095-d4e0f0a4dd51
bc6c0414-05f4-4e0a-8394-7590eae8e9c4
8b4862d7-6253-4989-a3e0-ef50cd9b2171
3054161f-eedd-4165-917f-1acca3071d6e
e902b80e-b502-4df4-bd0e-38e3ef176ece
5f338409-b02b-4563-a053-36d916417f57
428dbdbc-73ed-43e9-a1f2-cbdeeea4b325
96d06de6-e99e-4d7b-94ba-89c72a2e9c22
48320f4c-2f30-49b6-923e-a99afead3d72
a05166fe-53ab-4b6e-8c04-2a627ba5d4ae
8bd7e5c3-6b02-48d8-bf56-b6123c4897fb
0d06dc83-a86c-4301-9535-95cacae57faa
a5e6f046-c710-4e0e-ae93-acd7f4923a40
d7a3cab3-1269-4c8d-8ffa-5d656b30e37e
0abbfebe-b1cf-4127-97db-3e075dbf8eb8
dd26bc50-3377-4aa3-b7e3-70548feba143
26657482-6ad2-400a-9d4b-4675e7382e51
e235abe2-e3e5-4856-9375-c4fd5182ada2
21a09751-1499-4708-8a2c-135bb211cd67
6cc3b0c1-c76e-4ebc-b1d0-40571f3f783b
5daf43cf-1734-4545-96c3-395f3359a761
5992dc70-5033-4dac-acdc-b23bd805c553
a26fb542-f481-4658-8d31-3e7c628cb7aa
84762449-0410-48ec-8e9e-2c546bf114aa
e33b4bdc-fd3c-46f5-b531-677627a44c01
6cd8a769-29f2-4705-9dca-00a64a161a1d
db98e4f4-6718-435b-adc9-3ddcc9dd46f4
0c15da2d-93c0-4ac8-877f-995cc0eda343
10494ce6-1580-4467-96cd-008f578654fc
1baefc8b-1c25-4f07-9ff8-9fe1b6c08b81
d8cd908b-c5c9-47bd-81c4-335ab765d0f9
28bb1d1e-626b-4cb5-86e2-da2dfb73fc37
FFPE10
cacdc2c3-5dcb-4a9b-ae6e-4e16bbb3b6e2
f88716a9-4496-4276-9ced-a1be1a13164a
d9fc4fe2-233e-4051-a84e-ba3cc7336d5b
b7ebe8d3-0dd7-417d-bf80-89181c5ab22e
b2d058c9-3e26-4731-bc8a-b8deaa53f4e2
874fd4c4-2155-42ee-aeef-5a9cc895a85b
229350dd-0aff-411b-bb1a-db9b44d261b0
e873cf07-6861-4184-9284-96badb7883e5
903b6678-b4a2-46ae-8566-1b51033d3666
99be0277-be61-4519-a83a-de0997ff92d3
ab81777b-6637-4c0c-836a-67b49eefb6dd
292cc63e-9c6d-415c-90bf-31a69680032a
c3bc36c9-edac-430d-9461-1f9e5b24beae
e6c3136b-82ed-4c67-8d8e-d0dd7af880ba
5581a935-bf02-4fb9-8c38-0e052adc99ee
9dfd88af-03b1-434e-941e-f7572d5511d5
26222025-b99c-492c-8a89-de248b3ca9a8
23ae451a-23aa-4886-9211-325cc2ebfe88
1f94c8cd-70f6-488a-9c8c-1f3118ab9204
a7a9b750-1df2-4deb-ad23-d8eed97ca7c3
629e95eb-c9f5-4604-a37e-2f6b14f618c0
d20dab13-1fa2-4ed2-988d-8895beebdc30
03995b57-a9f7-4f62-80e8-f53520e56dbf
d72f8a20-8d02-47a4-a337-7f011f027ba6
e97d7484-22f1-4c5d-ac17-17f987f4c2d2
52f47a9f-e421-4316-8b61-c4491ea78565
f5c9dc94-9552-458b-b52c-eec5e141e13e
66a51981-6a01-4daa-967b-22225d2fd267
f6b77862-1bde-4410-a697-a483a5483f3e
a5afa7a2-300a-4e5f-b90f-b484561309f1
876a9470-623b-4988-afbe-60de64cf106e
a5f9af04-ad6b-44db-a937-f652fdff0116
cbabd331-958f-44b9-be8d-d9afbf8420ad
dba60e64-d612-4485-9679-2910da3ff753
fb2b4eaa-4a07-4b4d-bff4-33261640d822
20360bf7-65fe-4c11-ab91-2ad3794a7dd4
24b0f333-b562-4046-8929-66ee7041b7de
3dd8eb23-b3ad-4a0c-bf9e-76614515ada2
38885e37-8f1a-4a63-9176-377a2ad82dce
dfb5059e-9e04-4da4-a176-ca3d7137327c
b4c786e7-f476-4797-a8f8-8a6314c99a68
22449d1c-93b5-4320-aaf2-2611e82bf452
719f82fb-952b-4166-a0d2-5bbf7d4a4e35
fd1b7677-ddbf-4a4c-934e-bf3d8502c5e6
4bbb3a93-8609-4ebd-8bad-b1eddeaa417a
df8f9474-3a3c-4528-b326-286c6a170e0a
ad956b45-5a55-4025-b2fe-06e8c4cc4e75
c3a01c7e-daab-459d-9c92-f2eb971727f4
929bc23a-e27e-46bd-a75b-eb584b31d377
5187a20d-3ebf-4c35-93b0-16182c4fa1c1
4d84b50e-08c2-427f-a95f-e80fea5c13e1
4d123367-22d0-4c65-ac74-ddc2180d5dda
3551d14c-0169-4f2d-80f1-478301b5439f
b3d2d7ac-ed95-43d0-ad0b-a27818a8392b
a12ef12f-d5cf-49ea-a4ca-0255bf744282
0b8f732b-34d5-4c20-a0c6-a02b7cbd4903
d7e1e4bb-add7-41b1-8f30-9e7aa090183f
58e54e9e-43fc-4075-b440-de8a57d7e197
3899822e-b919-4d58-a92e-c7ed9ea7408b
35e6c465-da24-49bf-9474-ffb71e49f7c4
e91d3b85-fd9f-453d-b946-e4ea51ee43cd
fa1a73a1-1f4b-4352-a764-3928832b9683
4a1fbc22-4a96-40cc-9272-6eab93bed598
8dd782b8-df98-4df6-9817-fe4ab05464fe
f1522214-0c94-469c-8542-1b586c03d06f
96310246-9aff-4a80-8ac4-d75c0e03d80f
64568034-a885-4f0b-ae31-5c674298aaf9
9982ba81-838a-4ce4-a2c6-d7729963f68a
504b0ec2-536d-4435-978f-31a2b8082a9f
b851db45-f2da-4f23-90ff-b152a5cff209
5d2ebede-b240-4a49-b554-08cd1ef8736b
4db1a4eb-7a71-4be6-aa71-e3697cd958f1
8d4abd97-9d42-4d47-a7f0-a7c3f5d563dc
8d90f95e-0694-43f8-8b52-cd6bf83e1b3a
1c5735c5-20c4-4f66-aaf0-0e90e2856ed4
ca58a309-2fcb-4315-a38f-0e48b4a2acd5
82b023e0-3d07-40af-bc2e-d3f08749c43b
b920ecc0-170e-4502-93f3-24a7cb5ee749
7572d818-b75a-4273-9471-7daa422af33f
2d187833-fb06-4301-81d5-343f081a7f41
afd9f3b3-74f4-4c91-9af5-856bdd8a9939
415a2194-6133-4829-8705-9283b155c777
a7d1c80c-45ec-4289-a810-dfe6303b42e1
d299282d-f3e0-47ba-a53b-02a196d3c252
bc5ca6b1-07b7-4703-bfb6-88eb20a2795b
0f148d5e-1839-4a07-a29d-83252ca566b8
10bb8648-c29e-435c-b5d3-0b17201b231a
0d33405e-2ce7-49cd-8ecd-0f3f0579de63
5ee0768e-a834-4648-a198-b763d77547e4
7b9fa6db-6538-460e-9897-9fc46750b878
e648ddaf-e2f4-43ff-a6a6-2559d0c88ae8
86969fb5-57c1-41fd-a9a0-4e3072007ef3
e049e5f1-c1ea-4ffe-b8d5-f70ffa4bbcb6
f8c536ba-dd00-431a-90b8-3fb41cc435a3
5de64e71-549b-4ea3-bce3-7059f1137aac
3a77951d-780a-4fb0-88cb-5e8c2a15946d
ce9e9c1a-04fc-4d82-b288-ca6a95f20a94
91e07a5a-bca5-4d59-9ad4-5ddf0153cb7e
e6db6d0f-e953-40ab-b9c4-bde943740360
a9d751cb-8cea-43df-8721-8e0fa174c136
a93343c9-310f-428e-a949-2024d8579c3b
ed215e22-e26a-4062-8dce-4f2241b3fd8e
2be8dc42-6ef0-4541-92b7-0627bc968184
2677fbee-88ce-433d-b6df-a2f058f13ab2
a14da848-0daf-4c7e-a57a-2fbd0b5bddb9
1d28f1dc-57a3-4a15-a496-e4f659433941
3fb0dbac-35ee-403f-961b-3acede6c412e
068f2ae0-abf6-4fea-98fc-56f642b4fe13
6bfb0770-7dc5-44dd-a901-f11c016267e4
e0e16c9d-0871-4312-bc0a-0b0257ab9545
3e740bd0-3941-4aa8-bb74-72d7fea80e88
baa038b4-75de-4b33-a07e-140550f3f0dd
e853704a-d298-4eaf-b5d1-461f5ec09f71
5c17a68f-5624-4560-8de4-8f5b4b4eb860
12764dba-b725-4388-959c-531eeac33cb6
5777dac4-bed3-4936-a0c3-46fb316ec043
1aa9ffff-3a9a-4f04-bfb5-e6ae70f8ff88
1a0b7574-2dca-46de-86aa-f558729620be
7b808ec6-ab23-4f76-b4aa-4803977284b1
e8c1eedd-5469-452c-9218-ca009bfa7f95
FFPE11
d8da8f1a-22eb-466a-93b2-7c7e54cebe5e
be78cd2c-62e6-4749-b4b2-d2c174e0c8e8
464d8d31-3778-4307-87d0-2d23e52aa420
d2e3ce73-9579-4761-b1df-e3a24f0fb87a
a4a6aa1e-5be4-4c38-9a84-e97a5352e9bc
eea60682-5b4d-4ce5-ad5c-8d60649df40f
7e2c4460-2d4a-47ff-81f5-c07505bf6540
53e369f1-2405-40c3-9760-3119679f66d0
da655a35-c146-4748-9424-936c8a30fcf2
e9ed5ee3-2b9e-40d4-9d5e-7cdc7800a8ac
d4cc549d-0299-4143-b682-5e7c6274c6a6
5aa33f99-6b84-4df7-a755-b400fd9a7b10
29a7015f-3141-4fb5-9095-2660fda5ad12
1db5f982-9b4f-43c8-a590-3635beaa26fc
502174b9-edb8-42a4-abe9-bd68c83c7332
fa46fcd7-1a88-4d3e-849b-17617c6abc68
b38a01b3-ac3b-4c44-9173-6dd3a3aeeb84
43d6e9dc-6a1c-4c92-88a6-320086f12719
212c52db-1ece-4edc-b058-a79d822c167b
a2238c6b-0cae-4ece-8f78-5a84fa365e61
b44d6a2c-979e-4cff-9280-dc3b7769019e
ee96d067-eb0d-4bfc-ac84-9486a62fbbc2
0a0dad2c-bcb5-4baa-b719-ef5b63f14544
f7c373ca-54df-4bc5-9965-973b944ffa73
9b079169-552d-4d73-9b2d-9310a2fa0d07
64fd92ab-a92d-4686-9e0f-8025f95bdecc
5eacab75-eb6e-4664-bd05-fe2304b9fa0a
809e6930-c5a2-49a2-9cc6-24d82eb64b8b
3ae73975-8b91-4885-8ce8-a173731a793a
593d9d6c-b1d7-4014-ba88-d9bd5ec03564
3ba76953-40c1-4f4f-bcda-ca508129a3ac
8fd7fe88-7122-4d46-b3a5-9db4fe8a0d56
42a43276-0865-47b3-ada1-bd4ded7cf8ea
8f45f1cd-7e2e-4500-81f4-fa150218c4a2
04285ae7-b8da-417c-9adc-d743ced38da6
e7ed69de-b26b-4022-b614-1713545d46ce
b72831c5-56ff-405b-a230-110715dec882
62a121dd-2de8-4fee-82d2-8f4632fb808f
0c8c3954-2986-47cb-92df-26ac17263096
082ff9f4-4333-40aa-a26c-69572824e16e
e45a24f1-bd9a-4a97-9fdc-e585345b29f8
01c78acc-a234-4e3d-84dd-511020951fcd
5ba2a8fb-d01e-4cf3-8e5e-0ee7594e3661
9734ba9a-6f0e-458a-9c16-642c5520a6ec
ded996c5-ee4c-4a87-979a-e9c114f62394
06f57c5b-39c4-4eda-a6c9-7778e3aafc7e
236091da-72b9-4e83-9d8c-3f83b3ad2993
add0134a-51d5-473d-89d5-0c75faf574a9
d5b1f832-8696-4f02-921b-86f82d2e7b2e
ad52d9d4-7fd9-43dc-a827-13d519868aac
c7f54a8e-ae26-428c-bf12-0622c8350a43
3b2b1706-f425-4269-b7d7-e68dcc2c0029
0f6b8592-98ca-49db-b4be-b14f476745b2
3cfb76dc-1bf0-4564-8333-6249541fdcfb
80761470-7c06-4ab8-9699-4b1b40634950
d6a2ef2a-2e34-4cbe-b592-e5eb72e8a1ee
0d81e592-6cbe-4098-9ac8-ecd04fa503e5
24d427f4-0c2d-451e-841d-bb3a8f647466
f0abfa66-5e5f-4e9f-9347-5394294b0509
73b29e5d-43c2-4535-8379-f41512cdfd38
258646cf-120d-4f42-bbad-6b2d8dee4dc3
3a0c110b-c92a-48f9-aaa5-0d9bae774308
8d26f561-6dd8-48f5-bfc1-6a9624f9deea
48aa790b-e908-49eb-92cb-357eaadd65c3
80cdb8b5-f991-4847-8135-ed40589f70f6
fd978c3b-14df-4217-b50e-c433b9c5b677
a30bb083-33ba-42ac-a100-bca3a2d6dcf0
0342037d-6158-4401-90db-122821a736c6
43f2a90b-1537-4417-ba14-1db7931dbf3b
40190e6a-0669-4b53-8be9-bf558bd2f0da
38c0a522-897c-495a-bb7d-699a97c9710b
610bf619-1608-469d-a782-5966c4368764
052777da-807a-4975-a057-debbc87d03b8
be19d882-ae19-470f-9b2f-f54a591b8a66
b9de1849-c429-4535-95c5-0bfc3b95ea88
4a2942c3-344e-4c12-946f-f2c54cc5d51c
0da12a29-b2f4-4f24-9fdc-650bf12f0e9f
6d908015-349d-42f8-b15f-548109abaf4f
e180563c-1071-40f2-8cf2-ce0541bb25d6
73d703ba-2796-4256-ba26-ac790bf5401a
261c42ff-e40b-4c48-ac0f-7c69fd6dd85b
c6b61f25-1489-4448-b368-671819d11d86
c543d043-1f7d-476d-8769-36a1610f60ed
1adc09e0-ec4b-43f7-9a25-2ccb9487fe65
80af0190-8adb-4c04-a5a6-103368f78335
63f0167a-2612-4271-a437-0bc4651a817d
cd61635b-ec3f-4432-a3f4-113d06848119
2120b4db-fdd7-40cb-aa42-18c2b9d77e14
c7e5e2ae-f30f-43f5-bea3-ad4f80c8ebb1
66bc32e6-51d7-4abc-ba88-783cb708464e
f56098ac-af6c-4d6f-bee5-3d6748d6effa
630af7d3-c6b3-4420-a938-e8052a70761f
80bd942d-79ec-4a74-b717-2a0638cbaf78
7573eddf-0515-4016-bfaa-eb214a8a49b9
80cb469f-358a-469d-a208-2c0bbb5fa6eb
628284d0-6cf2-4a7f-adb2-07d8999eba2c
f2e2e9a7-d742-46e4-8376-1c9cb7b30d68
75b71835-a655-4fcf-8193-d5df5978a519
e726f685-492f-4b37-ac25-f8bdf770a8e6
4f5268df-b3f6-46ae-bb13-83b2f0397bd8
620fdca9-9a3e-4aeb-85aa-fe6da130a57c
cbea78f3-48e8-47f7-ba1a-59221959c72c
38661849-a970-4e66-a9db-325d1ac75f37
7a581bc8-3ab7-4152-88c4-cacdf8abe88f
ccf9a1af-9a45-424a-8e8b-8940eb411160
32775a0e-c7b4-43eb-871c-d6845548e48b
bbd9e4cc-f569-447f-8416-2136f88ab257
e84e64b1-4521-4db6-bbd6-62f3641d8e00
f1a58eda-96d3-48b7-b0f7-cb3b1e9b94c7
6d2426d1-5258-45ec-8ebf-5677496a992f
cea36eff-798f-435f-8708-53a96bdb32c7
258b2108-ace1-4d89-8be8-ae73d3b38252
1333dcf8-142c-4a6b-8d32-d9a24e38658d
febca6e9-34ba-4e81-b71d-1a8b676e058b
988b80b4-d93a-4dbb-a2be-1947cf34d00f
68cff445-78c8-4b94-b160-180299bff8bf
6cd1fbc7-2367-4b95-82d9-b31cfdc56de9
914b2af2-d972-4b16-b9f5-d746ee807879
575116f2-e11d-47b1-9d55-83480c31ecda
eeec6248-dcea-42e8-acbd-7e2ca94ab5af
FFPE12
f34b3155-906b-4ada-82dd-1b68f0780a1f
d75b2f1d-50bb-4f4e-89ca-babd667f87ba
7ed5c4d4-fd67-4bd4-a80d-93e9d7ad77d6
3de76578-b1d1-498b-9975-5fdd8a8026bd
51b9bb9d-4594-4f9e-9f2e-e73dc2f98396
e0c11be2-f835-4e51-84c4-8f6437a5d2c0
142c2382-5272-4d08-a6b4-9e0d7738966e
5e263375-a9f0-4c99-9950-aef54fdd8195
34ee45f8-5b42-485c-8795-f63a388ffcec
f04b3ea5-492f-4fed-a07c-550b33bbb986
7f1fbe1e-f84a-462f-9b5c-1c3ff79adff4
20d353c8-2bf3-4928-bad3-90fa0b72a243
38c6edde-6003-4377-9a73-7702b8e097c3
ed288127-1fa3-4d0d-9e05-ac4d48d35ff3
a843d624-8b04-4a69-9375-415af6822c4d
f7c0ce15-3c6c-4b39-8f3a-af03afc406bf
7b4e869f-7bb2-42d4-823a-26d53a90aafe
6600ef3b-8d6c-4af1-952c-c5ebde1fcef7
3e297453-8fd2-4c74-b869-f0c13d8d5e5c
20643fb4-dc99-4e21-99cc-19be1d4e4754
bc5c10c5-da03-435c-8f88-cf71ad1dfb30
b1a6cc70-acb0-4cb0-ad07-fb6be2c056d0
c8bcf583-29ca-4434-a91e-d2104f67e303
54b3b30f-7776-422c-bfa3-569a3c01304e
ac9cf410-585f-4bec-ad73-1323b2c105c6
021884e7-0ef7-4ff6-a7b2-c25b5a972859
60077f98-550b-4974-8099-06b5c798a79b
0e1738de-c4ee-409d-9f4a-e8b36767c609
bf867fca-1d8c-4c92-9c82-3f13bbd6fb57
8f42f81f-06ce-4e74-9df1-3fecee0b3e52
aeced9ae-9c0c-452e-8632-81e358921efa
886468c8-fa58-4c8a-b152-a88706f68572
e05054f1-dbb9-4cfc-b2d1-46a4c683088a
f97a809a-8857-424d-ae04-f776f97ecf2f
5ee31467-8511-4ca9-89ca-e909810b654e
f3cdaa99-f605-42f6-8df8-c94d2dfd9397
23fdaef0-683c-4db8-b623-b3971e87b4fd
62e79f04-74a6-44cb-aa62-3dd6a7c1832d
4e542e45-3aa0-4354-a23a-91a9a8d48c09
aab76698-a083-41b6-ae4f-82326038ef1a
ccff6e25-c1e6-4819-a738-11e8a006a861
246fea5d-8015-442a-8d53-4712c337653f
32b1e99c-1e19-43b4-8912-fe0305fe8c31
1e3daa6c-5f35-4485-8885-347ceedd387c
cc49e951-fadc-4c38-b065-f78a844e95f1
c8364889-b5bb-49cf-97f9-758475d72466
602c68d8-80e9-4e0a-a70a-1eca065feabf
8ebf3141-c048-47c9-ac83-313363ca049f
1c4002f8-632e-4be4-b691-d84bb3c8ca79
8b66d5f8-1708-4abe-98f1-95a32a218854
47ce6b8b-5bfb-4fe6-869d-9b2cb5a10ff8
fdeab4bc-364c-4fe8-8ba8-cece89853eec
c0bb4c9c-5a5f-4381-90dc-5e541bf64790
8bd0eb8b-01be-45bd-8b6d-1f060f106afd
e7f090dc-4d89-4380-93d5-2f8e258509a8
3fe6be5f-487a-48e0-92ad-30b0d4c9a0b8
fbc8c8f8-9af9-456c-bc0d-553c811fb6e1
bbf3aa99-c166-47a1-b0eb-b581cc414aba
4318f4db-f0ef-4b09-9f99-8f7d98d074eb
d4edd666-0620-4fdc-9fdd-7d87d1e74189
4c367535-901c-4df9-a562-435cb4f92c58
a88a3bbf-21c0-42dc-a1a1-b13a5aff39e3
d0271c40-553a-41fa-9bc3-46643e9abd10
b9a8ea11-e4af-459c-8122-9776448e4986
98da9d65-33ce-4c45-81ef-fb03bae50889
247f094b-360f-4a85-94da-3a9771ec5c8d
ab059299-fcfb-430a-be20-7837c89ffb88
3f38e55d-68ce-4abe-b98c-f976f190bb85
7f53f941-f86c-40ed-b4e2-7e368ab14cf4
3918bf74-01bd-4916-8cfa-6d2499eb72e3
2f16f5ef-ea50-474b-849f-77198d2265a7
9014d393-3852-4418-bea8-fb9e6d8272ae
8e2d1a2f-6e09-4581-96f8-077c547caa98
f9b577c3-48c8-4945-ab98-e0cbf5ea1c3f
03a5bd02-dff3-4ce9-ac07-bf53e76e4535
e4b969a5-a1bd-4a7f-b4f9-332dffc67eb3
08280ed6-5df6-4915-852a-a2a66f75a2b4
59f31e36-815f-4b3f-ba8a-3aa0f3280207
7be9b37e-fc68-4e50-af5e-2f15e1866d2e
fa02cff2-3ef6-4a27-8cf1-e7ac62754741
c4dc821e-797b-45e6-b869-8bc932be6e1f
076824f7-e1d1-4c9e-922b-453d4c8d5511
25b16385-7b71-44f5-9aa6-a184476d84b8
3b254d11-475d-4296-b40d-d3ddbc3c12e1
352cec32-e780-4aaa-b476-986a72090f41
febf702b-8b32-4c22-9e2d-2155579a47ce
caa5530b-d63e-478f-a276-5c66ecf1b528
18957cd8-fc05-48c9-a71d-e49f7c0376ab
f2c95eda-f258-4ae3-998d-77aedcdbaacf
6e663977-93dc-4336-a0ee-561b60b181a6
c56114ef-eb08-42df-a1d8-29dddf9526b4
ab66466a-dd33-4627-abd2-123845cdc702
2053d56e-bc43-4c74-bd74-685089c8fb7f
6d8ec453-7e3c-4058-8f68-52500fea37bb
ad76dc35-0b22-4c3d-9ecb-50c14b5362e0
9e6e2415-c62d-436d-bace-755b04cc223b
fc5ec1a4-410c-4c6b-8d86-200dd543bf17
6c19e240-d411-4f13-b2ba-b23f7a623710
95b8cc66-76a2-49aa-8144-0ffcee057ddf
eec273b3-a627-43a6-ab04-a29602f0fc1a
2ee42d34-46e2-4bbe-b4a4-77682ff4cbe0
b1becd50-1412-42f5-9c81-1f79a929f2f2
bdec70ee-4780-4f7a-9927-9ead49fb5dda
8e9e3605-02a3-45e7-8dd1-5209524e57f0
c07de5aa-5847-4222-b698-45c71e7a8bd5
43ad5bcd-57d7-45b9-9884-7991bb5b810b
f80998ed-08d4-40b7-b3ce-a3f2153083e7
daae1e90-e614-456b-8ff9-dbd7c464c58e
c3fd0bcd-b49b-4cd7-9ded-cbe0356e478f
fae89606-fe2b-4e9c-a8ff-c6fde699179e
10b1be06-1f0b-411a-96dc-4a37009edefc
b5ea6b0d-74fe-4640-9aeb-ea14528d2e6d
55c596a3-9a51-4166-8f26-44f414fe2662
704a87ef-0e6c-4057-af82-90e2f19946ce
4582543f-6305-40d1-a52c-c8e918725d31
12378c0f-0934-4115-972b-b161f197d432
6fef6efa-6baf-4861-95d4-e42e9932c32c
99c46e7c-52da-403f-9b4c-fad67ccf9703
e52e9863-97c7-4283-8ac6-58d46b5bcb5a
16e7bbe0-94c1-4745-a065-51b2e91c459e
FFPE13
286def5c-407f-4ad2-8071-46ae4d752088
af80e101-dd64-4d0b-a5c5-ce4d7404c3e4
b7c94e1c-7068-4516-adaa-96a1ef86a49f
b43e46b4-4460-4593-a23e-fa72d38024f4
69b5f7b5-93ff-48aa-8238-5e0dc16c3751
b8a3ce81-9fb6-4364-9f60-492cb0405a86
7da7d93d-8bb6-43a7-a3bb-5b15e5afb394
29340604-06e4-404f-8f8c-356a990a05d7
ba51afb2-eb60-4fd1-b63f-4b8b4a13a18a
fdcaf083-7fd8-4f95-a2f2-d9a1f7b4e648
b1018046-f82d-4fff-b569-c047006987b5
d11e1373-f70a-4fbd-bdf5-3587a2180e1f
42cf2ba8-4ab4-452c-bb9c-db64b1e8b4ac
939e321c-4f3b-4cc7-9cc9-32cd4afdbce8
dbc8e439-3af1-49c0-a750-52587df0895c
93c5c812-b551-4bda-a581-fc5b4439cdef
1f18af31-51fe-4ed7-bbca-8341bc88abd3
4f4f8790-3dbe-4285-a9c1-aff2b4e01436
ebcd5624-4157-480a-9a27-89e082fb9340
fd408259-19d1-4243-87bf-77d9ef039b32
4fb8a6c4-b3f3-44be-bf7a-d2a608ab17e8
3a81c870-c146-4521-b5b0-c6adafa30b7a
406be0fb-1d14-4eb3-afb6-c3e6e6f323a3
5fb7ca04-d7f1-4398-b486-d95de552ca6d
22968857-3669-4cee-b4c9-9fe1c162a924
1e9f0e3e-dd4e-4a69-adcf-b759f70bc00d
ca18edac-73c7-4269-8c8a-096594b99802
6201dbea-3f1d-417d-bd9e-a6bf4a0db3c9
ee7fd846-1811-4f65-9820-44e67685c2e2
a53210ab-3ccc-406c-b4b8-fe37a8d73167
4a0f1969-0ae8-4bff-9fb7-c1b5b5696e1d
acdc6d05-b474-4b1e-a6af-24387b81b140
e53c780c-9837-4e22-9708-44767d0d1de8
7320bf08-34c0-4f98-a968-9759b7f422ae
968895c1-251f-4dad-9e92-0acf96ad0937
79b8e058-5392-4bb0-9069-af78c921fc31
54fc2252-4cfd-4553-bc96-5be27f394ea6
bf1475d8-8cd4-4c08-b653-92c3fdb70dd2
7bbcc62a-1f76-45ef-896b-fc361a7021b2
8f1ce3f9-dede-4f54-afde-d284a97c755e
d621e4c5-b99b-4132-a979-51d5ff5541af
10ef4976-6ff7-4ba4-9d11-82df295ade63
eabc3ecb-f16d-4363-b36d-aad9bf901ed0
19d21a79-5103-4d43-aec0-e24cdb24c7b7
62c030c1-90a2-4560-86cc-9f4d887b3d1a
aad9cebd-31a4-45a3-abd9-7c62109a6831
390ccb92-5cc5-4072-a979-7f5b9ebeee2d
7cfded91-4d5f-443e-b4ee-c1d6193b899a
deb5e022-fb9e-429d-b30b-72c83e8b75b9
72c74779-2a71-46cb-9041-377b4c90ae09
bef4be50-7172-46a0-90ed-d2ed4381d675
c4a80c6f-1411-4fd4-a7df-140ad16ce4e9
0639ec24-3080-487f-81f2-67ad835506bd
f32ce08f-42a0-40d1-8aaa-bb0fef5dc321
e9fcb816-96e7-4613-b6f2-ab27caa41d7d
7a9d4301-8f59-46c2-ac6f-4c4e6512ccb4
77eb2eca-3467-48ce-8bec-6373f5805538
8f7fa2ee-c14b-44b3-adfe-1852c17b8cfc
d8586419-33e5-403c-9559-5e873ede8b94
43128d11-b06a-4746-817c-246ad983c7b5
0814184d-9bbb-4730-bb17-1b635c830655
f7a03a23-90b8-4134-8575-13591a4822e8
01699091-9b0d-4ad5-859c-c928b4788030
e3b451ac-d5da-45dc-baca-9eba45bdccff
8c04150b-e05d-4521-854c-512b535bb359
d1ca2e08-6ee5-4782-b955-ff35db4283b9
70e2cd57-cd1d-4f43-9a8e-21c201310736
4a5d4750-7cdc-454a-a6ee-0052a36f90b1
ea794501-bf71-4807-b651-8a8247fd8e21
d2038bc9-db68-4bc9-9e0f-fc16ccc66e4c
d8bc0e4a-7e2e-48ca-a32f-aa7b21c256f9
c0aa9755-8278-4f2d-9f9d-7b41b72e70da
71ac0d42-fb41-428d-a7b5-b4951d25c875
883b7f38-3491-4560-bf9f-97c995ced6c9
03bed8d5-6229-45f4-b05f-b675e4581d50
5d4a1a35-1e82-4504-8ae0-e0acb0cdfcc4
0d9df78f-6cbe-46a1-8088-c46c75eb115a
775b4534-1c37-47d0-87aa-f9e73f6c0d19
b524544a-1ce7-461e-a2d3-e1604ecf318b
f5bfe259-2c17-4fde-99df-2318e3d9bf24
8132128a-4054-40c6-b6c4-7763122deb5e
c90b3b39-f7ef-4d55-ab65-4ca82ba42cb5
378bfd02-494e-4547-bfcd-c120e12e479a
64165c69-00f5-444e-a88b-fbb3be6702af
023e734b-71ee-4a0a-8d33-eae72ed57c08
31cd8ab3-9fbe-4703-a477-bd662a90ffdf
5b3479a1-a25c-4dfc-96a2-17dfc81690ab
ba84eed2-f875-45c1-9318-8ff4217a3386
aef3b26f-981d-45f8-8129-580c16cb39dd
5391266f-46da-42d7-b6bf-cb50c0379bb3
aed20e17-1217-4fe7-b33d-c66357719bee
66e70bf7-1a61-409c-8129-ebe654307646
93031398-e8a6-404e-b3ae-2c8dcecd999f
f5afe380-e4d6-4984-baf2-8a2bfdb9992e
1a23e436-4e85-4e61-813d-6b17861cd6cf
e0e62783-20d4-4f69-9256-aa93cb4335bd
7ca6982a-fc49-4a43-a112-e404a70ade48
38b6a211-1b78-476d-a6df-389b93d57a9d
ab6879d8-ac1b-4d1f-ab2b-1b9e2cd138d8
f8a9149c-05cc-42ce-89ce-1f17a72e841e
b533eecd-6d6e-4e4f-8aef-663fcc9db80e
49a1155b-0e83-4191-ad55-94c0d8523ea0
41d26fa7-4536-4a40-a91d-66905acf0d61
ee9b8758-4f98-4a5e-9bc9-07098d71a7ab
428467c5-c574-49cb-80c6-7404184e99e5
252f4013-2f42-4335-88b9-a9a20194667d
f596c355-f510-489d-936c-cde92d7a7983
7784d3e7-eeae-4137-a1a7-90e8fe6dae74
261a7a5c-d79f-4589-ac7c-0761dd9e9dc4
2f396825-b12c-4a46-b1c4-c000d6a29876
21ff9dc6-33e6-49c3-a32d-18ae44beb41b
6e7820f9-3e7f-4a05-92ea-d67cc198ad4d
554890b9-eccd-4c96-b59e-35ffd5f37243
e4e9f4d0-0de2-417f-a268-fa66445992db
ef0889c9-169d-474d-bcde-4423c00d8e0a
0fd57819-417b-40e0-aa0d-e066bd95e626
c3f73a7f-1170-4574-8453-1b35f2e9a79c
046f537b-e350-4e31-8fe9-4cae9d3a1d27
def23468-ea0d-4b5a-af4d-265a8fb7c482
b0e0d7c5-248b-4a73-b6a1-802ea1585c18
FFPE14
e8bbf8fc-f834-4d2f-b01e-33217b9ebf7f
5f61e3bf-2648-4004-87a7-ffd7ffe74ec1
db3b0462-213a-47e1-aa60-719e2d1730a7
955560ab-58f0-4f03-937a-a7d3e06d602c
40a82ead-3bd0-4197-8d21-135094f0e3d5
148f631b-4873-42d4-a964-d6b59dcc3044
44417dea-7dc2-415a-85e1-ab9ec1d5861a
529481be-54a2-4327-b6bc-b42685396548
d28a2e26-8bed-426c-b52e-737e9173b8d0
4dcb051a-f55e-45cf-87a8-3a26bb5ffa9a
d2b32c60-bd7e-46e0-ae06-6779e90e6d99
788f5eb8-148f-4a1c-8466-a159ff76379f
85860ab0-f2e1-4de5-8c75-52d67ad2542b
5977f1f3-5c3e-4eb5-b993-f70a524d33c3
84577db2-05d8-49f6-a608-68c8047026c1
57a534a9-5eac-4414-89e2-d484c19384fd
35add080-e565-4a93-9cf7-52fd4a362746
9ec702fa-1a6a-4a55-8d57-91a57f476dcf
db97b748-a25a-4e41-9887-b26873d36801
3a17bd7e-207a-4d5a-96dc-5e46b0b922f1
8337c869-875a-4b7a-bca1-dd2bd96fcf09
5b2cba1b-ae33-41b9-b695-191c05b82f13
2e1977f5-af0b-44ba-97ce-7882ffe9b102
2afb8e5d-1353-4756-8f82-6bab20893b5e
9b298437-164d-4e8f-9507-6ab28fd9a64a
ae50b244-6d4e-4032-8878-9d5f63777d7a
eb1c1c26-54e1-4016-a336-0a838d810e8c
e0d41760-cf97-42ca-b813-bb321d5f0f36
93c57dcb-3b49-4af8-8c84-39e41bd4e43f
6c1de146-44be-4b4d-99eb-01998678409f
1d47860f-d557-4caa-b759-efb7b42e39ad
08360cc7-9a48-46cf-a63c-d5b29176c98a
63e03e61-7403-4e71-8b63-4776edb0357f
44369f88-c2f9-47f8-852f-03f054fc32c8
350ffb6a-e5bf-4ecc-acc2-c343bb0b44ef
50b17223-4ea3-4b63-a9e8-b4766042434b
dce87811-088f-4109-8f17-9b0326ac73bb
45c23d2e-d13b-456a-81e5-3c11c10b03f9
78af5cbc-26f0-43e6-8a85-31d04f4cd96b
62d5c9ab-3f70-4502-a19e-52808bb8c043
51a8e059-5439-4b22-87e8-8d0abae6a7f1
4123ac3d-03d8-4160-88c0-570da01cbe4e
c62efb9b-a025-4f04-b353-0802abc123f6
256e9f59-daca-499b-bb3e-ca2bdbf72575
9b8e4029-3647-4a67-8e6e-f00be3e34a92
a5e2eb21-fc7a-4015-93f6-2f5044a08a25
22427a5d-eb5f-4842-9061-5b38de401569
b443cf51-fad6-4efc-92e9-f969f43d0c0a
31a66ded-460b-40d4-a5e7-0650ca5921ac
9debb4b9-453d-453e-b465-80280546f10f
d5897c4c-c4cc-491b-a3bd-267f43ef3196
83022f13-b753-4370-8fb7-49d22bb83b77
7d7507cc-f34e-40b6-8ddc-5fc8eb7f8e72
196cef9a-d4e0-448e-97ca-15c43a6af6d1
a3c1c2dc-85ef-4021-9aa0-f126481d36a1
3ce8e9c2-e030-4aca-97a9-25b2b7b1443b
d0f06920-6c82-49bd-83b8-0770968feb97
ceb950dc-5159-4a56-85fe-356e22b50704
3ef97a66-bf01-4ed0-8852-66ce784e6dbd
3ceab7e1-0909-4a93-9206-bc53a933637d
64fb4c10-d32b-4ddf-b0ee-6111a4922af1
ac005771-a09a-4521-8839-fc9651d49821
1f76a1d7-bc94-4c43-a2e6-c725bf911d38
cf770c14-49c6-47a8-a733-d5b6c7624f64
58a78ab1-7ce5-474a-8370-5e31fbde9fbe
6a854290-40cc-4e89-9b86-4385b97a0ed6
16472cc0-1dcc-4f2a-89f3-b72129a60827
a83e9d6f-c93c-4cff-9ae7-d677a303d326
d8be3a65-42e9-4876-affd-b9387230c757
40948102-d578-4f39-9608-fb199368a78c
81696a9b-2cf1-4c3f-aea0-e97c5dae3284
07c2ba14-3667-4b52-af95-c20a0d23cb36
b340dd89-0bcb-429d-88d1-93ca8bde20da
ce71110f-7e5f-4313-bf81-f6d575f2530a
62bde930-3c27-48b3-b8d5-43317d609c9e
54c56054-867c-4304-bda5-ec173e092832
05ccc8d7-3381-462a-a873-d6a7ca62067a
832f5ab8-fadc-4e53-b7ab-45e3da2931d3
dbf6ada4-22d5-4c47-ae2d-514646ed0cb4
ee527822-2890-41c4-a209-80302796b840
86e6383b-4369-4954-b372-9901b8bf1335
2d41d7a1-526b-43a9-9473-b0a8beedcec9
75d03e9a-8065-415b-a110-07864c8b8e35
bc1694b2-c6bb-4362-b41f-47f635d44f90
82d8a49a-d1e8-4735-bdaf-d75855a2f506
041b4347-b31c-4838-b3ad-8bde283d6166
e8435e2f-2ff9-4b6b-850e-19069532723c
04e3e22d-34a2-4726-81c1-52f2bfe1943b
1cc727da-7d83-4f33-8940-cba4d6b3918a
877c7e55-911b-42a8-a424-8bfdf8c9745a
c76a0b27-796d-4988-bb6b-8acfb138d0ed
cc454677-ae17-4c5a-a74a-e098a1038f02
430c5b33-22d3-4dd2-9052-22ef73d70d5c
7bb84648-d0f1-4e6e-b884-22db14ab8ac9
5342edc9-6d19-4800-9651-323ce84c7801
8919235b-9750-4d93-95e9-0cf7115a12cc
5d36d641-5c6d-4215-b241-3d91357723d4
c565947b-b75b-4283-ad20-55a61da4ad91
21f0c82b-38ca-4e2b-b312-168f4ac4686d
6ea7f207-1824-4ffa-ae82-6b069962df16
22e6730c-b45c-4ed9-a46f-78259e6b1f2a
d1bcde6c-f771-44e1-bd32-a096cfe93252
e7121622-6073-4626-a90b-f31534e4d0c9
83f367c5-c3c8-479f-9af3-e4db71fe71b7
cbb723cf-8a8c-482a-b314-f591550a1f0b
fa1008ec-be72-46ef-9bf3-8acd540fa0e2
1a7169cc-7152-47f4-a881-c90d999aa538
fa27d18c-70a9-4222-85c6-57de89d7e92f
b3462369-6169-461d-addc-14cfe8958f55
afb592de-0f75-4dd2-828c-8bf360c9b2df
c736c91e-1c91-49dd-8f88-8ef23c05fb9d
6373cdc3-c67e-4bc9-84d8-836852dce62b
41db477b-33e0-472a-831c-16b4425e46e4
9d0978f7-4809-4c2a-8529-d7d90aa2ee52
afe4d2e0-c84f-42e8-a793-814df8ca10e2
c5c578cb-09ac-400e-9aa1-d9172a8066f9
d58f22bf-88d2-4b6b-a4bf-b03da9f0b1e2
8366fbb8-f23e-4e8d-98cf-10d45b9ab3bc
11866158-6feb-4f4d-819b-81d3f5b46afa
e96f3ab0-48f2-4079-b987-f6bb1c4e34eb
FFPE15
73e2c320-395e-40a1-8a79-619931ea5cdb
8a143c33-8c37-4f78-82ee-adc4b12bb3e9
5a516cf8-58e3-4035-8c27-d6ffc6e3618f
78c04ac3-3486-432a-a9fe-f47501274e42
d573ab41-aa6c-4c68-9a5f-e4114d74de3a
853738ca-365c-47c4-8156-72539c75e6c1
c7fbab73-3d27-489a-a791-a2b180ae2b78
a3fd80cb-1458-4708-9b06-3c8a0e972892
0086ffb7-a400-4529-b2f1-9724eb361b79
e2f5c2b1-f5de-4119-90f6-c5ce58c7ff88
2736383f-83bf-4c83-b4d7-9ba7a2538c18
fecaa7d4-afda-488a-bcd0-c3c8cd447e89
99eba4d7-4f41-43f4-af8c-ac6b3c479cd9
059e648c-d355-4a2b-860d-4f82736cebb6
c81f9835-c10e-4560-8a37-610ee92708d1
529ffddf-a729-4e7c-8307-298230cbb679
dacea2b3-c2c7-4975-aa7e-7cba72076f13
74d1dbb3-080f-44a3-b320-eebb74cc0c9b
7c20182b-c8a8-4cc9-af00-d1df90e53031
fae0b1c8-e2f6-4aff-bb0d-88be1fe44720
7a0256fe-b232-442a-b677-3256da65875b
a1a1f980-5c25-478e-8c2c-3d3ec26d46ef
7f04cd67-8e27-415b-ae7b-3894efcb9788
c844c6f4-cc71-42e4-ae91-4a2e541045cb
36d5d96d-9b0c-49a0-9697-81d395a99341
b86f039a-b232-4b3b-951a-f41626bc534c
f631d499-1f3e-4667-a102-e21858158312
f00d2a8c-873b-4ab7-a7d1-c681e23e6546
e55b6c71-74db-44f2-a1e1-d4c4aea8e326
1148cf8d-2a63-427e-9983-f83a6356761b
56652b1c-c0fb-44fa-a5c0-1172d8c0a258
7112baea-276d-49b3-8a61-29c12cb6157f
17321be8-99ba-43ff-acf2-e14745859161
2b48f3ec-2c66-45ba-8103-70591e68a773
31e7e16a-ac53-489d-89bf-94cec4f02b5b
de5cfa4b-a946-4f53-832d-ce3a368b96c2
c9d0c244-9815-4095-9787-2c2e1b3b1bc8
69e2aab2-1bd8-452a-8832-0294fd76613f
f6f41639-3a88-4cdf-8bc5-6b7eec3210fc
aed69410-9d05-4349-9504-2c75274f77ff
1d11120e-2a3a-40ad-9a6a-0e443cd535af
e0e58665-8cb8-47f7-98a5-520722985064
9649b84f-9730-424d-80a9-4a84789f417a
d053b1d4-219e-4673-8132-b7bd924c473d
0a78d969-95f5-4748-8312-2d85a9d70d2b
3c769197-1edc-4d30-9a50-a04842306233
e60682ad-50c9-4a58-aa7e-065837a7f8e4
870f3ca4-76e0-42be-9b52-52f3c491688b
fe78c26e-ab77-495a-a30b-4e18fba1eef6
1ad7bb05-b5c3-4764-9320-6af4d897dbf5
795b80db-ed70-414e-b642-9ba854a7782d
1bda916c-4faf-4a21-b8f3-e31876b4d150
a925f4da-e759-4a76-9ab9-eb61da238c04
1d3d7a20-1d44-49dc-9360-e9df5b023ae6
66be04da-8318-4ead-8524-34d766526e45
8b2edf9d-2210-4308-a796-57110e466458
0013a41b-93f6-410b-b161-32ba723467ba
aadee2d2-1d21-4557-a078-7888d7617af7
e9a89fda-1f48-4589-982a-1ce6cbab5bcc
65e93c46-8c91-4d27-8d8a-f3a589d69b93
40c36cf0-f07a-4346-9f04-ecb910cbb029
78f20e91-da76-4a64-9e5f-b2b79cc783c0
802b0452-9954-4061-aa06-b5377d1ac952
c8f68eba-d53c-403e-bfcb-84fac0b7fb7e
e317328a-bcbc-4087-8ad4-a49bb7d7a8f7
728b641d-b752-4a0e-822c-5e1209330a82
73d3d3e2-645d-4e9a-bbfc-d642c9a684b1
41619b9e-a397-4054-b157-08d4186ae20b
7746d53c-fd49-4eba-92e4-e1b8af57611b
b894ff39-3e45-476e-951d-2dfb07ab3c5b
d9f02030-e670-404a-a9ac-e82a8448024b
dba9e4f2-a9c8-4af4-ae8a-f4e99a1f6ca4
eaebd815-f089-45bf-a22c-46dbe61979ae
f4317d29-a6f6-44ee-aed2-caef135b9c95
9b25d95c-bc87-447d-a106-841e2e14d63b
5fddf7b5-a0e1-4a67-a2ce-964515f24437
77fcf630-8244-4875-9d65-b7ab888dc0a6
14e99ae5-3ce7-4366-a764-31f53f023bef
e2cce2e0-5e3c-4b80-8801-be3584380144
027fb143-7b96-45cd-9bbe-123634a72514
1a5b314a-7df0-409c-ae66-b2a9c08855d0
713f3fb7-cacc-4bc0-b6ec-f892e9cee581
20b0d44b-e9c7-4d25-b9bc-6f3b77fe64ed
cfdc7376-4873-4c2b-b938-ced05b8c890d
c389663f-fe50-4c2b-b514-eaccecb97539
f17cb91d-b0df-4550-ac82-c40533be4dd9
5b257efd-12eb-49f7-a619-2b2edc44c4da
841eab22-b54f-4b88-8fd9-092d4bb0e444
0f9f0c60-4d9a-466e-a363-579b8db1f579
cf936a8f-d1cf-492e-b0fa-487793f4d186
e1fc5972-220d-4bb6-b497-22cfa5d91b0a
11fdf323-6468-47e4-b94a-4d60a31762e0
8ea4a212-5ea0-49e3-95a8-cc1710f64395
0a6956b4-b3b0-4456-b838-f80fd9172eea
a37595f8-e445-469b-976a-b2dabe9cac8a
67cab33e-6abe-46fd-8289-1bdcb75fac00
ed016598-569f-4e86-b9f0-c664f9b8139a
aeb25dff-b66a-41b9-8ddf-3be035aef2fc
8fe84234-c12d-457d-8994-5c2b1d571f91
37ec50a3-48fd-4748-8195-3d86748355d2
5fcaf050-883d-46db-972a-b444cdf08a71
892463f4-05d3-47bd-b745-019b89e9366b
89000b71-0d4e-4b52-b0ec-13eb1df97366
c98f0bf7-bb1c-44a9-84e1-59f3573103e1
e05242d8-2fb2-4e1e-a507-52905680aff6
12776f50-c642-4366-b888-82330b1c5c45
39ae0cdf-e885-4719-818f-6dcdb23b5a7c
d13e336c-e766-46a2-99b1-2889ee87f3a2
4fcc1ca7-527d-474b-9da5-51aba766dc87
3b8ccfb9-b4de-41f6-9ed6-009ca47eb966
f12d09cc-85a5-475b-b356-149a77ea8d7c
7a8e7b31-019f-4ab8-9ea4-13fef56d4e56
74ec3dce-e90f-41a9-ae43-0c546e8a25dc
f653d822-a937-4a82-85b8-1bdfa0fb97ed
6fdce4b7-17f7-40c9-9bc3-bba6c7237ab6
ea045719-3104-4bba-9ca8-3adadcdbe32b
054337c5-f94b-4c34-b3ba-74c89c631fa3
46ef5d2e-b56e-4993-ba9b-20226552ec81
91b0a3e6-58de-40d3-addb-650a7948a65b
9a35d73c-f334-4b5c-b4c1-eb5e2d784fc3
FFPE16
ababaf44-0569-4d31-a4cc-a91fb151e130
721447d1-2bbb-4aa0-9dee-2f5b7920d878
a690a86e-4c33-4d9b-a033-7cca2671d280
351dd11e-463e-4c79-b508-a384ccd7b547
9c8d4e75-2aa7-466c-919a-ab4327a1d5c1
1d603d05-e863-4509-a57e-fa086041f028
228ecb3c-d78c-4cf2-9cb3-ce7105da7b9f
39102f5f-7190-410b-a532-906c1b117e42
a9fd4964-8881-4217-919e-7f618d3e6826
5580d16e-1dd9-4d35-a672-f585d04484cc
9316d6a2-a6a4-4cb1-9353-33b35e4f38a7
30100638-0b8f-4a6d-b7e4-ef8e75dfd910
3142576f-97d0-4bcc-9c1f-ecce192753f4
7e5ba860-1b26-4e60-94a6-217c2ba9b2c0
87957fd3-afde-4103-b35c-882d2e2bdb96
1535e086-7345-4e58-a2cf-b399c7a1df17
4a36d9a5-6300-4024-8e98-fa6c3082f516
16c11b18-74b7-4f13-9d6d-da048c3d88fe
2fe2b970-3c14-46c4-b805-bde8c54b5581
71415d79-6c5d-4423-8689-5be72a3eceb6
7d75f52c-4277-4375-bf9c-b987af37f369
45433b47-31ec-4ba0-b5e1-2bf7cc280d3e
2976da94-8c58-4372-babf-ce695f2bce80
2bfd5bb6-db48-4786-bd8a-f643bb6951f3
6e46cc1d-8f6f-47e5-adf9-3a75bce68ce8
18f8c85e-c3dd-431b-8ffc-235fae28bbae
eaea93d3-46f8-417b-a492-cca9ec79eb3e
7b2564d8-f9f1-41ca-bde0-60ffeeb03f85
ce5ee41f-d3cf-40ef-bdc1-910680b86e20
564251c5-b0fe-4820-820d-189cc425e9c1
41931575-330d-43fb-9ba5-c7e7dd32a85f
c5612adb-1d8a-4bef-bd0a-16cc94164860
1f750138-26de-4d31-b5f1-e7083de52b30
1a821415-11d6-44d6-8544-2fee8048f30a
65a9daab-9787-4b6f-a840-fe2cddc3b381
ade5019b-7c8f-4d5a-b323-0b5fcad0ed10
345f2243-4416-4ec2-b6b7-cad1fb5370b0
ec0b1a23-aa55-48aa-a5be-fedc99cd62c7
abb78ded-3bcb-45c8-873d-5ec2902898f3
5542763b-4006-43e6-8936-a4f98e66ddc4
ebdfdb8d-e40f-4437-80dd-204497fa6324
4071b3f7-8239-4d3c-a532-3fb1cfbf5d73
0f1b1922-34ce-4a4b-a853-bdb79c4affac
de669071-2682-4f75-9b5b-ab973a057531
7fcc8d0e-e1d2-4784-b739-2d02f4f39993
d5b46052-d687-4542-8113-64cc1a7629dc
75bf9d76-6856-4652-bf1e-3ea68ece2fd1
f61837e9-33be-409f-ad19-8a456a1795e9
f5e621f2-2016-417d-8901-b39488131a39
764e00e3-e29e-47ab-ade1-5bd8cc540e1c
04536785-cd7e-44f6-adbf-9f2b3ae3ff38
d4213fd5-4a18-4b62-a7e5-b4bb8bee9f8e
e2fe6105-20c7-4216-aece-bbcff08be89d
ccb9ff39-0e5b-443a-b6c1-011c007adbb1
addb2472-558e-44f1-85cc-375a49a37231
220be97e-8fb1-4c93-9043-d1689fa0d245
dfe1df6f-a28f-41b4-a160-c4665d6d64f5
13a0acaa-9670-46f3-9a7e-0e0faab3f69d
d4a928f2-0011-44a7-9ac0-362b0a1a6471
57680a65-a13f-4664-b59f-329a97a40023
1622008d-dffd-4620-8734-337e2763d307
60f47f63-e6cb-4603-ad27-0d2373f2199b
09e1fe45-338c-4984-a7e1-c47d2cefb5c4
5c39084c-d0e7-4b31-a291-9ea41952abba
9ec8da77-d416-4cc7-bfe9-38379e9a105f
b71f66e4-b3b3-4d39-af85-e2be9f708453
07d29647-672f-4f8c-b3fa-e984ea0b375f
315529d8-6382-44ef-9398-fb46b2ae5d59
d789ce53-a94c-4715-9d74-1e98128eaabe
de2d2dd7-9a59-41ab-8e28-0aa65a836686
6df8da44-0faa-4a78-91e6-19152009caa9
f7698ada-f1b6-4259-b8ea-ce16737ff11b
181f16e9-c518-47fb-bf2e-2d36e50163ed
555bc7ca-f9e1-4231-b232-af2e09b1e74b
96338719-6016-4f53-a3a3-7bd72c9c5b5e
5a19f8fa-194c-4e71-a993-4daa0f01598f
27a6dd65-6952-4efe-9a9e-93bb9c8a4143
adbc1573-7003-474c-bcf5-67b3001fd171
20237303-1487-4bf1-ac6d-223a58eee625
351287b1-8ac2-4ab4-9e77-39c651581e5e
7e226d25-207a-4ec2-911f-e4c337700453
f182bda2-966b-454c-a267-85c436cfcac5
27964674-da04-4ccb-904b-a846ee414c36
13510ad9-b3e8-4c35-86f8-c62f5afbbeeb
4069d8a8-5cb2-40b4-90f5-152a50c19501
1fcd3aad-3d99-4e04-9dec-bec4e19345bb
bda828bb-8e91-4af3-a9c9-0deb68cc1fdc
8dfd3bff-5ea1-474d-8d69-baddf13624b4
10bbd150-24df-4a28-94f9-f776f8dd9278
04dc348b-cbb3-41c0-8cd8-951641a266ba
b7512762-34e3-4452-b522-8adfd0e852c5
58fd8b9c-163e-4880-a1d0-97c8df868b69
6e36c18d-8d00-4286-b4d6-f925263b99dc
e5290443-842d-46b9-b983-02620586d695
c2e65fa7-9c4c-4e52-be53-ef6bacf7289e
cb7a1554-5038-4ddd-9c4b-c364a8142580
7926cfd6-78fc-436f-9cd6-0f4e04228943
65e6fb6a-edc4-47b8-91fa-b796e107bbed
068f07db-b264-4650-8ba8-324d9e3b80ac
a4ea1570-a37d-49e0-8122-a8a512024874
8c2da385-d140-4771-a098-7c4029410320
c418fe64-aa2b-4c0c-947c-4d33f30a57ec
b01a6738-8193-4292-b5e2-1db2f8e53e1f
165c4a46-48c8-44a9-9c9b-f4ef65e3efc4
1a609678-5fe3-49f6-a79b-1f34cf4f8604
c839c3d8-fa61-43ff-a7f6-62903f49ea1e
4d0a3fcb-69ce-47c2-adba-4167afa8ddea
b75380cf-1b10-4cf4-a5cf-7770da6227b4
4a390764-8014-4c0e-9644-79cf61a9a07c
54180e93-1ca3-4094-9bb0-80c05c8fc422
016d2e8f-575c-4871-baa9-bff16f2dede4
177a694f-8722-4643-9f04-ef48af6c4243
7ce68daa-7b67-44c5-ad88-ba9dd413f1a9
028d7555-f518-4675-b559-2ba693e53d30
51392096-2108-421c-b9eb-7223722df7e4
42818a39-5c7c-4363-930d-5e64cb74ea17
ddfc09b3-ae95-42f2-8817-9c79d54ec2e8
6a426c9b-6e21-4e3f-81df-adb5cc10907a
deda8e88-ea8a-47b5-8d31-b69fec2096fe
929a761a-1a47-4375-8d15-2ff06fcdc576
FF17
8726a8e9-d52d-489d-a0aa-ecb102ac4a7f
dc222570-d8f4-4e37-b855-491bfc01a907
b8a5c499-edc4-4125-8536-2db5eb46796d
d17e0cc5-2169-4a5d-abf2-7eb621a23e2f
002bf025-ec93-4546-a2a3-4b5bdc7486d0
e8344e52-3d28-41fb-ba7d-e293c181b44f
337a950d-8c20-4f9c-9970-516970ecd9f1
8eb6bfbe-5eab-42b8-bf7f-c805820c3b0e
ea3bf7f6-c57e-41f1-8ec8-340219dbd5d0
050455fe-055a-45bc-86aa-7e35c3b35bf9
cb19fada-8d2e-4f63-a2fd-3847d8180081
738b5995-a318-4c94-aff5-2caa4b43fe00
24e339ae-b2f9-4c4c-902e-39763d9cb99b
16937df9-5f1e-427e-aee3-136724885d11
6d9d8369-98ba-4aea-95ca-06ed7ec934b4
2f9bbd41-d6fc-4e57-9bf9-e89027d697ee
ec918e47-b476-456c-98cb-fc0a59a37352
77525c68-06b7-47d6-9abc-270b1db729ea
277328a2-f4c1-4660-886b-de18aaddeb71
e5eb4b07-2014-4a53-9aa1-a81ddf9a7423
8b556537-e267-4666-9fec-39108fe4484e
04c36202-8c48-47b1-afaf-78f708c805f1
f724ca7d-2099-4be3-8590-d81e511964f1
14d82fa6-688f-4330-8908-0bbd6b5d6867
0714ec14-c2e6-4c3a-8cb7-2aef89e7b5cd
21095e25-ea89-4cad-9781-aa8502d2aa58
87a3e9ce-045a-498f-a07d-e70d6c0badfc
d81fb17a-99df-44a0-87b2-a72e7b737529
dd1ab7be-8e7f-4065-bac0-324d986036e0
717c3ed8-b3a5-4eb4-875c-45340ef85636
09d2a196-e7e1-4465-97c5-b975a160b014
d1a57b68-6f80-4a89-bfb6-d74e8f063fd8
4279b667-c98a-4c2b-9912-e5db2f34f892
9d1bddd8-0d5f-4021-9884-7da585ba9d5c
e66c107b-f545-4147-ad26-07d660ca72c5
92b1c9da-05e9-46a7-a3de-e03e0d430d2d
74d932a3-3d27-4760-926e-f1d4ce5d0493
1906bdf4-a2e6-4be3-b2a1-d4e6afd01b49
1947de8b-4225-44b9-a2a2-07dd98fd9c55
7f242252-99c2-44a2-b3ae-d0cf98bf8c99
c0553457-6ec1-482e-aa74-528f90f7a019
a7e7f6fe-37be-4bb7-9dd9-98b8c3a525c3
8736b762-960a-4854-bdf6-41f2b4d858d7
28f7cf38-5b21-4a84-a4b1-43ade4a1219a
4871e0f7-3b35-4201-bf14-c844a62281c8
94c05551-fd7f-4f16-a812-5b53e81e2f92
7c6f12b0-4d0f-4ec8-8ac5-db9ebdc0a0e2
44132c42-da18-484c-8b17-8907f95b1ed1
aa20c115-37b6-4dde-bcf8-cfec4e15eec0
5d8e685c-6188-4cc6-8271-d4cd4926fc21
46115245-c80c-49a8-a157-f94b94275ca2
0928c569-d000-4921-b59e-887e3ae45527
5e93bf8b-c577-45b7-b944-84b85ba5d029
54500d31-1a90-4dac-9175-48efb6e9cf9b
98876c75-bd15-4bb8-8109-79d0ca8c66c6
d0138dea-72d1-4e5c-9c96-8bca12568c9b
cbf5faf8-71db-442e-821b-f975741aa2fb
932e35e1-7434-4fe6-9a3d-5f34b2710316
1c357127-9559-45e3-b6bc-83a7ec8bb5f0
3f9c85ce-7b2b-4ca6-ae81-69531f4da48a
5fe56c8f-38e9-4173-8f31-c9d38b1e5ddb
930770a4-5bd6-4e83-8bb3-2a2c1a84ba26
9e667e24-073c-4191-ac72-aae1693f408e
e652e39f-51bb-4d51-bc05-f9e9eae53366
3726df05-eab9-4d73-88c5-7e012a728886
24af14f5-ae93-4862-be19-9e07a3eda6d4
8c4ee44b-2920-448a-954c-d6a3a61fc89b
e30b9a47-3dce-4e74-898f-fd8405b6e236
38cda109-0988-4fa8-aa18-11cd9c76c9bf
7c86e1e2-2040-43df-a87b-764dbca99c9d
4888ae53-a387-4fc2-8462-1b1a43b4976d
5f296d92-5db5-474d-8ed8-d8720c8df735
909afe85-6530-4590-a5be-19d782ffbcb4
dc5ade9b-98ac-473a-ab04-ea25d58ea7c8
510c0e3c-7b41-4111-950d-13e60d5e7054
079ecf1d-28e8-4300-9613-362e859c9054
55c64fcd-9768-4029-bfdd-61d968ffdeb7
bdfabb07-f354-4e34-993b-9b48036a4ceb
4af5328b-67fe-4bbd-89e8-4a146cc12da0
43cd01e6-b9dc-480c-a61e-d9070573465e
db02be61-19f7-4b6f-85e7-7e0b7054f7e3
741d18e4-fe27-4488-a27e-3da22e5f3092
b2982e8c-bffb-4dd7-b071-71f6ea7bfc76
d8e5cfbf-c78d-4c53-ab90-7223a0f15383
06851448-3213-42c1-803c-a4a389765bbe
2ed45739-c6c7-4d97-97cf-603c57b5ad74
f1751011-3f66-42a8-be4e-049b2e1edf3a
e3b68bc4-6eb9-4fe7-91c4-a76824b43e04
2156e553-52dd-4942-be16-1eea73342076
eb686332-a67b-434e-b411-b1187ea75e5f
2f619160-fdd0-4e15-9caf-53a81e3d16be
30b5420d-0352-4250-b0d3-9f7c57812359
e57282f8-ef32-41d9-b02a-ec2a48f3f2e2
c1ff5a2a-7a7c-473c-aa78-a6d7cf9e10ba
8d737acb-3936-4978-80e0-2820d7b9e18a
a70da80e-365e-4df1-be41-d4eb45e65373
8243bddb-1345-40e9-91b6-48f4fdfa5f64
c5f8716c-3ad5-4e82-b534-ad8721e769f9
f91aaa42-4830-4632-82dc-8336b98ecbd1
aacb7571-cd21-402a-8c2a-18c95dadf058
f9dd937f-0fa2-4997-8b24-2c30f033edea
4d92b70a-d112-4862-b3b3-d0c09905af17
3294af70-0adc-4da4-b2c7-8a27c7c3b0db
99db8626-1873-4b01-afee-2425050895b6
b3a6ea42-df63-41e8-b203-0d307aa09a44
c7a86c48-87c1-49af-a69a-75019292cf3d
502985d9-d866-4009-8455-b929480e1259
11cf9617-93c7-45ce-8443-8e52d2137dde
74b6de28-b878-4aec-868f-9da06d0a4966
4c88691b-a99b-4773-80b6-7e96df5dc882
d5510282-af26-4576-a87b-51fa0273e268
d86bd6fd-56a7-49d4-a1f2-9937a7eef583
8629e562-6ded-463b-b75c-c10ba5bc4373
97bf132c-e075-4783-9a1e-257031dd0e10
af873768-0d11-4c3d-8be8-9f6fc60797ec
03a3adf2-a562-4e52-972b-b759aa6c34b6
e4f86889-13a1-4654-af47-230dc2a647e4
d4c4d5d0-4473-4b49-89f5-f7e9eb048246
1c601bed-ed98-49c8-bcdf-923bf3990393
e213975a-1a41-4f35-8de2-77c6af7160df
FF18
cae8fd05-9a38-42ea-b253-20a4c4c6f804
5b18380e-14cb-416e-b780-d10598bafcd0
2ecfc1ce-8d5c-4fa2-a15f-081ad1856840
6c5cfdbe-cfe4-4db3-8442-eb1f8c1e8310
ec1477c9-6b47-4c7f-9f3d-8ecb7bfd4ec5
20fcb2f7-2ec7-4431-bf33-a96eae31a0dd
23b1eb52-baba-44ae-87f5-e374bf8354d9
f110dfe4-cd69-4b5c-812b-4d9ff37d6efe
d31695f9-f150-4171-aa18-79c5c5e64c6f
f9de86cb-beff-4866-a2c5-3fee8f8206a8
28073111-93aa-4b69-b945-850407167675
a986597b-ad60-4f66-a193-d5305c88e060
f314dda4-b395-44ec-9d61-d20f12f18870
0cf8338c-e0a8-4d6f-85c2-028620a2d06c
8b650c8d-5e48-452f-b4ea-283e23cadc5e
07446c57-990e-40b9-b1ec-c834fb1b5532
9a50baea-3cc7-4920-9f1f-4db2f6259266
70dbb901-dce5-4e2d-9ede-b7ee7fa83222
ec6cef6f-72ce-46e2-97fb-f1f1430c9c8d
90d744d0-c01a-4f36-ae9d-fc3a96d25b41
8dc42a7a-ec73-444a-a1b8-b79c1d2c9b18
64a74bda-8cbf-4f8d-be38-6de029870571
6b426cc7-4eb3-4622-b794-b01c6877530e
40cf30db-e542-453f-b268-4cdbbb42374e
9b3511e1-0876-41d4-83ef-eb6da3b0fd92
8f3a68b6-59b7-44bf-a5fb-d958c2286568
4862576d-bd48-45d5-83a6-e8b474371abd
81eb2bda-7e18-4919-9248-12af28aa0a72
5904ec23-be69-4990-8227-19d5ae04efd7
795f61a8-fb59-447f-8723-9efe30984fd3
e54a1299-21ec-4af9-aa39-5f796e93808a
39d13af6-f6d7-4204-ad67-4d60f1843d7b
63af41c0-4909-4209-9118-507f5fa77324
4449523e-8641-455a-9fab-1c1b1e4306f5
bc4b5242-3f28-49da-8b73-dae33a7ea6ea
5101e4ea-d1c3-4b9e-8f3b-7bef286b83fe
e94f2f0a-c0da-4c1b-8019-151adb612273
a2b3a53d-ea39-42a6-9526-d41db2f13113
0d73f435-9ecb-49a8-93ae-be9b9a9bbce3
42b32c83-3449-40bd-aed4-1cab50d742d6
866029c2-0080-4d5d-987e-868b924dcde1
3161b4b3-a34c-4b81-a474-0b375fa1adf8
815d7b5c-f75b-40e4-853a-12073bc9b8dc
37fbd9cf-0ccb-4327-8e36-bfa12cf5f46e
4693960c-4429-4b11-93f8-55a9c887be22
63740ed0-8fb3-4d2c-b8ce-e40afd34c669
04eace92-97b0-4d6a-bde1-5f0ea9187bc1
544d9bf7-0e22-41fd-8130-efdd4b1127f2
43393504-8fdf-42ea-828c-c0a184a4c6b6
496f1b87-b4c1-4927-beeb-d64b6e0f7ae4
81cbb2f4-0ea3-43db-bbe0-f28a200c120f
6e0f4f5d-2024-44e4-abdf-c1b7091e93d5
68a48033-c2fe-4920-b6de-fee873d95e84
eeb96e00-100d-400d-8732-88e4974699f4
2527a087-ff89-4208-8be3-30a71f63cc9b
396353a5-0c54-4497-9bbd-4afc743ae2a9
2ce2556f-d944-4eea-82e0-1a27960713df
64f9ad7e-cef7-4c3f-934a-15d8f19c7617
aaba6255-3d96-414d-bd13-fe55b0f7ed6b
e9c4624b-f937-4a0b-8603-3aa9b92c1177
1fd8d86d-3e51-4421-9817-52db5b3d263a
4fecad4a-cbe4-4de7-a5c5-8dbdc9c5cb96
3dcdc2ed-52cf-46d1-820a-acdefe43f0f0
3cddbd4c-358e-4803-a373-8764a61a5fe2
acf61f43-8f80-4ad8-bf3a-298292f5b349
2f2304d6-201c-42df-b634-fe530266d3e7
16af7117-ba49-4586-8e4b-a507af6c27bd
9ff4f328-022c-4835-8a03-c01062bdea9e
5c16e8a5-8a66-4ed5-a6ca-9a088ba57654
5300dec0-ef2a-403f-a18e-db9752bf346b
554b2454-2af7-4e6b-aca7-38008f03bcf0
44ea4a06-37a1-4e22-ab24-34587c70448e
dc1fcc77-8e0b-49ae-8eb5-0acddef01178
81b5b82a-7203-4895-bbf9-1945021aa855
4f1b91e2-a382-45bb-a883-d1b9f92d6065
7444d1bf-8dc0-4dd6-beb0-3cf327be9538
fb151886-19e2-46cb-b5d4-0730838e6e6c
170efd7a-2508-409e-96b5-bd8fde7f34e3
0c25f3d6-f4a7-4335-9b52-a9b65a41060d
8332b2c8-d158-4cb8-b601-c1a71ab5e9cb
bea94248-6b17-4286-a0fa-d6b4e10ad981
177a8676-4c6e-4afe-a2d9-af48e40944c4
59f76cfe-219e-4ec7-bbeb-0a89135765ee
10c21b77-0d87-4181-a5c5-f4765323d199
69d74144-307b-4fa8-9759-f5396f962de3
0650411e-95d4-457d-89ff-a68426461989
cc261ada-70a8-41d4-8407-f3f86b6220d7
0657fc59-3ba0-4363-b97c-213e05e08a89
17882119-800a-4bb8-b355-08b379e6fdfe
093f01d9-db72-4da5-ad88-2862404c4c77
dc7eb932-438c-4f87-a54c-9ae8a628612a
792e1428-c7b9-4e5f-81b9-8f1ff68694bd
c28aee51-0ec7-4afb-b884-b2955b52b6b7
ab9ae33c-5953-4703-92db-8c1400ac1a35
bc9f1c19-14f8-4f78-8695-54e4839327cd
837bac2a-c19d-478d-83c5-40861de94d15
caadf6d5-2fe0-4db8-a891-d7147323402c
5d1305b1-50b0-4e69-978d-213823312dac
02afecb1-607d-46d5-8a39-d4684fc6ebd0
154a2efa-61f8-4919-9b49-cb18d93c32a3
75bcd10a-adee-41f4-a701-9c61ebdd471e
e4941995-0022-4395-a60c-309c166fda8a
60a54e9f-b96d-49c8-b5ef-48de2af039f6
1f8e1791-7e0e-4a7c-b2f7-79c36701d47c
d100cc2c-f6b2-41c8-93c7-bd2640f5b29f
45d37db7-675c-45e5-b461-ee22e91fb18f
a2b8e2cc-f952-4816-ad71-e92b9f3098c8
a9a58826-ad41-418f-95ab-0f291f5b8b5b
6d6b99ed-5860-47ed-b8f1-e3ab7a483e9b
415e748a-fe56-4fed-ab9b-128fef29abf2
b8b5bfad-b526-451c-b16c-2e16a0762b2d
b799b09e-14e2-42f4-8520-22c319b19562
9c3092d4-7dad-426f-a899-c23cfca69d68
69dff0ea-af4d-4eab-b5ed-36223e1feb27
7897fed2-5f1c-49fe-8718-b11b00995aa1
a2ea08a0-5042-4ecf-a8da-ed386efbbc5f
a943f0ba-d341-458b-8947-b8a5ceca240a
c3d5fc04-d360-4a9c-95f7-0c8bb7ddb76a
34cc74f4-7b12-4132-81a9-a25acb651f7f
149610be-748e-4ba6-8c9f-8a45de243cd5
FF19
3a0bb1b1-1f1d-45ef-9596-908b84f82cfe
f96abd60-751f-4906-aa4f-eeecb548e5d9
fd9e71d8-c93a-49c6-af38-c08fac997c3b
284a15d8-b245-483e-b931-9650ab8e11fe
c3613fec-4bf9-45d9-9f38-449133f9b478
eb532d08-57e4-4db0-85a5-92c6c3cf71a0
6f1e7e45-6dd6-4e46-bb5d-97588c8c7326
90d49076-da66-4896-8c0a-0b65cf2653f8
fc0316f3-eb01-44aa-a7ec-c2f000b08e4c
8ab21598-ab59-4754-aad0-1a29e09760db
8b11561c-fcfa-4f21-801a-417f2cdcd018
8ab249bf-926c-406c-b7a5-16a28c11a857
55b9c832-0c40-413a-a936-bab227c3cae3
5d802fe9-d806-4c09-8999-962656c91cb0
b326acbc-cd07-4d9d-940f-7392375bdd72
3ca3955d-9c59-40c5-99df-ec9e485155a7
007a8ef1-3258-4e93-9642-3c805b94c92b
91cbfedc-0a89-4fdf-93de-1375c98fd0e2
ca2c9ece-332d-402f-8bbc-04c7bb9c7ea5
56dd9554-601d-4d0d-9981-251b994a242d
d6d9717e-3b42-4951-9cbe-d8601137a2dc
2f818175-cda7-45a6-bff3-a85ec7500c3d
21e0f061-7b6b-4677-b25a-41a41856e646
9fb45836-2c0e-4df0-bcf4-42b9e256398e
800e25bf-bc2a-4e01-8e80-f912c941234f
ab9ef8a8-ebf0-4586-bcfc-742e3161d295
e16d0bd3-2700-4742-aefb-ea855bcb95e9
3924a923-27ee-4154-b102-159abcc27293
d894569e-e21a-4d6a-a285-aa08db9b4edb
b0ea7b74-3fef-4e71-90af-24e197dac400
35bd0ec4-5f38-4182-8b4f-c80144685602
45a3b138-e3eb-4200-9c7c-708a058df550
1393d034-c4a8-4f0b-81eb-0dedaf287496
8dfa6fc6-96a3-4cdf-a897-4b7a00872eb7
0a4a0f8d-2a27-44b9-be79-c2d4d6ad62c1
4ba22a5e-42f2-4681-870b-c0fa3d48f676
ef792e43-bf63-4073-a62a-7e716d4f06ab
c99af704-f93a-4609-909b-8abbb7457c93
255fab3c-41be-456f-a538-27a1a2b0dcbd
4f84c9e5-51b1-4068-8f06-85b1f43cf441
9b149e10-10e4-4aed-8d4e-6689e6b8e4f0
1185f609-e943-48db-906c-22044ccacfe4
f9ed7854-5985-4d9e-8f8e-bc76ff07126d
80338245-8b6b-4381-be4a-fa09ced26bf2
7e1c5e3e-2ca6-442a-884f-9a498c292908
7eb3e6f5-d6c3-4c51-bb62-3d77ea4e2f63
30a2cd16-7ebf-4e9c-a653-e1af0d513932
81f2ed47-4c5b-4524-a4d7-fc4b2036b561
f50ac5e5-6c32-49f5-a002-58c4bcd9ff2a
5590c11a-0e44-4339-8558-b91cbf1d2853
91fe48fb-756c-4738-a9d7-8ba7d31943c4
06dfc73d-eeb5-4f6e-9f77-ce46c41912d0
16d9d66d-c97f-4d06-a017-48cc6324a626
bb153ba5-51a7-4faa-a962-dc66f6148d8d
9f4636b0-300d-40d3-a134-282d9136db3b
8650486e-e4c7-4f78-83ac-ad0d6582c895
c5c7f1e1-6b46-4b4b-ad22-15457ff1229f
c7c926c0-0fe3-4032-ab59-f7b13f8003af
e2169218-104c-46b7-ae40-237942385b15
0c7b3e32-54be-4ce1-9f1a-f220e1617bdc
84acc4c3-925f-49c0-abd2-bc259a56e311
0c77607a-e4eb-4b17-98c5-b50862c2b268
4b5db899-d409-459c-bd99-d05e708c3658
aee39fbe-47a1-4a5f-a258-42caa5e2d786
ce54083f-7836-4e24-8435-860fe45077d3
31a682cf-421a-4115-94d4-85d61268a511
8b8b3b0e-815d-4ec4-a10b-b91fd92e22f4
5cc9e64f-0307-42ee-be4e-694be0b064ee
c0730e2f-62a5-4b5f-9ed6-ba8e2306bbd6
baa1d14b-3933-4983-877a-8c9e62dc4d60
337f0b75-f6b7-4214-8579-2eeb1651d743
0fc66ae2-14dd-456d-a3dd-a1f67db125ee
31aedc0a-b3e3-40cf-908a-c7fa433aa510
1a58052c-a1fc-4327-9029-b6a583ab1455
40ee25c6-5b0e-4267-a539-36c67fde8fbb
f861cdef-a888-464b-b0da-1744086d7f1d
e2831c28-88d1-450f-bd17-4bda5a31f557
353a50ea-195a-4bdd-9a47-ca62df197010
fc2f4eb0-7f91-4ead-9cc4-41e4b1f7b225
b3ad05a8-5ca2-4874-9143-e301215708f1
d96eb83c-4793-4a47-800c-ec4a5ee8ef21
f8844adb-adf5-4a4e-8efd-f735ccbfedf8
632cd322-0faf-4d62-8d7c-c80157a9e691
fcaa230b-35ed-49df-a4c3-80b23a67ed95
592765c6-c622-45cf-b490-98baf2f9d14e
9e43cd4b-8244-497e-9d90-7c185330b408
db74b637-afef-4a75-930a-6213a851eb2b
a8b4fdd4-38ff-4157-99e7-f878524e22dc
01094929-1148-4951-b23f-eae17fc590ba
1e4925ff-963f-4cba-91b6-648ae63af135
09653c97-77e1-4cfd-9b7b-70954d6baa96
2b57a715-1a64-4e2d-aadf-cb3597229624
aadc15cd-54a3-4751-8c39-e807874f2590
4cb41f32-b1de-4738-91ab-b8270f3200fb
9cd4dafe-823b-4a80-bfbf-70e3671ce8f3
b09ab6fa-26dc-4de9-8341-25f24879a81a
fc96e93a-d440-450b-b859-598627dc1028
d04ad0e0-c75a-4d16-8369-3374777b3396
10a75a92-4170-4844-ae62-392c52c6eba5
893aa7d4-144d-42dc-bd3e-20d7bcf655a9
ac45dfe1-2afd-4e03-9b5c-7ca6c917ffd0
3571b3a7-b916-4f39-9c10-916a19962b71
f1379102-68cc-4aaf-86e2-649e63fc887a
9cad7b48-1cc4-4004-9d04-d4098052a203
6c7927aa-d777-43dd-8e9a-fec82dd55fa3
dc762376-e01c-4d79-8144-f84a9f8208d4
5a3294a9-5bf1-4a78-9dd2-e3e6a91d69fe
ab8acd9d-f33e-43e4-870c-79348fd36a22
3f2559aa-12c2-42ec-93be-05399a4fa9a0
fb8ac5ff-f985-4557-9d80-bb5f970692e8
a8149952-614b-4b29-bd17-f089a9a85da3
dc25af62-1d3c-4994-aa55-a59727c11236
29d78844-c7e4-4814-9e86-2564d54db1d8
6c9f8531-894b-4ec3-b631-7d9d87950358
2c0f5a17-e8e8-487a-99e2-a3e056a8df35
000e2e53-3028-4344-8d71-d9c26302a242
d9503c37-6ae5-4c4d-935d-a296ff61075e
b8cd7f4a-7920-49cc-9647-1ac748c4031c
0b161322-0d90-48a8-9628-3e371529e42f
56cde997-8c04-4161-b6aa-1228222229b0
FF20
25968e0d-f017-44a8-bbdb-82a7abbb0f02
513874fb-40f2-4392-811a-dc8833056fba
41349e37-99e4-4206-8fe2-595112976dbf
cd665826-ae61-4d68-8b65-bdedacf8c464
00081222-9215-419a-8557-e8d65aa3672b
cc6a369d-9c03-4e30-94f9-22ece85b96be
27484a25-1210-42b0-9dc3-8b0cae16b831
00c98902-3544-4285-ba22-d80255fae43d
7577557f-9cc7-4097-b72c-801a1b8e9c58
22736290-c73f-4045-8732-753ddc13a145
6b54bab5-c8e4-46f3-b6db-31484a373409
c0b8e5ec-d76d-49ef-9e15-47ef1d417fa9
5d9597a3-d7b6-4110-a800-9c09cb785e84
29ca11bb-1349-45c6-8edc-3542a46b05d2
37c522d8-da71-45e5-bf23-78ea562f489c
9f50a170-be4f-463a-9aa9-3b0d4311d8c9
c7e4217d-ee2d-4384-8904-4b267b88a43e
8c8e0aa2-2af7-4c77-804a-8004cec2268c
ccaddd36-d071-4b40-9b74-09962a2669b2
1cd591c4-ac67-486d-802e-afbef2c02455
a63c5ee8-12e4-43cf-9b21-4213e29e13d0
c274c96e-6d35-43b6-871c-c416dcaf54fa
7be3abf0-e216-4511-bd06-89fb2dcf3cfc
9851a96d-cba6-4a35-87c5-4295ed9f23ae
85ddc465-7380-4b8a-85e4-851a6a508858
183a1077-c9f4-4d5d-87ee-126146041c9a
76bf00f8-dcc4-4212-a87b-211803e86c07
61ed589c-aecb-4c13-b9df-8153d863b0c5
13544371-b034-47f7-99c4-0cf95f5756ab
5c6f2b83-17b3-4919-8805-2d7c0c7da6e1
b951f201-f9bb-4a38-b53e-c532847176b0
dacb235c-ee20-4451-804d-d4a38c9fcca5
4b7f4cea-a97e-4284-84c7-3cd6705c7c3e
0bd884ee-2424-408e-94d0-6cb71279f953
ab37ee3b-9f46-44db-8930-4ff14ebbaa66
6ea3e059-c1a1-4e64-92c7-75ad7e104646
4a9087fb-96ed-4462-9332-4c63562d268f
bdb6233b-00d2-487a-9a20-e6449ee8be56
df774456-4fec-4faf-91c4-16cb97336af3
95c2bb82-99f7-4d5b-9828-a0ab78deb3a5
650bd6fc-4cd2-4197-85a4-7d0da5f64ecc
1e85f9cc-691a-46b4-b289-d60d059ceadf
0f48e392-cb26-49a3-9c6c-4edc3e5a730b
9e044127-3d0c-4b9e-9f34-0474bf2efb6b
3678e79f-5e33-4319-b2de-dd9904f2837e
5e9517c3-3cc9-434e-bd67-b28609fe62b9
ab6f3837-22a3-466f-92cf-2b0744a6f3e3
409d479f-2bf4-4158-a171-df676668e7dd
075fc1e8-2ba4-4529-9d7a-10cb0e62eab5
f510a59e-44ec-4c8b-92ec-9ea9a5f4cc09
85657a54-bc44-420d-9759-69c1fde2ac86
d3e0160e-c324-4398-b2dd-162b54212af3
2c6ce70a-eef0-4923-b7fc-f7733a8e79fa
914752b5-b175-4cea-a463-ee582221ea2d
735791d9-83ba-41be-acb7-dbdfef34dd03
53d42522-4580-483c-8417-f4f32fd57c91
b3baeb05-7a4b-4180-a4b7-408a9560b382
7c9acbc5-e246-45c3-a484-d1870c20e08a
55763e83-f80e-4e3f-8ace-186c68a08615
d4994186-ee0b-4f79-97f2-eb6244449472
f34939c1-89b5-4eb2-998f-ba378e1b18b4
b98f826f-665f-4a16-8121-292c31d8b245
36406080-8f8f-498d-b7c8-2fd5cb053f6c
43a736a1-5e4d-43ed-993d-5d4749f540f7
8fff60c0-7554-4750-a8dc-439b2de610ba
29831b71-7c7e-4132-892a-503fb3643940
90f24d30-72bb-4c31-ae89-f9f728336505
72ba62d0-1337-45ed-b0c1-5b51ee4bda28
363fecab-a2b0-4271-808a-1316248a245d
dd4c7f1c-0d12-49ca-a65f-91b0e69e87c8
9bb9413b-8bac-42f1-b851-3fa6e2995a56
b4c4953e-6325-47ce-a507-626dff0d865a
7a293b53-cf5c-4b3a-a7d3-3fcd96a22e63
85e1f119-3450-4a4d-919b-5365161db9eb
1e1b947f-7544-40f1-9ee2-1a4fc0449b25
b1f91841-6c30-4d69-9c30-e775598cb354
0cccb583-15c3-4c39-a8c2-c163fe11fb7b
e69f8a0f-0495-4b84-aa56-3e8d3c1ad0c4
289e2857-97db-4f9c-aaf0-3009dba6187c
9b2b9f93-d25a-41a3-ad23-b762de4a041c
2106800c-b21b-4762-b4e9-1632b2e24f0e
8f52065f-7d2c-4a15-ae2d-399d3b521454
5afe665d-e8a9-434b-ac70-62c574452a55
192a84de-cbf3-4b44-aaae-4fbf655456f5
a9c2026d-cf9b-427a-840a-107dfc803978
c27cd3f7-6e72-4680-aefe-860eb7138d1f
7c13585d-e4ab-44f8-a50c-a5e436f0328f
ae84fb72-3176-4fba-b7d8-dfe0fc2a32ca
b3121de6-107d-4cdc-ba5a-ccc017782ba9
5f6dd5f2-50fe-40b6-ac14-8ca974c08bfa
3e98685a-6ed1-4d29-8c2f-3f61ea2d3fc1
009407d6-36e7-4cc8-9ef8-2c0635dcbdf0
3f51e791-b61b-4958-b58c-80e5a0daa511
5669a104-1fde-470e-b805-ecf521dec658
19dc7c72-79fe-4e31-b3a1-dcbef422f567
f2f26870-57ac-4f38-b439-1d66a389bfff
f7c13e66-135c-4ba2-9367-3af0aa7bca0a
52f9ce2b-408b-497c-af2f-064ec3548b15
cc5b94cb-9581-4868-9454-ddffca54cc06
2d9c30d5-06bc-447a-9686-f962d5814b1d
d3fe9c70-8b16-4938-9895-161d91955578
372ed4b7-2683-4d7f-b747-84863ce8c49d
d206d9d1-f81d-42c4-9e0b-60ed8f73e955
3a8461d7-4c3a-49aa-930c-ee0ed833b9f3
8fcec537-6833-4f5f-a94e-cabb6dd08459
00e3e6e6-bde3-40fc-8d97-a9013f7e496b
c37bb3b0-0ab8-4a4e-93e9-1064e11da8fc
418b53a3-1384-4eb3-a989-fdb5b8ef11c8
a47cba79-bcd3-466c-b3b8-8565edc2a4e4
a5fff997-c82d-4c19-979a-c0967a7a2bdc
ebe5e727-c959-4988-b8e9-3697d7013a53
d647faf4-1205-42db-a1a0-53091653a034
64c3db3c-44f6-423b-9231-1e76b535b3f7
d4b96f24-19b1-4438-8863-fdd3c8b2e734
5fccdb2f-6854-431b-8412-197591b122d1
bdf425b8-f201-4d3c-9f65-b63561a01961
12496836-ed1f-4b47-a336-ff50e91e2e40
17480d48-f4f8-483f-8e65-dbfe5da39d63
1dd0900a-fcda-4df4-884c-a2d7e1145812
90b8f8d0-07b4-40d7-bbbf-e65242a8ea0f
FF21
0402bcc1-a92b-419e-9ba1-8071c2a12a4a
15f4daa7-dfe2-4143-a3f7-0a4d37c8b2fc
ecb457fc-e1fa-446f-9620-615dbe41bb88
9a7fece2-0922-49f6-b46e-de133d8b2803
b91ffb54-0a93-45bd-8249-79186e230e28
fc9ddef8-96d8-4272-a0b5-ada5b11ee6b7
1d916552-7fb6-44b8-9d67-813b8191b718
bf91dbb0-47c0-4ec7-bcd5-e09d50961919
c6eabc14-cf0d-4812-a774-c40dc2df251b
b16eda2f-4695-43f4-9017-08df948ae5e3
bc66fcd0-4f97-40c2-82b8-d51cfdc2b3f5
e1adf392-6e17-47e3-924e-07277806d297
4dfe1e36-3103-4290-9cf0-929446c79d84
e863bf19-251c-42f4-aded-efe7b21b1b55
65dbb718-f8ab-497c-88e1-3d1660a21993
fa7953c3-fe40-4799-958c-96e4231fe35e
d8073d99-ee7d-4d0c-93b8-09ab289a1733
4cafefdf-7291-45f2-9508-2f608e3840d0
c03d2e33-114f-4928-9e64-99d121b624ac
592ccd6e-fc2e-44c9-b239-7571d999134d
b9de64cf-068d-4c35-9ae4-81c083d97a2e
5dd8aed9-a1e3-4db1-a882-55782bedab2d
7e3832c6-2b09-4f4d-b94b-2bdbd071318c
eaa1b812-1b75-445a-8954-d72cdf09d208
78c024b3-ab65-4046-bd45-10f4fcd1e821
26b38637-f472-41fa-a765-14921dac0e88
80df3128-aa48-4911-89fb-547e920815db
731e20f9-ad7a-43dd-97a5-c77f51c6d818
f523f190-030e-446c-ba61-106d0562fa09
8e4d00b2-48cf-409c-91c9-4ddba42d7be5
def74e56-1f85-4659-9c3e-f34791276049
5b1b4293-fd3c-4cda-b0bd-8548b5af5454
a0e44dc5-7867-4660-8cb9-d3764816a451
18adbca6-cc57-4858-9c06-6818084567f4
ec115335-0d52-46af-8046-ef1c8efc7784
b0c15cbc-1dcb-466f-b649-09d24d8df932
dc849238-61f8-4577-b302-07579afced56
2729ae18-56d1-48a8-815b-c407972bb117
13c38b8a-9188-4769-ba5c-0bcc3c7e9811
efefb78b-fba6-4cf8-a33b-a447fb9f9ac3
771acf9c-2299-4be0-9259-35b99175b1e0
497b25ac-a970-4769-8d63-1eb2fd7fa6f5
0d1e77a0-e20c-4658-83eb-d1259818d58f
a3844f7a-7503-4a24-88b5-06feaae22680
7d506cf1-fd8e-48c3-a9e2-9e779b897b9e
12d912d5-8fc1-4207-9dc3-5ae3c9581e64
19b06a75-85c5-494e-a3bd-9fee8e69b037
c2fd88c6-572c-4f9f-803a-101c1c4e4f7c
112f7750-d1ae-4ec9-b0a9-ab0f01106e96
d7493b50-7545-4950-a49b-22a1e1b5ec65
34b6004f-fa4e-48d9-9647-d7caad94cb0b
d8324169-bbcb-48f0-ab83-9ec9ed84cb81
5606f35e-ba8f-43b2-8551-4eb0fc891f68
908dca4a-7361-4f2b-bb2f-a9c0d0ef5f27
9a14ff27-2187-4a8e-bcfb-8aba77ef304f
57bf6e06-3ec4-42b5-a315-0db053edaff5
ad9c9382-f45b-4459-8722-30b0bfeba560
02b41fd3-c29c-4354-aa08-c63294340f1b
f247a1c0-7b80-4831-8710-29404eaaea85
05a4bdcf-afad-45e5-85b1-42f0bddd8f8d
7b4c43e1-22e2-41f9-9a02-f2b38c7f2175
54889b07-b5a6-4f99-9781-739ee26346e7
b398d209-7543-4cde-8767-ef7de81cb12c
5ca849b0-0194-462f-a323-79bcd5bb00ee
9a7316ec-14eb-41a3-bb06-c5c9a933b71b
2b982f37-d238-4f55-8a6f-25035af98564
e30e53d7-f2d7-44db-861a-5b9592689a3f
04931c60-3b06-48d3-bab7-c2e17d559acd
7fa88dd4-59ff-4ea3-9410-7aeaf1f07b02
cd92b769-a337-480f-98c2-67326d2dc3e6
8234dd88-4cee-413f-8ee5-f7f34ca07a49
c2cc6634-0654-4e8f-aa33-181ba9b44982
0c2887ab-585c-4066-a1fa-ea8f92045353
af4f2ab6-67c6-447e-809d-8ecdcdbb9ba7
cf3635f5-2ecc-40dc-9a3d-d798f1f69ce6
50fc20ac-aa05-4cef-b998-7abeb324c4b5
384fa4e4-7b57-4b94-b6fe-752a67507c20
12af6ca0-4861-43f8-8c10-83b05c35bad8
681fd14f-e437-4b3c-a806-c2935552e5d6
ec6baef1-4503-4713-902b-a63c4841a1b3
c8bc6ce5-8148-407b-b54e-dc4c1f10716b
35a54a4c-c7ed-4c1b-aebc-b569796352f4
1ad9dc29-8873-4562-a78a-7e627b5a4b19
add56fc7-ba63-42e2-befe-ad4bad59308e
c6150fb4-9344-460a-a278-6adca7176d25
69c414db-92aa-4781-9eaf-0cac8203c041
56f559e7-6e9f-4d1d-93f7-70ef7f18ec46
b62e4b20-5cf2-463f-852a-1656d02c3aad
e13d5077-1bb1-4651-8558-48e341f2a09f
7f530d7b-3b2d-4d25-990b-936b892441da
4e6af512-4844-4450-a3cf-269412c8e45e
9adf39d1-5b37-4ee8-8347-57446e5813c0
b369c920-23bb-4894-9a3f-a4529bb73db5
488cb116-9514-437d-b7e4-962ef0129c2e
40f96851-bb1d-451d-9402-8a160cdbe905
91900a0b-a978-4fa9-8c24-bc9ef5665fe1
2b41aa60-71a4-42ce-a167-a0d8b7959dd6
3edf34c1-6ca4-4066-86b6-61ccc9f591ac
6a1772bf-c97e-41da-8d8b-519d545eac2d
5668e9b9-db89-461d-9c65-6b8d009db881
3d9da791-7395-4936-bc52-4dd2c76b6493
0f4fef4e-9b2d-4c39-8dd8-934b9cc4d43c
ffdcfb48-e652-4d60-a30e-038dfdc4b1f8
67b226f6-4c5e-485f-be29-74f49d46ca3d
33e4ca50-6647-44b0-9c39-3201d45d8e53
bc71d557-025d-4d6a-9d99-040a574b5e87
c7deba0f-8f00-4b47-b382-4cead9baed60
3ee58cc7-fb75-498f-875c-fcf0c8f9c393
692f1a8f-718e-4452-ba55-6e6c34458fae
5dafcc1e-dbf6-4924-ae25-749560b71ac9
1336df77-4c54-4181-ad41-1d805f8a0e14
a5d7b7ed-c5c5-450e-beab-398019c48219
b2aa6039-fe95-458d-a929-5ce1c792df86
4e17da25-cd59-4d71-a718-02a7792952f3
20e44b01-ecf0-4c80-b3ad-77a1e88ce161
a5757ba5-773a-46c1-9feb-f510a1b2b9f2
6c538dab-e90a-465e-81a5-884416bcf6f8
eb4fb475-5847-4028-95cd-8f23cdfaceb5
5f2817ed-1e59-4297-b7cc-3fa3b81c01c2
16dcf9cd-cf21-410f-b2d6-14de34e85a6a
